# Supplementary material for: Tissue Expression Difference between mRNAs and lncRNAs
Source: Int J Mol Sci. 2018 Oct 31;19(11):3416. doi: 10.3390/ijms19113416 (PMC6274976; doi:10.3390/ijms19113416)
Supplement: Supplementary file 1 [file ijms-19-03416-s001.zip]

Archive with 5 entries (5 files):
- Supplementary-Data-1.csv
- Table-S1.pdf
- Table-S2.pdf
- Table-S3.pdf
- Table-S4.pdf
