# Supplementary material for: Tissue Expression Difference between mRNAs and lncRNAs
Source: Int J Mol Sci. 2018 Oct 31;19(11):3416. doi: 10.3390/ijms19113416 (PMC6274976; doi:10.3390/ijms19113416)
Supplement: Supplementary file 1 [file ijms-19-03416-s001.zip › Supplementary-Data-1.csv]

Class	expression_specificity	max_cpm_in_all_facet	CL_0000047_neuronal_stem_cell	CL_0000056_myoblast	CL_0000062_osteoblast	CL_0000067_ciliated_epithelial_cell	CL_0000071_blood_vessel_endothelial_cell	CL_0000077_mesothelial_cell	CL_0000084_T_cell	CL_0000097_mast_cell	CL_0000098_sensory_epithelial_cell	CL_0000127_astrocyte	CL_0000134_mesenchymal_cell	CL_0000136_fat_cell	CL_0000138_chondrocyte	CL_0000148_melanocyte	CL_0000182_hepatocyte	CL_0000188_skeletal_muscle_cell	CL_0000235_macrophage	CL_0000312_keratinocyte	CL_0000359_vascular_associated_smooth_muscle_cell	CL_0000388_tendon_cell	CL_0000451_dendritic_cell	CL_0000499_stromal_cell	CL_0000540_neuron	CL_0000558_reticulocyte	CL_0000575_corneal_epithelial_cell	CL_0000576_monocyte	CL_0000622_acinar_cell	CL_0000623_natural_killer_cell	CL_0000632_hepatic_stellate_cell	CL_0000669_pericyte_cell	CL_0000731_urothelial_cell	CL_0000746_cardiac_myocyte	CL_0000767_basophil	CL_0000775_neutrophil	CL_0000945_lymphocyte_of_B_lineage	CL_0002138_endothelial_cell_of_lymphatic_vessel	CL_0002166_epithelial_cell_of_Malassez	CL_0002224_lens_epithelial_cell	CL_0002231_epithelial_cell_of_prostate	CL_0002252_epithelial_cell_of_esophagus	CL_0002327_mammary_epithelial_cell	CL_0002334_preadipocyte	CL_0002363_keratocyte	CL_0002367_trabecular_meshwork_cell	CL_0002368_respiratory_epithelial_cell	CL_0002504_enteric_smooth_muscle_cell	CL_0002518_kidney_epithelial_cell
lncRNA	1	0.0966	0	0	0	0	0	0	0	0	0	0	0	0	0	0	0	0	0	0	0	0	0	0	0	0	0	0	0	0	0	0	0	0	0	0	0	0	0	0	0	0	0	0	0	0	0	0	0.097
lncRNA	0.612238	7.31	0	0	0	0	0	0	0	0	0	0	0.838	0	0	0	7.31	0	0	0	0	0	0	0	0	0	0	0	0	0	0	0	0	0	0	0	0	0	0	0	0.467	0	0	0	0	0	0	0	0.521
lncRNA	0.842641	31.1	0.542	0	0	0	0	0	0.191	0	0	0	0	0	0	0	31.1	0	0	0	0	0	0	0	0	0	0	0	0	0	0	0	0	0	0	0	0	0	0	0	0	0	0	0	0	0	0	0	0
lncRNA	0.670917	3.14	0	0	0	0	0.728	0	0	1.06	0	0	0	0	0	0	0	0	0	0	0	0	1.1	0	0	0	0	3.14	0	0	0	0	0	0	1.05	0	0	0	0	0	0	0	0.136	0	0	0	0	0	0
lncRNA	0.602199	5.51	0	0	0	0	0	0	0	1.21	0	0	1.22	0	0	0.916	0	0	1.59	0	0	0	0.446	0	0	0.958	0	5.08	0	0	0	0	0	0	0	0	0	0	0	0	0	0	0	0	0	0.578	0	0	0.351
lncRNA	0.617006	1.63	0	0	0	0	0	0	0	0	0	0	0	0	0	0	0	0	0	0	0.434	0	0	0.156	0	0	0	0	0	0	0	0	0	0	0	0	0	0	0	0	1.63	0	0	0	0	0	0.108	0	0.57
lncRNA	0.166587	7.07	0	0.849	1.73	0.147	1.01	0.14	2.01	7.07	0.199	0.943	1.5	1.65	0	0.916	0.873	0.588	0	0.814	1.57	0	0.367	0.531	0.945	0	0.412	4.74	0.827	3.05	0.474	0.566	0.319	0	0.841	4.37	0	0	0.453	0	0.366	0	1.45	0.617	2.34	1.16	2.14	0.578	2.07
lncRNA	0.336102	4.04	0	0.566	0.29	0.44	4.04	0	0	0	0.138	0.314	1.49	0.935	0	0	0	0.497	0	0	0.313	0	0	0.354	0	0	0	0	0	0	0	0.189	0	0	0	0	0	1.34	0	0	0	0	0	0.188	0	0	0.34	0.612	1.07
lncRNA	0.430118	1.63	0	0	0	0	0.225	0	0.543	1.63	0	0	0.305	0	0	0	0	0.125	0	0.143	0	0	0	0.164	0	0	0	0	0	0	0	0	0	0	0	0	0	0	0.173	0	0.7	0	0.402	0	0	0	0.32	0	0.93
lncRNA	0.219198	13.3	0	0.882	0	0.293	0	0	0	1.92	0.371	0.971	1.32	0.695	0	0	0	0.376	0.553	0.254	0.596	0.527	3.74	0.231	1.33	0	0.361	13.3	1.61	1.14	0.474	0.371	0.64	0	3.16	1.7	0	0	0.453	0.136	0.366	0	1.74	0.617	0	0	2.41	0	0.863
lncRNA	0.187443	1.55	0.542	0	0	0.36	0.397	0.14	0	0	0	0.472	0.914	0.695	0.574	0	0	0.124	0	0	0.596	0	0.934	0.239	0.28	0	0	0	0.193	0	0	0.377	0	0.809	0	0	0	0.447	0.173	0.314	0.7	0	0.289	0.617	0	0.578	1.55	0.145	0.575
lncRNA	0.509322	2.03	0	0	0	0	0	0	0	0	0	0	0.953	0	0	0	0	0	0	0	0.655	0	0.427	0.156	0	0	0	2.03	0.827	0.381	0	0	0	0	0.631	0	0	0	0	0	0.233	0	0	0	0	0	0.108	0	0
lncRNA	0.455117	5.19	0	0	0	0	0	0	0	0	0	0	0	0.209	0	0	5.19	0	0	0	0.18	0	0	0	0	0	0	0	0	0	0	0	0	0	0	0	0	0	0	0	0.933	0	0.136	0.231	0	0	0	0	0
lncRNA	0.244393	3.31	0	0	0	0.293	0	0	0	0	0.557	0.736	0.732	0	1.15	0	1.73	0.192	0.369	0	0.414	0.558	0	0.253	0	0	0	2.81	3.31	0	0	0	0	0	0	0	0	0	0	0.157	0.183	0	0	0.663	0.494	0	0.108	0	0.151
lncRNA	1	0.873	0	0	0	0	0	0	0	0	0	0	0	0	0	0	0.873	0	0	0	0	0	0	0	0	0	0	0	0	0	0	0	0	0	0	0	0	0	0	0	0	0	0	0	0	0	0	0	0
lncRNA	0.464274	1.92	0	0.353	0	0	0	0	0	0	0	0	1.92	0.695	0	0	0	0	0	0	0	0	0	0.177	0	0	0	0	0.947	0	0	0	0	0	0	0	0	0	0	0	0	0	0	0	0	0	0	0.145	0
lncRNA	-1	0	0	0	0	0	0	0	0	0	0	0	0	0	0	0	0	0	0	0	0	0	0	0	0	0	0	0	0	0	0	0	0	0	0	0	0	0	0	0	0	0	0	0	0	0	0	0	0
lncRNA	0.430002	7.35	0	0	0.958	0.147	5.39	0.561	0.336	0	0	0.552	0.958	7.35	0	1.17	0.873	2.65	0	0	1.35	3.35	0	0.329	0	0	0	0.314	0	0	0	0	0	4.82	0	0	0	0.687	0.227	0.314	0	0	0	0.256	0	0	0	0	0.491
lncRNA	0.629913	15.6	0	0	0	0	0	0	0.952	0.352	1.45	0	0.443	0	0	0	0	0.125	0	0	0	0	1.87	0	0	0	0	15.6	0	2.17	0	0	0	0	5.68	5.09	0.814	0	0	0	0	0	0	0	0	0	0	0	0
lncRNA	0.64951	192	0	0	0	0.12	0	0	18.8	18.3	7.99	0	4.43	0	0	0	0	0.207	0	0.636	0	0	32.7	0.253	0.28	0	0	192	0.573	15.6	0	0.189	0	0	152	175	15.5	0	0.52	0	0	0	0.272	0.256	0	0	1.07	0	0.93
lncRNA	0.857175	4.48	2.58	0	0	0	0	0	0	4.48	0	0	0	0	0	0	0	0	0	0	0	0	0	0	0	0	0	0	0	0	0	0	0	0	0	0	0	0	0	0	0	0	0	0.128	0	0	0	0	0
lncRNA	0.16893	2.07	0	0.266	0.223	0.293	0.947	0.422	1.4	0	0.726	0.552	0.953	1.65	0.574	0	0	2.07	0.953	0	1.35	0	1.71	0.506	1.33	0.958	0	0.492	0	0.361	0	0	1.62	0	0	0	0	0.453	0	0.157	0.101	0.58	0.545	0.143	0	0	0.639	0.434	0.603
lncRNA	1	0.578	0	0	0	0	0	0	0	0	0	0	0	0	0	0	0	0	0	0	0	0	0	0	0	0	0	0	0	0	0	0	0	0	0	0	0	0	0	0	0	0	0	0	0	0.578	0	0	0
lncRNA	0.312218	1.27	0.542	0	0.958	0	0.748	0.422	0	0	0	0	1.27	0	0	0	0	0.207	0	0	0	0	0	0	0	0	0	0	0	0	0	0	0	0	0	0	0	0	0	0.157	0	0	0	0.617	0	0	0	0	0.151
lncRNA	0.91881	181	0	0	0	0	0	0	0.336	0	0	0	0.928	0	0.481	0	0	0	0	0	0	0	3.84	0	1.33	0	0	2.71	0	0	0	0	0	0	0.421	181	0	0	0	0	0	0	0	0	0	0	0	0	0
lncRNA	0.581372	5.94	0	0	0	0	0	0	0	0	0	0	0	0	0	0	0	0.192	0	0	0	0	5.76	0	1.33	0	0	2.21	0	0.465	0	0	0	0	0	5.94	0	0	0	0	0	0	0.136	0	0	0	0	0	0
lncRNA	0.290225	10.2	0	0.533	0.223	0	0.947	0	0.575	0	0	0.194	0.633	0.178	0.574	0	0	0.125	0	0	0.657	0	0.549	0.253	0.945	0	0	10.2	0	0.762	0	0	0	0	0.631	0	0	0	0.227	0	0	0	0	0.231	0	0	0.099	0.206	1.8
lncRNA	0.679485	6.78	0	0	0	0	0.449	0	0	0	0	0	0	0	0	0	0	0	0	0	0	0	0.734	0	0	0	0	6.78	0	0.381	0	0	0	0	0.421	0	0	0	0	0	0	0	0	0	0	0	0	0	0
lncRNA	0.85039	6.1	0	0	0	0	0	0	0	0	0	0	0	0	0	0	0	0	0	0	0	0	0	0	0	0	0	6.1	0	0.232	0	0	0	0	0	0	0	0	0	0	0	0	0	0	0	0	0	0	0
lncRNA	0.305662	2.23	0	0.176	0.958	0	0.225	0	0.553	0	0.304	0	0.732	0.237	0.481	0	0	0.5	0.358	0	0.815	0	2.23	0.115	0	0	0	0.314	0	0	0	0.371	0	0	0	0	0	0	0	0	0	0	0	0.617	0	0	0	0	0
lncRNA	0.847386	11.4	0	0	0	0	0	0	0.476	0	0	0	0	0	0	0	0	0	11.4	0	0.282	0	0.854	0	0.28	0	0	0.423	0	0	0	0	0	0	0	0	0	0	0	0	0	0	0	0	0	0	0	0	0
lncRNA	0.219362	5.87	0	2.55	0.668	0.24	4.94	4.48	0	0.842	0.186	0.519	1.81	2.82	0.47	0	0	0.828	0	0	4.55	1.05	0.274	0.479	0	0	0	0	0.827	0	0.948	0.371	0	0.148	0	0	0	2.23	0	0	0.233	0	0.136	1.5	0	0	0.681	0	4.28
lncRNA	0.229782	0.793	0	0	0.223	0.278	0	0	0	0	0.726	0.194	0.305	0.793	0	0	0	0.196	0	0	0	0	0	0	0.28	0	0	0	0	0	0	0	0	0	0	0	0	0	0	0	0	0	0	0.154	0	0	0	0	0
lncRNA	0.379151	7.07	1.62	0	0.29	0	0	0	0.553	0	0	7.07	0.305	1.07	0	0.303	0	0.115	0	0	0.565	0	0	0.431	1.89	0	0	0.314	0.193	0	0	0	0	0.148	0	3.39	0	0	0	0.629	0	0	0	0	0	0	0	0.306	0
lncRNA	0.617338	1.2	0	0	0	0	0	0	0	0	0	0	0	0	0	0	0	0	0	0	0	0	0.232	0	0	0.489	0	1.2	0	0	0	0	0	0	0	0	0	0	0	0	0	0	0	0	0	0	0	0	0
lncRNA	0.339398	13.9	2.58	11.3	6.91	0.147	0.947	0.422	0.209	0.272	0.726	0.629	2.82	0.237	2.35	13.9	0	0.392	0	0.787	8.12	0.527	0.274	0.861	1.33	0	0.825	0	0.827	0	0.948	0	1.59	0	0	0	0	0	2.04	0.271	1.52	0.891	0.402	1.85	0.494	0	0.754	0.824	0.453
lncRNA	0.022682	0.472	0	0	0	0.147	0	0	0	0	0	0.472	0.191	0	0	0	0	0	0	0.127	0	0	0	0	0.28	0	0	0	0	0	0	0	0	0	0	0	0	0	0	0	0	0	0.402	0	0	0	0	0	0
lncRNA	0.58595	0.919	0	0	0	0	0.222	0	0	0	0	0	0	0	0	0	0	0	0	0	0.282	0	0	0	0	0	0	0.314	0	0	0	0	0	0	0	0	0.919	0	0	0	0	0	0	0	0	0	0	0	0
lncRNA	0.179309	1.75	0	0	0	0	0	0	0.543	0	0	0	0	0	0	0	1.75	0.115	0	0	0	0	0	0	0	0	0	0	0	0	0	0	0	0	0	0	0	0	0	0	0	0	0	0	0	0	0	0	0
lncRNA	1	0.146	0	0	0	0	0	0	0	0	0	0	0	0	0	0	0	0	0	0	0	0	0.146	0	0	0	0	0	0	0	0	0	0	0	0	0	0	0	0	0	0	0	0	0	0	0	0	0	0
lncRNA	0.665431	14.6	0	0	0	0	0.841	0	0.336	0	0	0	1.63	0	0	0	0	0	0	0	0	0	0.734	0.253	0.28	0	0	14.6	0	0.762	0	0	0	0	0	0	0.814	0	0	0	0	0	0	0	0	0	0	0	0.097
lncRNA	0.329267	0.431	0	0	0	0	0	0	0	0	0	0	0	0	0	0	0	0	0	0	0	0	0	0.431	0	0	0	0.273	0	0	0	0	0	0	0	0	0	0	0	0	0	0	0	0	0	0	0	0	0
lncRNA	0.5928	60.3	0	0	0	0	0	0	60.3	0.705	0	0	0	0.237	0	0	0	0.125	0	0	0	0	56.1	0.253	0	0	0	4.69	0	21.6	0	0	0	0	5.05	4.37	11.4	0	0	0	0	0	0	0	0	0	0	0	0
lncRNA	0.488019	2.56	0	0	0	0.278	0	0	1.9	2.56	0	0	0.153	0	0	0.303	0	0.196	0.358	0	0.282	0	0	0.156	0	0	0	0.552	0	1.44	0.474	0	0	0	0	0	0	0	0	0	0	0	0	0	0	0	0	0	0
lncRNA	0.334431	3.08	0	0	0.223	0.293	2.84	0	0	0	0.186	0.19	0.443	1.39	0	0	0	0.207	0.358	0	0.985	0	0.549	0.231	0	0	0	3.08	0	0	1.11	0	0	0	0.421	0	0	0.447	0	0	0.183	0	0	0	0	0	0	0.145	0.997
lncRNA	0.540336	1.92	0	0	0	0	0	0	0	0.151	0	0	0	0	0	0	0	0	0	0	0	0	0.229	0	0	1.92	0	0	0	0	0	0	0	0	0	0	0	0	0	0	0	0	0	0	0	0	0	0	0
lncRNA	0.145641	14.9	0	0.266	1.6	2.05	0.797	2.24	0.209	0.151	0.726	1.55	5.98	14.9	0.166	1.79	0	3.33	0.369	2.03	4.43	0	0.318	1.09	1.33	0.479	1.24	0	0.573	0	0.474	0	1.6	1.04	0.21	0	0	0.687	0.52	1.41	0.7	1.16	0.817	1.23	0	1.73	0.959	2.14	1.8
lncRNA	0.28202	0.873	0	0	0	0	0	0	0	0	0	0	0	0	0	0	0.873	0	0	0	0	0	0	0.431	0	0	0	0.28	0	0	0	0	0	0	0	0	0	0	0	0	0	0	0	0	0	0	0	0	0
lncRNA	1	0.184	0	0	0	0	0	0	0	0	0	0.184	0	0	0	0	0	0	0	0	0	0	0	0	0	0	0	0	0	0	0	0	0	0	0	0	0	0	0	0	0	0	0	0	0	0	0	0	0
lncRNA	-1	0	0	0	0	0	0	0	0	0	0	0	0	0	0	0	0	0	0	0	0	0	0	0	0	0	0	0	0	0	0	0	0	0	0	0	0	0	0	0	0	0	0	0	0	0	0	0	0
lncRNA	0.54891	1.22	0	0	0	0	0	0	0	0	0	0	1.22	0	0	0	0	0.207	0	0	0	0	0	0	0	0	0	0	0	0	0	0	0	0	0	0	0	0	0	0	0	0	0	0	0	0	0.099	0.206	0
lncRNA	0.175641	5.38	0	0.283	0.223	0.12	5.38	0.14	0	0	0.152	0.19	0.953	0.178	0.166	0	0.873	0.196	0	1.57	0.596	0	0	0.431	0	0	0	0	0	0	0	0	0	0	0	0	0	0.343	0	0.136	0.7	0	1.16	0.154	0	0	1.55	0.145	0.097
lncRNA	0.479686	4.74	0	0	0	0	0.542	0	0	0	0	0	0.406	0.178	0	0	0.873	0	0	0	0	0	0	0	0	0	0	4.74	0	0	0	0	0.32	0	1.89	2.86	0	0	0.173	0	0.233	0	0	0.617	0	0	0.189	0	0.097
lncRNA	0.554628	6.78	0	0	0	0	0	0	0.543	0	0	0	0	0	0	0	0	0	0	0	0	0	0.367	0	0	0	0	6.78	0	0.381	0	0	0	0	0.21	0	0	0	0	0	0.183	0	0	0	0	0	0.099	0	0
lncRNA	0.582459	14.3	0	0	0	0.12	0	0	0.433	14.3	0	0.184	0	0	0	0	0	0	0	0	0	0	0	0	0	0	0	1.65	0	0	0	0	0	0	0.631	0	0	0	0	0	0	0	0	0	0	0	0.34	0	0
lncRNA	0.401269	1.6	0	0.353	0	0.12	0	0.14	0	0	0	0	0.794	0	0	0	0	0.207	0	1.53	1.05	0	0	0.115	0	0	0	0	0.573	0	0	0	0.319	0	0	0	0	0	1.04	1.6	0.202	0	0.136	0	0	0	1.07	0.145	0
lncRNA	0.415931	0.958	0	0	0	0	0	0	0.191	0	0	0	0.265	0	0	0.283	0	0.167	0	0	0	0	0	0.958	0	0	0	0	0	0	0	0	0	0	0	0	0	0	0	0	0	0	0	0.128	0	0	0	0	0.151
lncRNA	0.424984	1.14	0	0.566	0	0	0	0.281	1.11	0.352	0	0	0.769	0.178	1.14	0.605	0	0	0	0	0.414	0	0	0.115	0	0	0	0	0	0	0	0	0	0	0	0	0	0	0	0	0	0	0	0.247	0	0	0	0.145	0.875
lncRNA	-1	0	0	0	0	0	0	0	0	0	0	0	0	0	0	0	0	0	0	0	0	0	0	0	0	0	0	0	0	0	0	0	0	0	0	0	0	0	0	0	0	0	0	0	0	0	0	0	0
lncRNA	0.563811	22	0	0	0	0	0	0	1.63	4.62	0	0	0.609	0	0	0	0	0.207	0	0	0.527	0	1.02	0.156	0.561	22	0	1.57	0	1.8	0	0	0	0.148	0.21	11.4	0.919	0	0	0	0	0	0	0	0	0	0	0	0
lncRNA	0.600205	2.27	0	0	0	0	0	0	1.74	2.27	0	0	0	0	0.481	0	0	0.231	0	0	0	0	0	0	1.33	0	0	0.511	0	0	0	0	0	0	0	0	0	0	0	0	0	0	0	0	0	0	0	0.206	0
lncRNA	0.169113	2.86	0.542	0.533	0	0.36	0.542	0.845	0.476	0	0.596	0.943	1.63	0.712	0.962	0.094	0	0.83	0	0.127	0.327	0	0	0.431	0	0	0	1.2	0	0.381	0.474	0.371	0	0.809	0	2.86	0	0	0.453	1.6	0.7	0.446	0	0.617	0	0	0	0.145	0.702
lncRNA	0.772328	7.49	0	0	0	0	0	0	0	0	0	0	0	0	0	0	0	0	0	0	0	0	0	0	0	0	0	7.49	0	0.232	0	0	0	0	2.1	0	0.617	0	0	0	0	0	0	0	0	0	0	0	0
lncRNA	0.717073	6.78	0	0	0	0	0	0	0	0	0	0	0	0	0	0	0	0	0	0	0	0	0.367	0	0	0	0	6.78	0	0.232	0	0	0	0	0.21	0	0.814	0	0	0	0	0	0	0	0	0	0	0	0
lncRNA	0.597721	4.74	0	0	0	0.12	0	0	0	0	0	0.314	0.265	0	0.481	0	0	0	0	0	0	0	0.367	0.253	0	0	0	4.74	0	0	0	0	0	0	0	0	0	0	0	0	0	0	0	0	0	0	0	0	0.199
lncRNA	0.698167	40.7	0	0	0	0.12	0	0	0	0	0	0	0.443	0	0.574	0	0	0	0	0	0	0	0.367	0	0	0	0	40.7	0	2.09	0	0	0	0	1.47	0	0.814	0	0	0	0	0	0	0	0	0	0	0	0
lncRNA	0.665116	4.74	0	0	0	0	0	0	0	0	0.726	0	0	0	0.166	0	0	0	0	0	0	0	1.87	0.253	0	0	0	4.74	0	0.465	0	0	0	0	2.31	0	0.814	0	0	0	0	0	0	0	0	0	0	0	0
lncRNA	0.694848	62.3	0	0	0	0	0	0	0	0	0	0	0.443	0.949	0	0	0	0	0	0	0.282	0	2.8	0	0	0	0	62.3	0	2.29	0	0	0	0	5.26	0	0.617	0	0	0	0	0	0	0	0	0	0	0	0
lncRNA	0.616332	1.32	0	0	0	0	0	0	0	0	0.596	0	1.32	0.356	0	0	0	0	0	0	0	0	0	0	0	0	0	0	0	0	0	0	0	0	0	0	0	0	0	0	0	0	0	0.314	0	0	0	0	0
lncRNA	0.329484	0.542	0.542	0	0	0	0	0	0	0	0	0	0	0	0	0	0	0	0	0	0	0	0	0	0	0	0	0	0	0	0	0	0	0	0	0	0	0	0	0	0	0	0	0	0	0	0.108	0	0
lncRNA	0.467262	1.6	0	0.176	0	0.733	0	0	0.209	0	0	0	0	0	0	0	0	0.231	0	0.787	0	0	0	0	0	0	0	0	0	0	0	0.742	0	0	0	0	0	0	0	1.6	0.183	0	0	0	0	0	0	0	0
lncRNA	0.555627	0.314	0	0	0	0	0	0	0	0	0	0	0	0	0.166	0	0	0	0	0	0	0	0	0	0	0	0	0.314	0	0	0	0	0	0	0	0	0	0	0	0	0	0	0	0	0	0	0	0	0
lncRNA	0.40064	1.33	0	0	0	0	0.728	0	0	0	0	0	0.307	0	0	0	0	0.167	0	0	0.171	0.558	0	0	1.33	0	0	0.303	0	0	0	0	0	0	0	0	0	0	0	0	0	0	0	0.617	0	0	0.099	0	0.906
lncRNA	0.073545	0.361	0	0	0	0	0	0	0	0	0	0	0	0	0	0	0	0	0	0	0	0	0.232	0	0	0	0.361	0.3	0	0	0	0	0	0	0	0	0	0	0	0	0.233	0	0	0	0	0	0	0	0.151
lncRNA	0.702352	18.4	0	0	0	0	0	0	18.4	0.842	0	0	0	0	0	0	0	0	0	0	0	0	0	0	0	0	0	2.12	0	1.44	0	0	0	0	0.421	0	0	0	0	0	0	0	0	0	0	0	0	0	0
lncRNA	0.072441	4	0.542	1.07	1.6	0.6	4	1.97	0.753	0	3.38	1.56	1.64	2.82	1.66	1.17	0.873	1	0.369	2.43	3.94	2.52	0.934	1.72	1.33	0	2.47	0.423	1.35	0.361	1.42	0.566	1.28	0.891	0	0	0	0.687	1.13	0.629	2.02	3.48	2.81	3	2.34	1.73	1.55	1.3	2.11
lncRNA	0.621735	6.1	0	0	0	0	0	0	0	0	0	0	0.191	0	0	0	0	0	0	0	0	0	0.367	0	0	0	0	6.1	0	0.697	0	0	0	0	1.05	1.43	0	0	0	0	0	0	0.136	0	0	0	0	0	0.097
lncRNA	0.320195	4	0	0	0	0	0	0.14	0	0	0.138	0.388	1.33	0.467	0	0	0	0	0	0.143	0	0	0.934	0.253	4	0	0	0.273	0	0	0	0	0	0	0	0	0	0	0	0	1.87	0.446	0.402	0.231	0	0	0.189	0	0
lncRNA	0.520483	11.2	0	0	0	0	0	0	0	0.639	0.172	0	0.146	0	0	0	0	0	0	0	0	0	11.2	0.253	0	0	0.412	0	0	0	0	0	0	0	0	0	0	0	0	0	1.17	0	0	0.128	0	0	0.189	0.206	0.57
lncRNA	0.312218	4.93	2.58	0.529	0.29	0	0	0.422	0	0	0.276	0.472	2.04	0.178	1.14	0	0.873	0.383	0	0	4.93	0	0	4.78	0.28	0	0	0	0.827	0	0	0.742	0	0.148	0	0	0	0	0	0	0	0	0	0.188	0	0.578	0	0.206	0
lncRNA	0.192776	4	0.542	0	0	0.24	0.795	0.702	0	0	0.689	0.582	0.305	0.712	0	0	0.873	0.414	0	0.381	0.645	0	0	0.76	4	0	0	0	0.827	0	0.474	0	0.956	0	0	0	0	0.343	0	0.157	0.183	0.446	0.545	0.247	0	0	0.741	0.145	1.04
lncRNA	0.6162	2.58	2.58	0	0	0	0	0	0	0	0	0	0	0	0	0	0	0	0	0	0	0	0	0	0.28	0	0	0	0	0	0	0	0	0	0	0	0	0	0	0	0	0	0	0	0	0	0	0	0
lncRNA	0.52485	19	0	0	0	0	0	0	0	0	0.726	0.194	0.819	0	0	0	0	0.124	0.318	0	0.493	0	1.1	0.177	0.561	0	0	19	0	0.381	0	0	0	0	6.31	1.7	0.814	0	0	0	0	0.446	0.136	0	0	0	0.741	0	0.406
lncRNA	0.827474	2.1	0	0	0	0	0	0	0	0	0	0	0	0	0	0	0	0	0	0	0	0	0	0	0	0	0	1.66	0	0	0	0	0	0	2.1	0	0.617	0	0	0	0	0	0	0	0	0	0	0	0
lncRNA	0.67109	27.3	2.58	0	0	0	0	0	0.579	0.705	0	0	4.39	0	0	0	0	0	0.358	0	0	0	2.2	0	0	0	0	27.3	0	0.697	0	0	0	0	12.4	6.78	0.814	0	0	0	0	0	0	0	0	0	0	0	0
lncRNA	0.714936	2.31	0	0	0	0	0	0	0	0	0	0	0	0	0.574	0	0	0	0.184	0	0	0	0	0	0	0	0	1.36	0	0	0	0	0	0	2.31	1.43	0.617	0	0	0	0	0	0	0	0	0	0	0	0
lncRNA	0.663826	68.7	2.58	0	0	0.12	0	0	0.288	0	0.726	0	0.928	0	0	0	0	0.125	0.715	0	0	0	7.68	0	0	0	0	43.1	0	1.39	0	0	0	0	11.4	68.7	0.814	0	0	0	0	0	0.136	0	0	0	0	0	0
lncRNA	0.773609	3.12	0	0	0	0	0	0	0.543	0	0	0	0	0	0	0	0	3.12	0	0	0	0	0	0	0	0	0	0	0	0	0	0	0	0	0	0	0	0	0	0	0	0	0	0	0	0	0	0	0.097
lncRNA	0.697291	69.2	0	0	0	0	0	0	69.2	1.76	0	0	0	0	0	0	0	0	0	0	0	0	0.464	0.431	0	0.479	0	0.511	0	4.57	0	0	0	0	0.421	8.73	0.919	0	0	0	0	0	0	0	0	0	0	0	0
lncRNA	0.272139	0.622	0	0	0	0	0	0.14	0.209	0	0.607	0	0.513	0	0.166	0.188	0	0.125	0	0	0.237	0	0.146	0	0	0	0	0.193	0	0	0	0	0	0	0.21	0	0	0	0.347	0.271	0	0	0	0.314	0	0	0.108	0	0.301
lncRNA	0.45987	0.28	0	0	0	0	0	0	0	0	0	0	0.191	0	0	0	0	0	0	0	0	0	0	0	0.28	0	0	0	0	0	0	0	0	0	0	0	0	0	0	0	0	0	0	0	0	0	0	0	0
lncRNA	0.425214	6.03	0	0	0	0	0	0.422	0	0.352	0	0	1.92	0.935	2.15	0	0	0.207	0	0	0.588	4.46	0	6.03	0	0	0	0.273	0	0	0	0	0	0.148	0	0	0	0	0	0	0	0	0	1.38	0	0	0	0.145	0
lncRNA	1	0.151	0	0	0	0	0	0	0	0.151	0	0	0	0	0	0	0	0	0	0	0	0	0	0	0	0	0	0	0	0	0	0	0	0	0	0	0	0	0	0	0	0	0	0	0	0	0	0	0
lncRNA	0.632477	16.3	0	0	0	0.12	0	0	0.375	1.06	0	0	0.443	0	0	0	0	0.125	0	0.143	0	0	4.11	0.253	0	0	0	13.1	0	11.4	0	0	0	0	15.1	0	16.3	0	0	0	0	0	0	0	0	0	0.741	0.306	0
lncRNA	0.664501	2.24	0	0	0	0	0.728	0	0	0	0	0	0	0	0	0	1.75	0	0	0	0	0	1.87	0	0	0	0	2.24	0	0	0	0	0	0	0.21	0	0	0	0	0	0	0	0	0	0	0	0	0	0
lncRNA	1	0.479	0	0	0	0	0	0	0	0	0	0	0	0	0	0	0	0	0	0	0	0	0	0	0	0.479	0	0	0	0	0	0	0	0	0	0	0	0	0	0	0	0	0	0	0	0	0	0	0
lncRNA	0.189714	1.35	0	0.529	0	0.36	1.35	0.281	0.471	0	0.456	0.194	0.279	0.793	0.663	0	0.873	0.415	0	0.571	0.787	0.527	0.159	0.506	0.28	0	0	0	0.386	0.232	0	0	0.319	0	0	0	0.919	0	0	0.157	0.7	0	0.289	0.663	0	0	0.377	0	0
lncRNA	0.63182	1.25	0	0	0	0	0	0	0	0.352	0	0	0.191	0	0	0	0	0	0.358	0	0	0	0.367	0	0	0	0	1.25	0	0	0	0	0	0	0.421	0	0	0	0	0	0	0	0	0	0	0	0	0	0
lncRNA	0.269768	0.579	0	0.266	0	0.147	0.207	0	0.579	0	0.414	0.379	0	0	0.481	0	0	0.207	0	0	0.356	0.503	0	0.239	0	0	0	0.193	0	0	0	0.189	0	0	0	0	0	0	0	0.157	0	0	0	0.231	0	0.304	0	0.206	0
lncRNA	0.688745	63	0	0	0	0	0	0	63	0	0	0	0	0	0	0	0	0	0	0	0	0	0.446	0	0	0.479	0	0.578	0	2.09	0	0	0	0	0.21	0	1.85	0	0	0	0.233	0	0	0	0	0	0	0	0
lncRNA	0.032085	0.945	0.542	0	0	0.147	0.225	0	0.266	0	0	0.472	0	0	0	0	0.873	0	0	0	0.327	0	0	0.115	0.945	0	0	0.678	0	0	0	0.189	0	0	0	0	0	0	0	0.136	0	0	0.136	0	0	0	0.32	0.206	0.301
lncRNA	0.814911	4.79	0	0	0	0	0	0	0	0	0	0	0	0	0	0	0	0	0	0	0	0	0.146	0	0	4.79	0	0.314	0	0	0	0	0	0	0	0	0	0	0	0	0	0	0	0	0	0	0	0	0
lncRNA	0.491078	3.63	0.542	0.266	0	0	0	0	0	0.352	0	0.194	0.786	0.793	0.481	3.63	0	0.83	0.738	0	0.386	0	0	0	1.33	0.479	0	0	0	0	0	0	0	0	0	0	0	0	0	0	0	0	0	0.314	0	0	0	0	0
lncRNA	0.294995	1.33	1.08	0	0	0	0	0	0	0	0	0	0.633	0.939	0	0	0.873	0	0	0	0.655	0	0	0	1.33	0	0	0	0	0	0	0	0	0	0	0	0	0	0	0	0	0	0	0.143	0	0	0	0	0.151
lncRNA	0.332362	4.09	0	0	0.445	0.12	0	0.14	0	0.151	1.06	0	2.44	0.939	0.574	0	0	0	0	1.43	0.787	0	0	0.156	0	0	1.24	0	0.827	0	0	0	0.64	0	0	0	0	0	2.49	0	0.708	0	4.09	0.617	0	0	0.69	0	0.302
lncRNA	1	0.542	0.542	0	0	0	0	0	0	0	0	0	0	0	0	0	0	0	0	0	0	0	0	0	0	0	0	0	0	0	0	0	0	0	0	0	0	0	0	0	0	0	0	0	0	0	0	0	0
lncRNA	0.457011	8.81	0	0	0	0.24	0	0	0.425	0.705	0	0.19	0	0	0	0	0	0.192	0.369	0.143	0	0	0.734	0	0	0	0	8.81	0	1.14	0	0.189	0	0	1.26	0.848	0	0	0	0	0	0	0	0	0	0	0	0	0
lncRNA	0.15687	16.5	2.58	1.7	0.958	4.98	0.689	0.14	0	0	1.06	10.5	6.33	1.88	0.481	0.303	0	3	0	0.714	3.76	2.79	0.159	3.51	1.89	0	0	0.3	0	0	0	1.85	0.462	0.445	0	0	0	0.687	0.227	5.82	0.233	1.78	0.803	2.76	6.43	2.74	3.06	1.53	4.17
lncRNA	0.308164	3.26	0	0	0	0	0	0.14	2.25	3.26	0.397	0.26	1.22	0.237	0	0	0	0	0	0.127	0.386	0	0.916	0.156	0	0	0	0.829	0	1.08	0	0	0	0.809	0.841	0	0	0	0	0	0	0	0	0	0	0	0.769	0	0.491
lncRNA	0.41887	1.65	0	0	0	0	0	0	0	0	0	0	0.305	0	0	0	0	0.196	0	0.254	0	0	0	0	0	0	0.412	0	1.65	0	0	0	0.32	0	0	0	0	0	0.227	0	0	0	0	0.128	0	0	0	0	0
lncRNA	0.698691	7.48	0	0	0.958	0	0	0	0	0	0	0	0.191	0	0	0	0	0	0.184	0.127	0	0	7.48	0	0	0	0	7.22	0	0	0	0	0	0	0.21	0	0	0	0	0	0	0	0	0	0	0	0	0	0
lncRNA	0.299973	2.17	0	0.283	0.958	0.293	0	0.421	0.543	0	0.199	0	2.17	0.793	0	0	0	0.207	0	0.143	0.949	0	0	0.253	0	0	0	0	1.15	0	0	0	0	0.148	0	0	0	0	1.13	0.271	0	0	0	0.188	0	0	0.769	0	0.521
lncRNA	0.2492	2.24	0	0	0.223	0.48	0.889	2.24	0	0	0.414	0.26	1.97	0.793	0	0	0	0.414	0	0.856	1.98	0	0.274	0.253	0	0	0	0	1.61	0.232	0	0	0.462	0.148	0	0	0	0	0.906	1.6	0	0	0.136	1.38	0	0	0.769	0.145	0.702
lncRNA	1	0.151	0	0	0	0	0	0	0	0	0	0	0	0	0	0	0	0	0	0	0	0	0	0	0	0	0	0	0	0	0	0	0	0	0	0	0	0	0	0	0	0	0	0	0	0	0	0	0.151
lncRNA	0.324613	0.472	0	0	0	0	0.306	0	0.375	0	0	0.472	0	0	0	0	0	0.192	0	0	0	0	0	0	0	0	0	0	0	0.381	0	0	0	0	0	0	0	0	0	0.157	0	0	0	0	0	0	0	0.306	0
lncRNA	1	0.179	0	0	0	0	0	0	0	0	0	0	0	0	0	0	0	0	0	0	0	0	0	0	0	0	0	0	0	0	0	0	0	0	0	0	0	0	0	0	0	0	0	0	0	0	0	0	0
lncRNA	0.170345	12	0.542	0.849	2.87	2.22	5.38	1.4	0	0	0.993	2.08	12	0.939	1.15	0	0	4.14	0	0.89	1.59	0	0.274	0.346	0	0	0	0	1.61	0	0	0	0.319	1.62	0	0	0	0.343	0.52	0	0.366	0.58	2.03	3.42	2.34	0.578	6.15	1.88	5.25
lncRNA	0.333733	1.62	0	0	0	0.12	0	0	0	0.352	0	0.314	0.589	0	1.14	0	0	0.207	0	0	0.949	0	0.549	0.253	0	0	0	1.36	0	0.381	0	0	0	0	0	0	0	0.453	0	0	0	0	0	0.188	0	0	0.268	0	0.453
lncRNA	0.110276	6.1	0	1.7	0.869	1.47	0.947	0.422	2.11	1.09	0.795	3.3	4.34	1.46	0.481	1.17	0	1	0.715	0.349	3.37	0.527	0.875	1.04	5.67	2.44	0.825	6.1	2.86	3.49	1.11	1.11	0.637	0	3.37	1.43	0.814	0.906	0.347	0.157	1.63	0	0.136	1.25	0.989	1.16	0.34	0.612	2.81
lncRNA	0.918354	11	2.58	0	0	0	0	0	0	0	0	0	0	0	0	11	0	0	0	0	0	0	0	0.253	0	0	0	0	0	0	0	0	0	0	0	0	0	0	0	0	0	0	0	0	0	0	0	0	0
lncRNA	0.213957	11	0.542	0	0.223	0	0.4	0.14	0	0.213	0	0.19	0.457	0.209	1.14	0.916	0	0.414	0	0	0.414	0	0.367	0	0	0.489	0	0.678	0	0	0	0	0.462	0	0.421	11	0	0	0	0	0.233	0	0	0	0	0	0	0.145	0.93
lncRNA	0.802953	6.1	0	0	0	0	0	0	0	0	0	0	0	0	0.481	0	0	0	0	0	0	0	0.229	0	0	0	0	2.76	0	0.232	0	0	0	0	6.1	0	1.63	0	0	0	0	0	0	0	0	0	0	0	0
lncRNA	0.258137	1.07	0.542	0	0	0	0.172	0	0	0.352	0	0.943	0	0	0.574	0	0	0	0	0	0	0	0	0	0.945	0	0	0	0.237	0	0	0	0	0	0	0	0	0	0	0	0	0	0	0	0	0	0	0	1.07
lncRNA	0.220449	0.842	0.542	0	0	0.278	0.324	0.281	0.553	0.842	0.172	0	0.256	0	0.574	0	0	0	0.184	0	0	0	0	0.253	0	0	0	0.606	0	0	0	0	0	0	0	0	0	0.447	0	0	0	0	0.402	0.154	0	0	0	0	0
lncRNA	0.526005	0.303	0	0	0	0	0	0	0	0	0	0	0	0	0	0	0	0	0	0.254	0	0	0	0	0.28	0	0	0.303	0	0	0	0	0	0	0	0	0	0	0	0	0	0	0	0	0	0	0	0	0
lncRNA	0.24028	2.86	0	0.283	0	0	0.445	0.422	1.71	0.639	0.726	0.519	0.953	0	0	0	0	0.207	0	0	0.675	0	0.934	0.582	0	0	0	2.03	0	1.44	0	0	0	0	0.21	2.86	0	0	0	0	0.183	0	0	0.154	0	0	1.48	0	0.702
lncRNA	0.470649	11	0	0	0	0	0	0	11	0	0.186	0.314	0.958	0.237	0	0	0	0.196	0	0	0.266	0	9.34	0	0	0.977	0	3.64	0	0	0	0	0	0	0	0	1.23	0	0	0	0	0	0	0.143	0	0	0	0	0
lncRNA	0.428493	2.66	0.542	2.66	0	0	0	0	0	0.272	0	0	0.301	0.209	0	0	0	0.622	0	0	0.313	0	0	0.156	0.28	0	0	0	0	0	0	0	0	0	0	0	0	0	0	0	0	0.58	0	1.38	0	0	0	0.206	0
lncRNA	0.281935	3.68	0.542	0.533	0	0.12	0	0	3.68	0	0	0.194	0.301	0.695	0	0	0	0.167	0	0	0	0	0	0	0	0	0	0	0	0	0	0	0	0	0	0	0	0	0	0	0	0	0	0	0	0	0	0.412	0
lncRNA	0.660103	7.45	0	0	0	0	0	0	0	0	0	0	0.443	0	0	0	0	0	0	0	0	0	1.1	0	0	0	0	7.45	0	0.232	0	0	0	0	1.47	1.43	0	0	0	0	0	0	0.136	0.231	0	0	0	0	0
lncRNA	0.594971	13.2	0	0	0	0	1.35	0	0	0.352	0.199	0	0	0	0	0	0	0	0.369	0.116	0	0	13.2	0	0	0	0	9.49	0	0	0	0	0	0	1.26	0.848	0	0	0	0	0	0	0	0	0	0	0	0	0
lncRNA	0.510713	1.65	0	0	0	0	0	0	0	0	0	0	0	0	1.14	0	0	0	0	0.116	0	0	0	0.239	0	0	0	0	1.65	0	0	0	0	0	0	0	0	0	0	0	0	0	0.136	0.247	0	0	0.099	0	0
lncRNA	0.417497	2.22	0	0	0	2.22	0	0	0.336	0	0	0.314	0.443	0	0	0	0	0.808	0	0.127	0.266	0.527	0	0.431	1.33	0.489	0	0	0	0	0	0.189	0	0	0	0	0	0	0	0.629	0	0	0	0.231	0	0	0	0	0
lncRNA	0.439938	5.82	0	0	0.579	0.293	0	0	0	0	0	0.379	5.82	0	0.47	0	0	2.08	0	0	1.31	0	0	0	0.945	0	0	0.303	0	0	0	0	0	0	0	0	0	0	0	0.407	0	0	0	0.256	0	0	0	0	0
lncRNA	0.353743	1.14	0	0.266	0.223	0	0.172	0	0	0	0	0	0.305	0	1.14	0	0	0.207	0	0	0.626	0	0	0.253	0	0	0	0	0	0	0.474	0	0	0	0	0	0	0	0	0	0	0	0	0.693	0	0	0	0	0.301
lncRNA	0.545691	12.8	2.58	0.882	0.958	0	0	0	0	0	0	0	4.57	0	0.166	0	0	5.5	0	0	0.282	12.8	0	9.05	0	0	0	0.314	0	0	0	0	0	0	0	0	0	0	0	0	0	0	0	1.66	0	0	0	0.145	0
lncRNA	0.503978	5.17	5.17	0	0.958	0	0	0	0.336	0	0	0.472	0	0	0	0	0	0.192	0	0	0	0	0	0	2.67	0	0	0.3	0	0	0	0	0	0	0	0	0	0	0	0.157	0	0	0	0.74	0	0	0	0.306	0
lncRNA	0.369709	1.61	0	0	0	1.61	0.728	0	0	0.842	0	0	0.406	0.939	0	0	0	0	0	0	0.54	0	0	0	0.28	0	0	0	0	0	0	0	0	0	0	0	0	0.447	0.227	1.1	0	0	0	0.617	0	0	0.189	0	0
lncRNA	0.106448	10.4	2.17	1.13	1.11	0.733	10.4	0.422	1.09	1.07	0.726	3.3	4.47	0.939	0.497	2.75	0	0.621	0	1.57	2.26	2.11	1.87	1.59	3.78	0	2.17	0.401	2.42	1.52	1.11	0	2.77	0.809	0	1.43	0	1.34	3.4	0.314	0.916	0.58	2.6	0.617	2.34	0.578	3.52	0.723	5.25
lncRNA	0.063598	0.939	0	0	0	0	0	0	0	0	0	0.19	0	0.939	0	0.303	0	0.124	0	0	0.18	0	0.232	0	0	0	0	0.273	0	0	0	0	0	0	0	0	0	0	0	0	0	0	0	0	0	0	0.741	0.206	0.151
lncRNA	0.317749	1.87	1.62	0	0	0	0	0	0.579	0	1.45	0	0.383	0	0	0	0	0	0	0	0	0	1.87	0	1.33	0	0	0.314	0	0	0	0	0	0	0	0	0	0	0	0	0	0	0.136	0.128	0	0	0	0	0.151
lncRNA	0.222803	0.578	0	0	0	0	0	0	0	0.272	0	0	0.191	0.178	0	0	0	0	0	0	0	0	0.427	0	0	0.489	0	0	0	0	0	0	0	0	0	0	0	0	0	0	0	0	0.289	0.154	0	0.578	0	0	0.288
lncRNA	0.314099	2.58	2.58	0	0.223	0	0	0	0	0	0	0	0	0	0	0	0	0	0	0	0	0	0	0	0	0	0	0	0	0	0	0	0	0	0	0	0	0	0	0	0	0	0	0	0	0	0	0	0.151
lncRNA	0.635351	44.7	0	0	0	0	0	0	1.51	2.72	0	0	0.813	0	1.14	0	0	0	0	0	0	0.527	7.48	0	0	0	0	44.7	0	1.91	0	0	0	0	9.68	0.848	1.23	0	0	0	0	0	0.136	0	0	0	0	0	0
lncRNA	0.657405	16.9	0	0	0	0	0	0	1.09	0.352	0	0	0.207	0	0	0	0.873	0	0	0	0.313	0	1.92	0	0	0.479	0	16.9	0	0.762	0	0	0	0	6.52	0	0	0	0	1.6	0	0	0.136	0.128	0	0	0	0	0
lncRNA	0.559923	197	1.08	1.41	0.668	1.2	0.414	0.14	197	51.1	3.63	0.569	6.2	0	0.497	0.303	0	1	7.15	2.79	2.85	1.51	56.1	4.31	0.28	0	0.825	159	1.15	171	0	0	1.28	0	191	2.54	54.2	0	2.27	0.157	1.1	0.446	2.6	1.15	0	0.578	1.51	0.306	0.351
lncRNA	0.764055	8.81	0	0	0	0	0	0	0	0	0	0	0.406	0	0	0	0	0	0	0	0.282	0	0.232	0	0	0	0	8.81	0	0.232	0	0	0	0	0.21	0	0	0	0	0	0	0	0	0	0	0	0	0	0
lncRNA	0.192211	2.41	0.542	0.266	0.958	0.278	1.35	0	0	0	0.726	0.519	0.816	1.65	0	0	0	0.828	0	0.127	0.171	0	0	0.354	0	0	0.412	0	0.573	0	0.474	0.566	0	2.41	0	0	0	0	0	0.157	0	0	0.803	0.128	1.17	0.578	2.31	0	1.04
lncRNA	0.342204	2.67	0	0	0	0	0.172	0	0	0	0	0	0	0	0	0	0.873	0	0	0	0	0	0	0	2.67	0	0	0.303	0	0	0	0	0	0	0	0	0	0	0	0	0	0	0	0	0	0	0	0	0
lncRNA	0.509561	3.6	0	0	0	0	0	0	0	0.352	0	0.184	0	0	0	0	0	0	0	3.6	0	0	0	0	0	0	1.65	0.193	1.61	0	0	0	0	0	0	0	0	0	1.04	0	0.183	0.446	0.579	0	0	0	1.04	0	0
lncRNA	0.369125	2.58	2.58	0	0	0	0.841	0	0	0	0.199	0	0.191	0	0	0	0	0	0	0	0	0	0	0.582	0	0	0	0	0	0	0	0	0	0	0	0	0	0	0	0	0	0	0	0.128	0	0	0	0	0
lncRNA	0.489794	1.33	0	0	0	0	0.207	0.702	0	0	0	0	0	0	0	0	0	0	0	0	0	0	0	0	1.33	0	0	0.423	0	0	0	0	0	0	0	0.848	0	0	0	0	0	0	0	0	0	0	0	0	0
lncRNA	0.569254	0.737	0	0	0	0	0	0	0	0	0	0	0	0	0	0	0	0	0	0	0.196	0	0	0	0.28	0	0	0	0	0	0	0	0	0	0	0	0	0	0	0	0	0	0	0	0	0	0	0	0
lncRNA	0.607015	27.8	0	0	0	0	0	0	20.1	5.98	0	0	0.633	0	0.574	0	0	0.251	0	0	0	0	0.934	0	0	0	0	3.94	0	27.8	0	0	0	0	8.41	0	8.02	0	0	0	0.233	0	0	0.663	0	0	0	0	0
lncRNA	0.161443	1.62	0	0	0	0.278	0.4	0.281	0.58	0	0.186	0.472	1.22	0.178	0.481	0.188	0	0.251	0.184	0.127	0	0.558	0.549	0.582	0	0	0	0.511	0	0.361	0	0	1.62	0	0.21	0	0	0	0	0.157	0.233	0	0.289	0.428	0	0.304	0.108	0	1.04
lncRNA	0.646294	4.99	0	0	0	0	0	0.422	0.209	4.99	0	0	0	0	0	0	0	0	0	0	0.434	0	1.37	0	0	0.479	0	0	0	0	0	0	0	0	0	0	0	0	0	0	0	0	0	0	0	0	0	0	0.301
lncRNA	0.119366	2.24	0.542	0.353	0.29	0.278	2.24	0.421	0.753	0.151	0.742	0.472	1.91	2.08	0.481	0.094	0.873	0.83	0.369	0.127	1.35	0.558	0.367	0.582	1.33	0.489	0.412	0.678	0	0.361	0	0	0	0.148	0	0	0	0	0.173	0	0.233	0	1.2	1.38	0	0	0	0.824	0.351
lncRNA	0.21727	1.11	0	0	0	0.12	0.4	0	0	0.302	0.199	0.388	0.886	0.178	0	0	0	0.196	0.184	0	0.787	0	0.464	0.231	0	0	0	0.889	0	0.381	1.11	0	0	0	0	0	0	0	0	0	0.183	0	0	0.247	0	0	0	0.412	0.521
lncRNA	0.593175	8.56	0	0	0	0.12	0	0.14	0	0	0	0.314	0.204	0	0	0	0	0	0	0	0.655	0	0.367	0	0	0	0	8.56	0	1.63	0	0	0	0	0.421	0	0	0	0	0	0	0	0	0	0	0	0	0	1.04
lncRNA	0.668813	13.6	0	0	0	0	1.89	0	0	4.58	0	0	0.813	0	0	0	0	0	0	0	0	0	2.8	0	0	0	0	13.6	0	0.381	0	0	0	0	2.52	0	0	0	0	0	0	0	0	0	0	0	0	0	0
lncRNA	0.607568	4.07	0.542	0	0	0	0	0	0.433	0	0	0	0	0	0	0	0	0	0.184	0	0	0	0.367	0	0	0	0	4.07	0	0.381	0	0	0	0	0.421	0	0	0	0	0	0	0	0	0	0	0	0	0	0
lncRNA	0.467209	1.98	0.542	0	0	0.147	1.5	0	0	0	0	0.194	0.291	0	0	0	0	0	0	0	1.98	0	0	0	0	0	0	0	0	0	0	0	0	0	0	0	0	0.894	0	0.786	0	0.58	0	0	0	0	0.108	0	0
lncRNA	0.709886	30.7	0	0	0	0	0	0	0.579	0	0	0	0.406	0	0	0	0	0	0	0	0	0	0.934	0	0.945	0	0	30.7	0	1.63	0	0	0	0	18.1	19.5	0.919	0	0	0	0	0	0	0	0	0	0	0	0
lncRNA	0.376239	2.58	2.58	0	0	0	0	0	0.247	0	0	0	0	0	0	0	0	0	0	0	0	0	0.146	0	0	0	0	0	0	0.232	0	0	0	0	0	0	0	0	0	0	0	0	0	0	0	0	0	0	0
lncRNA	0.505702	0.945	0	0	0	0	0	0	0	0	0	0	0.406	0	0	0	0	0	0	0.93	0	0	0	0	0.945	0	0	0	0.806	0	0	0	0	0	0	0	0	0	0.52	0	0	0	0	0	0	0	0.432	0	0.93
lncRNA	0.762147	12.2	0	0	0	0	0	0	0	0	0	0	0.443	0	0	0	0.873	0	0	0	0	0	3.74	0	0	0	0	12.2	0	1.52	0	0	0	0	7.36	0	0	0	0	0	0	0	0	0.617	0	0	0	0	0
lncRNA	0.217985	1.62	0	0.176	0	0	0.306	0.422	0	0	0.172	0.26	0	0	0	0	0	0.207	0	0.714	0.434	0	0.687	0.106	0.945	0	0.361	0	0.573	0	0	0	1.62	0	0	0	0	0	0.52	0.157	0.183	0.446	0	0	0	0	0.639	0	0.93
lncRNA	0.644185	83.3	0.542	0	0	0	0	0	0.543	1.41	0.726	0	1.77	0	0	0	0	0	0	0.116	0.119	0	3.67	0.253	0.28	0	0	83.3	0	3.95	0	0	0	0	17.2	8.48	1.23	0	0	0.157	0	0	0	0	0	0	0	0	0.491
lncRNA	0.704139	68.7	0.542	0	0.223	0.24	0	0	0.543	0.352	0.726	0	0	0	0	0	0	0	0	0	0	0	1.47	0	1.33	0	0	20.1	0	0.697	0	0	0	0	21	68.7	0	0	0	0	0	0	0	0	0	0	0	0	0.097
lncRNA	0.535895	1.1	0	0	0	0	0	0	0	0	0	0	0.191	0	0	0	0	0.167	0	0	0	0	0	0	0	0	0	0	0	0	0	0	0	0	0	0	0	0	0	0	0	0	0	0	0	0	0	0	0.151
lncRNA	0.312228	4.37	0	0	0.798	0	0	0	0.579	1.06	0.726	0	1.27	0.356	2.3	0.094	0.873	0.192	0	0	0.196	0	0.934	0	0.28	1.44	0	1.36	0	0.465	0	0	0	0	0.21	4.37	0	0	0	0	0	0.58	0	0.143	0	0	0	0	0
lncRNA	0.646625	8.1	0	0	0	0	0	0	0	0	0	0	0	0	0	0	0	0.192	0.553	0	0	0	0.478	0	0.28	0	0	8.1	0	0.465	0	0	0	0	1.68	0	0	0	0	0	0	0	0	0	0	0	0	0	0
lncRNA	0.293987	0.57	0	0	0	0.278	0	0	0	0	0	0.184	0.196	0	0	0.188	0	0	0	0	0	0	0.458	0.431	0	0	0	0.401	0	0	0	0.189	0	0	0	0	0	0	0	0	0	0	0	0	0	0	0	0	0
lncRNA	0.532689	131	7.75	0.353	0.29	0.586	3.79	0	108	112	3.63	0.26	4.47	0.237	0	0	0	0.415	0	0	1.98	0.527	96.2	0.886	0.561	0.489	0	131	0	74.8	0.474	0.742	0	0	87.5	0	30.2	0	0	0.157	0	0	0.136	0.617	2.34	0.304	0.769	0.206	0.521
lncRNA	0.176679	1.89	0	0.283	0	0.556	0.947	0	1.72	0.705	0.596	0.314	0.582	0.939	0.497	0	0	0.415	0	0.143	0.237	0.527	0.934	0.253	1.89	0	0	0.523	0	0	0	0.371	0.319	0.148	0	0	0.919	0	0	0	0.183	0	0.545	0.494	0	0	0.268	0.306	0.406
lncRNA	0.192639	4.37	0	0	0	0.293	1.2	0	0.575	0.272	0.152	0.19	0.962	0	0	0	0	0.207	0	0.254	0.414	0.558	0.274	0.506	1.33	0.489	0	0.552	0	0	0	0	0	0.148	0	4.37	0	0	0	0	0.233	0	0.136	0.663	0	0.304	0	0	0.288
lncRNA	0.583191	2.58	2.58	0	0	0	0	0	0.553	0	0	0.582	0	0	0	0	0	0	0	0	0	0	0	0	0	0	0	0	0	0	0	0	0	0	0	0	0	0	0	0	0.233	0	0	0	0	0	0	0	0
lncRNA	0.536206	48	0	0	0	0.278	0.225	0	38.7	12.8	0.861	0.472	3.66	0.237	0	0	3.66	0.207	0	0.465	0.847	0	8.41	0.115	0.28	0	0.412	13.6	0	48	0	0.189	0	0	34.1	2.54	14.7	0.343	0.453	0	0.233	0.446	3.13	0.154	0	0	0	0	0.58
lncRNA	0.190474	2.67	0.542	0	0	0.147	1.2	0.14	0.493	0.352	0.186	0.943	1.45	1.9	0.166	0.094	0.873	0.207	0.184	0	0	0	0.916	0.106	2.67	0	0	0.3	0.193	0.381	0.474	0	0	0.148	0	0	0	0.343	0	1.6	0.467	0	0	0.627	0	0.304	0	0.206	0.702
lncRNA	1	0.19	0	0	0	0	0	0	0	0	0	0.19	0	0	0	0	0	0	0	0	0	0	0	0	0	0	0	0	0	0	0	0	0	0	0	0	0	0	0	0	0	0	0	0	0	0	0	0	0
lncRNA	0	0.596	0	0	0	0.278	0	0	0.579	0	0	0	0.265	0	0	0	0	0	0	0	0.596	0	0.274	0.253	0.28	0	0	0	0	0	0	0	0	0	0	0	0	0	0	0	0	0	0	0.244	0	0	0	0	0.151
lncRNA	0.436757	1.62	1.62	0	0	0	0	0	0	0	0	0	0	0	0.166	0	0	0.115	0.184	0	0.322	0	1.1	0	0	0	0	0.314	0	0	0	0	0	0	0	0	0	0	0	0	0	0	0	0	0	0	0	0	0
lncRNA	0.06203	2.86	0	0	0	0.12	0.324	0	0.375	0.272	0.152	0.184	0.181	0	0	0	0	0.167	0	0	0.327	0	0.229	0	0.28	0	0	0.303	0	0	0	0.371	0	0	0	2.86	0	0	0	0.136	0.183	0	0	0.314	0	0	0.518	0	0
lncRNA	0.12972	1.5	0	0	0	0.556	1.35	0.14	0.85	0.454	0.726	0.184	0.292	0	0	0.094	0	0.207	0	0.127	0.645	0	0.146	0.177	0	0	0.412	0.303	1.15	0.381	0	0.371	0.319	0	0	0	0	0	0.453	0	0.405	0.446	0.289	0.154	0	1.16	0.769	0.145	0.301
lncRNA	0.578467	11.9	0	0	0	0.147	0.324	0	3.68	0	0	0	0	0	0	0	0	0	0	0	0	0	0.734	0	0	0.489	0	3.14	0	3.05	0	0	0	0	1.68	11.9	0.814	0	0	0	0	0	0	0	0	0	0	0	0
lncRNA	0.189345	3.35	0.542	0.353	0.668	0.12	1.5	0.422	0	0.213	0.742	0.26	3.35	1.65	0.574	0	0	0.207	0	0.127	3.26	0.503	0.367	0.431	0	0	0	1.96	0.237	0	0	0	0	0.148	0.21	0	0	0.453	0.68	0	0.183	0.58	0.289	1.38	0	0	0.769	0.412	0.302
lncRNA	0.301389	1.35	0	0.283	0	0	1.35	0	0	0	0	0	0.481	0	0	0	0	0.207	0	0.127	0.183	0	0	0	0	0	0	0.314	0	0	0	0	0.637	0	0	0	0	0	0.173	0	0	0.446	0	0.154	0	0	0.377	0	0
lncRNA	0.529813	30.2	0	0	0.223	0	0.841	0	0	0	0	0	0.958	0	0	0	0.873	0.383	0.358	0.814	0.653	0.503	0.232	0.532	0	30.2	0	0	1.15	0	1.11	0	0	0	0	0	0	0	1.56	0	1.47	0	0.868	0.617	0	0.578	0.804	0.206	0
lncRNA	0.3208	2.23	0	0	0	0	0	0	0	0	0.172	0	2.23	0.793	0.481	0	0	0	0	0.116	0.655	0	0.934	0.156	0	0	0	0	0.193	0.381	0	0	0.64	0	0	0	0	0	0.453	0	0	0	0.289	0	0	0	1.34	0	0.418
lncRNA	0.252794	2.09	0	0	0.223	0.12	0.398	0	0.753	0.272	0	0.368	0.33	0	0	0	0	0	0	0	0	0	0	0.177	0	0	0	0	0	0	0	0	0	0	0	0	0	0	0	0	0.467	0	0	0	0	0	0.185	0	0.521
lncRNA	0.339841	3.39	0	0	0	0.147	0.225	0	0	0.352	0.186	0.184	0.181	0	0	0	0	0	0	0	0	0	0.229	0.156	1.33	0	0	3.39	0	0.381	0	0	0	0	0	0	0	0	0	0	0	0	0	0	0	0	0	0	0
lncRNA	0.320107	4.07	0	0	0	0	0	0	0	0.272	0	0	0.958	0	0	0	0	0.125	0	0.116	0	0	0.934	0	0	0	0	4.07	0	0.381	0	0	0	0	0	0	0	0	0.453	0	0.233	0	0	0.247	0	0	0.108	0	0.521
lncRNA	0.097344	1.8	0.542	0	0	0	0	0	0.209	0	0	0.368	0.633	0	0	0	0	0.207	0	0.787	0.434	0.527	0	0	0	0	0	0	1.15	0	0	0	0	0	0	0	0	0	0	0	0.183	0	0.136	0.231	1.17	0	0.769	0	1.8
lncRNA	0.452869	2.89	0	0	0	0	0	0	0	0.272	0.172	0	0.443	0	0	0	0	0	0	0.254	0	0	0	0	0	0	0	0	0	0	0	0	0.319	0	0	0	0	0	0.52	0	0.183	0	2.89	0.247	0	0	2.22	0	0
lncRNA	0.625582	8.73	0	0	0	0	0	0	0	0.543	0	0	0	0	0	0	0	0	0.358	0	0	0	0	0	0	0	0	2.57	0	0	0	0	0	0	0.421	8.73	0	0	0	0	0	0	0	0	0	0	0	0	0
lncRNA	0.303354	2.58	2.58	0	0	0	0.225	0.422	0	0.815	0.304	0	2.13	0.467	0.574	0	1.83	0.414	0	0	0.675	0	0.274	0.431	0	0	0	0.401	0.573	0	0	0	0	0.809	0.21	0	0	0	0	0	0	0	0	0.488	0	0	0	0.412	0
lncRNA	0.827124	116	0	0.799	0	0.12	0.505	0	0.543	116	0.138	0.472	1.22	0.793	0	0.471	0.873	0.207	0	0	0.787	0	0.427	0.313	0	0	0	1.02	0.806	0	0	0.189	0	0	0.21	0	0	0	0	0	0	0	0	1.38	1.17	0	0.518	0.145	0.93
lncRNA	0.689545	13.6	0	0	0	0	0	0	0.288	0	0	0	0.732	0	0	0	0	0	0	0	0.282	0	0.367	0	0	0	0	13.6	0	0.232	0	0	0	0	2.52	0	2.47	0	0	0	0	0	0	0	0	0	0	0	0
lncRNA	0.285169	1.15	0	0	0	0.24	0.174	0	0	0.815	0.199	0	0.813	0.939	1.15	0	0	0.125	0	0	0.327	0	0	0.431	0	0	0	0	0	0	0	0	0	0	0	0	0	0	0.227	0.157	0	0	0	0.307	0.494	0	0	0	0
lncRNA	0.159602	1.83	0.542	0.849	0.223	0.586	0.225	0.14	0.336	0.842	0.795	0.379	1.45	0.356	0.574	1.83	0	0.196	0	0.787	0.655	0.558	0	0.431	0	0	0	0.3	0	0	0	0.189	0	0	0	0	0	0	0.227	0	0	0.58	0	0.247	0	0	0.34	0.145	0.351
lncRNA	0.941301	4.09	0	0	0	0	0	0	0.543	0	0	0	4.09	0	0	0	0	0	0	0	0	0	0	0	0	0	0	0	0	0	0	0	0	0	0	0	0	0	0	0	0	0	0	0	0	0	0	0	0
lncRNA	0.783107	74.9	0	0	0	0	0	0	1.74	74.9	0	0	0	0	0	0.303	0	0	0.318	0	0	0	10.7	0	0	0	0	0.367	0	0	0	0	0	0	0	0.848	0	0	0	0	0.233	0	0	0.617	0	0	0	0	0
lncRNA	0.260086	9.34	0	0	0.223	0.293	0	0	0.553	0	0.172	0.368	0.732	0	0	0	0	0	0	0.381	0.196	0	9.34	0	0.28	0	0	0	0.827	0	0	0	0.64	0	0	0	0	0	1.13	1.6	0.101	0	0.545	0.143	0	0	0.769	0	1.44
lncRNA	0.07674	0.945	0	0	0	0	0	0	0.543	0	0	0	0	0	0	0	0	0	0	0.127	0	0	0.274	0	0.945	0	0	0	0	0	0	0	0	0	0	0	0	0	0	0	0	0	0	0	0	0	0	0	0.301
lncRNA	-1	0	0	0	0	0	0	0	0	0	0	0	0	0	0	0	0	0	0	0	0	0	0	0	0	0	0	0	0	0	0	0	0	0	0	0	0	0	0	0	0	0	0	0	0	0	0	0	0
lncRNA	0.575153	12.9	0	0	0	0	1.35	0	0.952	2.17	0.726	0	0.191	0	0	0	0	0.125	0	0	0	0	0.934	0	0	0	0	12.9	0	3.43	0	0	0	0	2.73	2.54	0	0	0	0	0	0	0	0	0	0	0	0	0
lncRNA	0.161239	4.37	0	0.283	0	0.12	0.398	0	0.209	0.213	0.397	0.26	0	0.237	0	0	0	0.383	0	0	0.196	0.558	0	0.115	0.28	0	0	0.889	0.386	0	0	0	0	0	0	4.37	0	0.447	0	0	0.101	0	0	0.188	0	0	0.108	0.145	0.288
lncRNA	0.856321	86.3	2.58	0	0	0	0	0	0	0.272	0	0	0	0	0	0	0	0	0	0	0.282	0	86.3	0	0	0	0	0.193	0	0.381	0	0	0	0	0.421	0	0	0	0	0	0	0	0	0	0	0	0	0	0
lncRNA	1	0.945	0	0	0	0	0	0	0	0	0	0	0	0	0	0	0	0	0	0	0	0	0	0	0.945	0	0	0	0	0	0	0	0	0	0	0	0	0	0	0	0	0	0	0	0	0	0	0	0
lncRNA	0.574555	3.66	0	0	0	0	0.398	0	0.343	0.352	0	0	3.66	0	0	0	0	0.167	0	0	0.493	0	0	0	0	0	0	0.273	0.71	0	0	0	0	0	0	0	0	0	0	0	0	0	0	0	0	0	0.099	0	0
lncRNA	0.153755	2.58	2.58	0.176	0	0	0.222	0.14	0.336	0	0	0	0.451	0	0	0	0.873	0.207	0	0	0.386	0	0.223	0.115	0	0	0	0.246	0	0.381	0	0	0	0	0	0	0	0	0	0	0	0	0	0	0	0	0.099	0	0
lncRNA	0.156225	7.28	2.17	1.13	0.958	0.12	7.28	0	3.68	0.352	0.138	0	1.32	0.474	0.574	3.52	0	0.588	0	0.254	1.9	0.527	0.927	0.462	0	0	0.412	0.772	0.827	0.381	0	0	0	0	0	0	0.617	1.79	0.453	0	0	0.58	0.136	2.76	0	0	0.741	0.612	3.21
lncRNA	0.427284	0.958	0	0	0	0	0	0	0.553	0	0.186	0	0.958	0	0	0	0	0.167	0	0.143	0.171	0	0.367	0	0	0	0	0.423	0	0	0	0	0	0	0	0	0	0	0.227	0	0	0	0	0.154	0	0	0.108	0	0
lncRNA	0.65918	6.17	0	0	0	0	0	0	2.26	0	0	0	0	0	0	0	0	0	0	0	0.655	0	3.74	0.115	1.33	0	0	0.545	0	0	0	0	0	0	0.21	1.43	6.17	0	0	0	0	0	0	0	0	0	0	0	0
lncRNA	0.590642	0.579	0	0	0	0	0	0	0.579	0	0	0	0	0	0	0	0	0	0	0	0	0	0.232	0.253	0	0	0	0	0	0	0	0	0	0	0	0	0	0	0	0	0	0	0	0	0	0	0	0	0
lncRNA	0.352441	13.6	5.17	0	0	0	0.398	0	3.68	0.639	0.276	0	0.732	0	0.166	0	7.86	0.5	2.15	0	0.657	0.558	1.1	0.431	0.28	0	0	13.6	0.827	0.465	0	0	0	0	2.52	1.7	0	0	0	0	0	0.58	0	0	0	0.304	0	0.434	0.418
lncRNA	0.481562	1.36	0	0	0	0	0.841	0	0.753	0.352	0	0	0	0	0	0	0	0	0	0	0.787	0.503	0.146	0	0	0	0	1.36	0	0.232	0	0	0	0	0	0	0.814	0	0	0	0	0	0	0.314	0	0	0	0	0
lncRNA	0.814248	2.71	0	0	0	0	0	0	0.336	0.272	0	0	0	0	0	0	0	0	0	0	0	0	0	0	0	0	0	2.71	0	0	0	0	0	0	0	0	0	0	0	0	0	0	0	0	0	0	0	0	0
lncRNA	0.757303	12.4	0	0	0.223	0	0	0	0.288	0	0	0	12.4	0.793	0	0	0	0	0	0	0	0	0	0	0	0	0	0	0	0	0	0	0	0	0.21	0	0	0	0	0	0.233	0	0	0.921	0	0	0	0	0
lncRNA	0.196428	0.543	0	0	0	0	0	0	0.543	0	0	0	0	0	0	0	0	0	0	0	0	0	0	0	0	0	0	0.273	0.237	0	0	0	0	0	0	0	0	0	0.227	0	0	0	0	0	0	0	0	0	0
lncRNA	0.590471	0.157	0	0	0	0	0	0	0	0	0	0	0	0	0	0	0	0	0	0	0	0	0	0	0	0	0	0	0	0	0	0	0	0	0	0	0	0	0	0.157	0	0	0	0	0	0	0	0	0.151
lncRNA	0.353125	3.68	0	0	0	0	0	0	3.68	0.352	0	0	0.559	0.695	0	0.471	0	0	0.358	0.116	0	0	0	0	0	0	0	0	0.827	0.381	0	0	0	0	0	0	0	0	0.173	0	0	0	0.136	0.314	0	0	0	0	0
lncRNA	0.187626	0.418	0	0	0	0.147	0	0	0	0	0	0	0	0	0	0	0	0	0	0	0	0	0	0	0	0	0	0	0	0	0	0	0	0	0	0	0	0	0	0	0	0	0	0	0	0	0	0	0.418
lncRNA	0.533982	3.39	0	0	0	0	0	0	0.467	1.68	0	0	0.406	0	0	0	0	0	0	0	0	0	0.159	0.253	0	0	0	3.39	0.193	0	0	0	0	0	0.21	0.848	0.617	0	0	0	0	0	0	0	0	0	0	0	0
lncRNA	0.409864	2.63	0	0.283	0	0	0	0	0	0	0.152	0	2.63	0	0.574	0.188	0	0.207	0	0	0.196	0	0.146	0.231	0	0.479	0	0	0	0	0	0	0	0	0	0	0	0	0	0	0	0	0	2	0	0	0	0.206	0.301
lncRNA	0.251738	3.06	0	0.176	0	0.12	0	0.14	0	0	0.397	0	1.03	0.209	0	0	0	0.334	0	0.571	0.787	1.12	0	0.431	0.28	0	0	0.28	0.827	0	0	0	0	0	0	0	0	0	0.347	1.08	0.7	0	0.681	0.663	0	0	0.741	0.306	0
lncRNA	-1	0	0	0	0	0	0	0	0	0	0	0	0	0	0	0	0	0	0	0	0	0	0	0	0	0	0	0	0	0	0	0	0	0	0	0	0	0	0	0	0	0	0	0	0	0	0	0	0
lncRNA	0.241675	4.37	0	0.266	0	0	0.306	0.421	2.11	0.352	0.993	0	0.513	0	0.481	0	0	0	0.635	0	0.657	0.558	0.734	0.313	0	0	0	1.25	0.237	0.361	0	0	0	0.148	0	4.37	0	0	0	0	0.233	0	0	0.188	0	0	0	0.145	0
lncRNA	0.716249	12.2	0	0	0	0.12	0	0	0	0	0	0	0	0	0	0	0	0	0	0	0	0	0.274	0	0	0	0	12.2	0	0.465	0	0	0	0	0.631	0	0	0	0	0	0	0	0	0	0	0	0	0	0
lncRNA	0.356348	0.541	0	0	0	0	0	0	0.209	0	0	0	0.292	0	0	0	0	0.334	0	0.127	0.434	0	0	0.493	0	0	0	0	0.237	0	0	0	0	0	0	0	0	0.343	0	0	0	0	0	0.128	0	0	0.34	0	0
lncRNA	0.34114	1.62	0.542	0.266	0	0	0	0	0.58	0	0	0	1.5	0	0	0	0	0	0	0	0	0	0.232	0	0	0	0	0.423	0	0	0	0	0	0	0	0	0	0	0	0	0	0	0	0.188	0	0	0.108	0	1.07
lncRNA	0.423836	21	0.542	0.533	0.579	0.278	0.225	2.24	0.543	0.842	1.45	0	0.633	0.237	0.166	0.916	0.873	0.784	0	0.714	0.196	0.527	16.8	0.76	1.33	0	0.825	21	2.48	0.381	0	0	0.462	0.148	11.8	0	0	0.447	0.227	0.271	0.405	0.58	1.2	0.617	0	0	0.34	0.145	0
lncRNA	0.119101	1.73	0	0	0	0	0.225	0	0	0	0.726	0	0.197	0.178	0	0	1.73	0	0	0.143	0.949	0	0.687	0	0	0	0	0.314	0	0	0	0.189	0	0	0	0	0	0	0	0	0.183	0	0.289	0.231	0	0	0	0	0.199
lncRNA	1	0.617	0	0	0	0	0	0	0	0	0	0	0	0	0	0	0	0	0	0	0	0	0	0	0	0	0	0	0	0	0	0	0	0	0	0	0	0	0	0	0	0	0	0.617	0	0	0	0	0
lncRNA	0.574862	0.467	0	0	0	0	0	0	0	0	0	0	0.191	0.467	0	0	0	0	0	0	0	0	0	0	0	0	0	0	0	0	0	0	0	0	0	0	0	0	0	0	0	0	0	0	0	0	0	0	0
lncRNA	1	0.191	0	0	0	0	0	0	0	0	0	0	0.191	0	0	0	0	0	0	0	0	0	0	0	0	0	0	0	0	0	0	0	0	0	0	0	0	0	0	0	0	0	0	0	0	0	0	0	0
lncRNA	0.377194	7.49	0	0.849	0.29	0.44	0	0	0.467	0	0.186	0.184	7.49	2.72	0	0	1.83	1.17	0	0	0.342	0	0	0.177	0	0	0	0.28	4.97	0.762	0	0.754	0	0	0	0	0	0	0	0.271	0	0	0	0.247	0	0	0.34	0.824	0.521
lncRNA	0	1.17	0	0	0	0	0	0	0	0	0	0.194	0	0	0.47	0	0	0	0	0	0	0	0	0	0	0	0	0.193	0	0	1.11	0	0	0	0	0	0	0	0.227	0	0	0	0	0	0	0	0	0	0
lncRNA	0.461677	4.91	0	0	0	0.278	0.225	4.91	0	3.52	0.152	0.19	0.153	0	0	0.303	0	0.251	0.358	0.127	1.14	0.558	0	0.431	0	0	0	0	0	0	0.474	0	0	0	0	0	0	0	0	0	0.183	0	0	0.627	0	0	0	0	0
lncRNA	0.416371	2.58	2.58	0	0	0	0	0	0	0	0	0	0	0	0	0.094	0	0	0	0	0	0	0	0	0	0	0	0	0	0	0	0	0	0	0	0	0	0	0	0	0.233	0	0	0	0	0	0	0	0
lncRNA	0.77779	49.9	0	0	0	0	0	0	0.753	0	0	0	0.406	0	0	0	0	0	0.369	0	0	0	0.734	0	0	0	0	49.9	0	1.16	0	0	0	0	9.89	0	0	0	0	0	0	0	0	0	0	0	0	0	0
lncRNA	0.169596	17.8	7.75	0	0	1.76	0.611	0	0.418	1.36	0.172	1.41	1.2	0	1.15	0.094	2.62	0.622	0.953	0.763	0.513	0	17.8	0.582	2.84	6.71	1.65	4.7	0.573	1.91	1.11	0.377	0.319	0.809	3.16	0	0	0	1.13	0.314	1.87	0.446	0.402	0.231	0.494	2.89	0.741	0.723	6.12
lncRNA	0.854174	43.6	0	0	0.958	0	0.225	0	0.343	0	0	0	0	0	0	0	0	0	0	0	0	0	43.6	0	0	0	0	2.71	0	0.381	0	0	0	0	0.841	0	0	0	0	0.157	0	0	0	0	0	0	0	0	0
lncRNA	0.587376	2.54	0	0	0	0	0	0	0.343	0.352	0	0	0	0	0	0	0	0	0	0	0	0	1.87	0	0	0	0	2.54	0	0.232	0	0	0	0	0.21	0.848	0	0	0	0	0	0	0	0	0	0	0	0	0
lncRNA	0.236179	2.58	2.58	0	0	0	0.225	0	0	0	0	0	0.191	0	0	0	0	0	0	0.233	0.196	0	0.934	0	0	0	0	0	0.806	0	0	0	0	0	0	0	0	0	0.347	0	0	0	0	0	0	0	0.536	0	0
lncRNA	0.328851	0.813	0	0	0	0	0	0	0	0	0	0	0.813	0	0	0	0	0	0	0	0	0	0.274	0	0.28	0.479	0	0.243	0	0	0	0	0	0	0	0	0	0	0	0	0	0	0	0.128	0	0	0	0	0
lncRNA	0.434674	5.95	2.58	0	0	0	0	0	0.467	0.842	0	0	0.204	0	0.47	0.303	0	0	0	0	0	0	5.95	0	1.33	0.958	0.412	0.552	0.573	0	0	0	0.462	0.148	0	0	1.23	0	0	0	0	0	0	0	0	0	0	0	0.097
lncRNA	0.578897	1.75	0	0	0	0	0	0	0	0	0	0	0	0	0	0	1.75	0	0	0	0	0	0.146	0	0	0	0	0	0	0	0	0	0	0	0	0	0	0	0	0.157	0.7	0	0	0	0	0	0	0	0
lncRNA	0.581994	1.87	0.542	0	0	0	0	0	0	0	0	0	0	0	0	0	0.873	0	0	0	0	0	1.87	0	0	0	0	0.28	0	0	0	0	0	0	0.21	0	0	0	0	0	0	0	0	0	0	0	0	0	0
lncRNA	1	1.33	0	0	0	0	0	0	0	0	0	0	0	0	0	0	0	0	0	0	0	0	0	0	1.33	0	0	0	0	0	0	0	0	0	0	0	0	0	0	0	0	0	0	0	0	0	0	0	0
lncRNA	0.230834	2.58	2.58	0	0	0.12	0	0	0	0	0	0	0.958	0	0	0.094	0	0.207	0	0	0	0	0.292	0	0	0	0	0	0	0	0	0	0	0	0	0	0	0.343	0	0	0	0	0	0	0	0	0	0	0.097
lncRNA	0.487469	9.62	0	9.62	0.223	0	0.889	0	0	0	0	0.472	0.256	0.418	1.14	0	4.37	5.31	0	0	0.732	0	0.229	0.156	0	0	0	0	0	0	0	0.742	0	0.148	0	0	0	0	0	0.136	0	0	0	0.74	0	0	0	0	0.598
lncRNA	0.612215	80.6	0	0.283	0	0	0.841	0	7.36	1.63	0.172	0	0.279	0	0	0	1.83	0	0	0	0	0.558	1.1	0	0	0	0	10.4	0	4.88	1.11	0	1.62	0	7.78	80.6	10.1	0	0	0	0	0	0	0.247	0	0	0.099	0.145	0
lncRNA	0.278922	1.33	0.542	0	0.958	0	0	0	0.471	0	0	0	0.732	0	0	0	0	0	0	0	0	0	0.146	0	1.33	0	0	0	0.237	0	0	0	0	0	0	0	0	0	0.173	0.157	0	0	0	0.384	0	0	0	0	0.406
lncRNA	0.492741	0.421	0	0	0	0	0	0	0	0	0	0.388	0.307	0	0	0	0	0	0	0	0	0	0	0	0	0	0	0	0	0	0	0	0	0	0	0	0	0	0	0	0	0	0	0	0	0	0	0	0
lncRNA	0.630958	2.07	0	0	0	0	2.07	0	0	0	0	0	0	0	0	0	0	0.115	0	0	0.386	0	0	0	0.945	0	0	0	0	0	0	0	0	0.148	0	0	0	0.343	0	0	0	0	0	0	0	0	0	0	0
lncRNA	0.289384	1.35	0	0.266	0	0.147	1.35	0	0	0	0	0	0.265	0	0.481	0	0	0	0	0	0.655	0	0	0.106	0	0	0	0	0.71	0	0	0	0	0	0	0	0	0	0	0	0	0	0.289	0	0	0	0	0	0.863
lncRNA	0.29172	3.46	2.58	0.176	0.958	0	0.344	0	3.46	0	0.199	0.472	0	0	0.481	0	0.873	0.167	0.358	0	0.787	0	0.146	0.431	0.945	0	0	1.6	0	0.465	0	0	0	0	0	0	0	0	0	0.157	0	0	0	0.462	0.494	0	0.099	0	0
lncRNA	0.229007	1.47	0	0.283	0	0.12	0.667	0.14	0	0	0.138	0	0.301	0	0	0	0	0.251	0	0.233	1.31	0	0	0.531	0	0	0	0	0	0	0	0	0.462	0	0	0	0	0	0.347	0	0.101	0	0.579	0.247	0	0	0.518	0	1.07
lncRNA	0.315231	1.07	0	0	0	0.293	0.398	0	0	0	0	0	0.451	0.474	0	0	0	0	0	0	0.119	0	0	0	0	0	0	0	0	0	0	0	0	0	0	0	0	0.447	0	0	0	0	0	0.128	0	0	0.099	0	1.07
lncRNA	0.143781	2.97	0.542	0.529	0.958	0.879	1.72	0.422	2.97	1.06	0.557	0.736	1.45	1.4	0.574	0.565	1.83	0.83	0.953	0	0.787	0	1.28	0.531	1.33	0.479	0	2.04	0.193	0	0	0	0.64	0	0.21	0	0.919	0.453	0.227	0.157	0.233	0	0	0.563	0	0	0.34	0.289	0.418
lncRNA	0.384674	0.916	0	0	0	0	0	0	0.206	0	0	0.26	0	0	0	0.916	0	0	0	0	0.322	0	0	0.253	0	0	0	0	0	0	0	0	0	0	0	0	0	0	0	0	0	0	0	0	0	0	0	0	0
lncRNA	0.757273	14.6	0	0	0	0	0	0	0	0	0	0	14.6	0.695	0	0	0	0	0	0	0.183	0	0	0	0	0	0	0	0	0	0	0	0	0	0	0	0	0	0	0	0	0	0	0	0	0	0	0	0.151
lncRNA	0.693413	10.9	0	0	0	0	0	0	7.05	0.426	0	0	0.443	0	0	0	0	0	0	0	0	0	0.934	0	0.945	0	0	8.38	0	1.44	0	0	0	0	10.9	0	8.02	0	0	0	0	0	0	0	0	0	0	0	0
lncRNA	0.72915	35.3	0	0	0	0	0	0	35.3	0.705	0	0	0.443	0	0	0	0	0	0	0	0	0	0	0	0	0	0	1.93	0	6.86	0	0	0	0	0.841	0.848	0.814	0	0	0	0	0	0	0	0	0	0	0	0
lncRNA	0.703436	12.1	0	0	0	0	0	0	12.1	0.352	0	0	0	0	0	0	0	0	0	0	0	0	0.232	0	0	0	0	1.66	0	3.72	0	0	0	0	0	0	0.919	0	0	0	0	0	0	0.617	0	0	0	0	0
lncRNA	1	0.166	0	0	0	0	0	0	0	0	0	0	0	0	0.166	0	0	0	0	0	0	0	0	0	0	0	0	0	0	0	0	0	0	0	0	0	0	0	0	0	0	0	0	0	0	0	0	0	0
lncRNA	-1	0	0	0	0	0	0	0	0	0	0	0	0	0	0	0	0	0	0	0	0	0	0	0	0	0	0	0	0	0	0	0	0	0	0	0	0	0	0	0	0	0	0	0	0	0	0	0	0
lncRNA	0.346595	0.343	0	0	0	0	0	0	0.343	0	0	0	0	0	0	0	0	0	0	0	0	0	0	0	0	0	0	0	0	0	0	0	0	0	0	0	0	0	0	0	0.101	0	0	0	0	0	0	0	0
lncRNA	0.321125	2.58	2.58	0	0	0	0	0	0.579	0	0.172	0	0	0	0	0	0	0	0	0.127	0	0	0	0	0	0	0	0	2.48	0	0	0	0	0	0	0	0	0	0	0	0.101	0	0.803	0	0	0	0.741	0	0
lncRNA	0.800352	10.7	0	0	0	0	0	0	0.375	0	0.726	0	0.443	0	0	0	0	0	0	0	0	0	0.734	0	0	0	0	6.35	0	0.465	0	0	0	0	10.7	0	0.919	0	0	0	0	0	0	0	0	0	0	0.206	0
lncRNA	0.703143	5.42	0	0	0	0	0	0	0	0.213	0	0	0	0	0	0	0	0	0.184	0	0	0	0.367	0	0	0	0	5.42	0	0	0	0	0	0	0.21	0	0	0	0	0	0	0	0.136	0	0	0	0	0	0
lncRNA	0.21975	3.47	0	0.533	0.958	0.556	0	2.24	0	0	0.199	0.472	1.45	0.712	0	0	0	0.383	0	0	3.47	0.558	0.159	0.808	0	0	0	0.314	0.237	0	0	0.377	0	0.809	0	0	0	0	0.227	0.542	0	0	0	0.614	0	0	0	0.306	0.351
lncRNA	0.159701	9.2	0.542	1.33	0.798	0.72	0.841	1.27	9.2	0	1.45	3.31	7.66	0.793	0.939	0	0	5	0	1.05	1.65	4.46	0.223	2.87	0.841	0	0	0	3.47	0	0	1.11	2.23	0	0	0	0	0	1.36	3.2	4.21	1.34	2.41	3.97	2.34	1.16	0.741	0.289	0.702
lncRNA	0.450478	8.32	0	1.59	0	0	0	0	0.543	0	0.456	0.19	1.4	1.39	0	0	0	0.415	0	1.02	0.939	0	0	0	0	0	0	0	0.806	0	0	0	8.32	0	0	0	0	0	2.72	1.6	4.4	0	0.136	0.488	0	0	1.02	0	0.57
lncRNA	0.49083	5.22	0	0	0	0	0	0	0	0.842	0.726	0	0.191	0	0	0	0	0.207	0	1.14	0	0	0.274	0	0.945	0	0	0	1.15	0	0	0	1.62	0	0	0	0	0	0.347	0	0.55	0.891	5.22	0.256	0	0	4.15	0	0
lncRNA	0.582493	2.67	0	0	0	0	0	0	0.553	0.705	0	0	0.191	0.178	0	0	0	0	0	0	0	0	0	0	2.67	0	0	0	0	0	0	0	0	0	0	0	0	0	0	0	0	0	0	0	0	0	0	0	0
lncRNA	0.287071	1.33	0	0.176	0	0.293	0	0	0.471	0.639	0.199	0.184	0.408	0	0.574	0	0	0	0	0.127	0	0	0.229	0	1.33	0	0	0	0	0	0	0	0	0	0	0	0	0	0	0	0.183	0	0	0.231	0	0	0.189	0	0
lncRNA	0.344039	3.46	0	0	0	0	0	0	0.247	0	0	0	0	0	0.166	0	3.46	0	0	0	0	0	0	0	2.67	0	0	0	0	0	0	0	0	0	0	0	0	0	0	0.157	0	0	0	0	0	0	0	0	0
lncRNA	0.410576	0.656	0.542	0	0.29	0	0	0	0	0	0	0	0.204	0	0	0	0	0	0	0	0	0	0	0	0	0	0	0	0	0.232	0	0	0	0	0	0	0	0	0.227	0	0	0	0	0	0	0	0	0	0
lncRNA	0.344968	0.553	0	0	0	0.12	0	0	0.471	0	0.344	0	0	0	0	0	0	0	0	0	0	0	0.274	0.253	0	0.479	0	0.314	0	0	0	0	0	0	0.21	0	0	0	0	0	0	0	0	0	0	0	0	0	0
lncRNA	0.641622	4.22	0	0	0	0	0	0	4.22	0	0	0	0	0	0	0	0	0.115	0	0.127	0	0	0	0	0	0	0	0	0	0	0	0	0	0	0	0	0	0	0.173	0	0	0	0	0	0	0	0	0	0.301
lncRNA	0.666879	35.5	0	0	0	0	0	0	0.336	0	0	0	0.813	0	0	0	0	0	0	0	0.657	0	35.5	0	0	0	0	0	0	0	0	0	0.32	0	0	0	0	0	0	0	0.7	0	0	0	0	0	0	0	0
lncRNA	0.070016	0.375	0	0	0	0	0	0	0.375	0.272	0.138	0	0	0	0	0.094	0	0	0	0	0.171	0	0	0.177	0	0	0	0	0	0	0	0	0	0	0	0	0	0	0	0.157	0	0	0	0	0	0	0	0	0.199
lncRNA	0.13734	1.4	1.08	0.283	0	0.278	0.973	0	0.764	0.151	0.371	0.472	1.18	0.237	0.962	0.303	0	0.207	0.184	0.143	0.596	0	0.367	0.313	0.28	0.479	0	0.367	0	0.697	0	0	0.32	0.148	0	0	0	0.447	0	0	1.4	0	0.579	0.188	0	0.304	0.518	0	1.04
lncRNA	0.178454	2.39	0	0	2.39	0.12	0.8	0.14	0.753	0	0.199	0.19	0.633	1.59	0.574	0	0	0.196	0	0.116	0	0	0.223	0.506	0	0	0	0.314	0	0	0	0	0	0	0	0	0	0	0	0.157	0	0.58	0	0.494	0	0	0.518	0	0.575
lncRNA	0.249506	8.48	0	0	0.445	0.556	0.947	0	0.375	3.2	0.138	0	0.41	0.695	0.47	1.17	0	0.497	0.318	0	0.787	0	0.232	0.625	0	0	0.361	2.03	0	0.361	0	0	0	0.148	1.05	8.48	0	0	0	0	0	0.446	0.289	0.128	0	0.304	0.639	0.206	1.8
lncRNA	0.526768	1.1	0	0	0	0	0	0	0	0	0.726	0	0	0	0	0	0	0	0	0	0	0	0	0	0.945	0.479	0	1.1	0	0	0	0	0	0	0.421	0.848	0	0	0	0	0	0	0	0.128	0	0	0	0	0
lncRNA	0.56596	0.246	0	0	0	0	0	0	0	0	0	0	0	0	0	0	0	0	0	0.127	0	0	0	0	0	0	0	0	0	0	0	0	0	0	0	0	0	0	0	0	0	0	0	0	0	0	0	0	0
lncRNA	0.552997	2.93	2.58	0	0	0	0.449	0	0	1.41	0	0	0	0	0	0	0	0	0.369	0	0	0	0.367	0	0	2.93	0	1.02	0	0.232	0	0	0	0	0.21	0	0	0	0	0	0	0	0	0	0	0	0	0	0
lncRNA	0.575819	2.67	0	0	0	0	0.207	0	0	0	0	0.943	0	0	0	0	0	0	0	0	0	0	0	0	2.67	0	0	0	0	0	0	0	0	0	0	0	0	0	0	0	0.101	0	0	0	0	0	0	0	0
lncRNA	0.398209	19.1	0	0.176	0	0	0	0.14	1.03	0.352	0	0.194	0.181	0.237	0.166	0.605	0.873	0.334	0	0	0.327	0.527	0.549	0	0.28	0	0	19.1	0.237	1.91	0	0	0	0	0.21	11.4	1.63	0	0.227	0	0	0	0.136	0.617	0	0	0	0	0
lncRNA	0.389369	2.29	0	0.533	0.223	0.556	1.35	0	1.9	1.21	0	0	0.305	0	0	0	0	0.334	0	0	0.565	0	0.146	0.177	0	0	0	0.802	0	2.29	0	0.189	0	0	0.21	0	1.23	0	0	0	0	0	0	0	0	0	0.377	0	0
lncRNA	0.399092	2.58	2.58	0	0	0	1.35	0	0	0	0	0.314	0.786	0	0	0.094	0	0	0	0	0.815	0	0	0	1.33	0	0	0	0	0	0	0	0	2.41	0	0	0	0.447	0.227	0	0	0	0	0	0	0	0	0	1.04
lncRNA	0.664576	2.19	0.542	0	0	0	2.19	0	0	0	0	0	0	0	0	0	0	0	0	0	0	0	0.274	0	0	0	0	0	0	0	0	0	0	0	0	0	0	0.447	0	0	0	0	0	0	0	0	0	0	0.904
lncRNA	0.336546	4.48	0	0.266	0	0	0	4.48	0.266	0.352	2.23	0	1.22	0.628	0	0	0.873	0.125	0	0	0.493	0	0.934	0.625	1.33	0	0	0.243	0	0	0	0.371	0	0	0	0	0	0	0	0	0	0	0	0.461	0	0	0.268	0.206	0
lncRNA	-1	0	0	0	0	0	0	0	0	0	0	0	0	0	0	0	0	0	0	0	0	0	0	0	0	0	0	0	0	0	0	0	0	0	0	0	0	0	0	0	0	0	0	0	0	0	0	0	0
lncRNA	0.232006	13.4	2.58	1.59	6.01	3.36	0	3.38	0	0.272	1.37	0.569	13.4	1.88	0.574	0	0	0.878	0	1.65	4.17	0	0.274	0.852	0	0	0.412	0	5.64	0	0.474	0	0	0	0	0	0	0	6.57	1.6	0.916	0.58	0.803	7.32	0	0	1.7	0.824	0.575
lncRNA	0.223298	8.7	0	2.29	2	0.586	0.449	1.27	0.942	0	0.371	0.582	8.7	1.59	1.14	0.094	0	0.251	0	1.02	8.24	0	0	0.253	1.33	0	2.17	0	5.64	0	1.11	0	4.15	0.297	0	0	0	0	3.81	1.6	0.733	0	0.803	5.51	0	0	2.31	0.145	1.36
lncRNA	0.593466	53	0	0.283	0	0.278	1.35	0	32.2	3.52	0	0.19	1.86	0	0.574	0	1.83	0.414	0	0	0.532	0	0.292	0.431	0	0.489	0	4.74	0	53	0.474	0.377	0.637	0	3.37	9.33	0.617	0	0.347	0.136	0.101	0	0.289	0.244	0	0	1.54	0	0.301
lncRNA	0.150946	9.49	0	2.65	1.92	2.52	2.69	2.24	0	0	3.59	2.34	5.52	1.88	1.44	0	0	2.84	0	0.428	9.49	1.58	0	1.97	0.28	0	0	1.36	0.806	0	4.44	0.371	0.32	0.809	0	0	0	1.34	0.173	3.2	0.183	0.446	0.136	2.76	1.17	0.304	0.34	1.01	1.8
lncRNA	0.19398	3.11	0	0	0	0.24	0.225	0.422	0.343	0	0.726	0.26	0.633	2.38	0.481	0.094	0	0.192	0	0	0.532	0	0	0.239	0	0	0	0	0	0	0	0	0	0	0	0	0	0.453	0	0	0.101	0	0.289	0.256	0	0	0.108	0.306	3.11
lncRNA	0.209196	1.4	0	0.353	0	0.278	0.542	0.422	0	0	0.607	0.779	1.22	1.4	0.481	0.605	0.873	0.346	0	0.143	0.493	1.12	0	0.493	0	0	0	0	0	0	0	0	0	0.809	0	0	0	0	0	0	0	0.58	0.272	0.663	0	0	0.189	0.612	0
lncRNA	0.543943	4.87	4.87	0.176	0	0	0.841	0	0	0	0	0.971	0	0	0	0	0	0	0	0	0.322	0	0.427	0	0.28	0	0	0.401	0	0	0	0	0	0	0	0	0	0.453	0	0	0	0	0	0	0	0	0	0	0
lncRNA	0.541031	0.41	0	0.283	0	0	0	0	0	0	0	0.19	0.41	0	0	0	0	0.192	0	0	0	0	0	0	0	0	0	0	0	0	0	0	0	0	0	0	0	0	0	0	0	0	0	0	0	0	0	0	0
lncRNA	0.544425	0.292	0	0	0	0.278	0	0	0	0	0	0	0.292	0	0	0	0	0	0	0	0	0	0	0	0	0	0	0	0	0	0	0	0	0	0	0	0	0	0	0	0	0	0	0	0	0	0	0.206	0
lncRNA	0.740108	6.51	0	6.51	0	0	0	0	0.543	0	0	0.19	0.958	0	0	0	0	2.49	0	0	0	0	0	0	0	0	0	0.314	0	0	0	0	0	0	0	0	0	0	0	0	0	0	0	0	0	0	0	0	0
lncRNA	0.269717	4.4	0	1.76	0.223	0	0.947	0	1.16	0.302	0.304	0.629	1.66	0.467	2.28	0.605	0	0.124	0	0	1.96	1.12	0.159	0.506	0	0	0	0.367	0	0.232	0	0.189	0	0	0	0	0	0.343	0.173	0	0	0	0	1.22	3.51	0	0	0	0.418
lncRNA	0.070573	0.543	0.542	0	0.29	0	0	0	0.543	0	0	0	0	0	0	0	0	0.167	0	0	0	0	0	0.156	0	0.489	0	0	0	0	0	0	0	0	0.21	0	0	0	0	0	0	0	0	0	0	0	0	0	0
lncRNA	0.487843	0.557	0.542	0	0	0	0	0	0	0	0.557	0	0.291	0	0	0	0	0	0	0	0	0	0.229	0	0	0	0	0	0	0	0	0	0	0	0	0	0	0	0	0	0	0	0	0.128	0	0	0	0	0
lncRNA	0.603024	6.61	5.17	0	0	0	0	0	0	0	0	0	6.59	0	0	0	0	0	0	0	0	0	0.934	0	0	0	0.412	0	6.61	0	0	0	0	0	0	0	0	0	0.227	0	0	0	0	0	0	0	0.37	0	0.151
lncRNA	1	0.247	0	0	0	0	0	0	0.247	0	0	0	0	0	0	0	0	0	0	0	0	0	0	0	0	0	0	0	0	0	0	0	0	0	0	0	0	0	0	0	0	0	0	0	0	0	0	0	0
lncRNA	0.395396	2.58	2.58	0.566	0	0.278	0	0.422	0.336	0	0	0.519	0	0	0	0	0	0.373	0	0	0	0	0	0.106	0	0	0	0	0	0	0	0	0	0	0	0	0	0	0	0.271	0	0	0	0	0	0	0	0	0.57
lncRNA	0.62142	0.617	0	0	0	0	0	0	0	0	0	0	0	0	0	0	0	0	0	0	0	0	0	0	0	0	0	0.314	0	0	0	0	0	0	0	0	0	0	0	0	0	0	0	0.617	0	0	0	0	0
lncRNA	0.312729	2.58	2.58	0	0	0	0.225	0	0.412	0	0	0	0	0	0	0	0	0	0	0	0.19	0	0	0	1.33	0	0	0.246	0	0	0	0	0	0	0	0	0	0	0.173	0	0	0	0	0.128	0	0	0.34	0	0
lncRNA	0.384208	2.24	0.542	0	0.223	0.733	0	2.24	0	0	0.199	0	0.305	0	0	0	0	0	0	0	0	0	0	0.958	0	0	0	0.314	0	0	0	0	0	0	0	0	0	0	0	0	0	0	0	0.154	0	0	0	0.145	0.288
lncRNA	0.28941	1.96	0	0	0.445	0	0	0.422	0	0	0	0.26	1.22	0.178	0.574	0	0	0.392	0	0.143	1.96	0	0	0.479	0	0	0	0	0	0	0	0	0	0	0	0	0	0	0	0	0.183	0	0	0.663	0	0.304	0.099	0.145	0.875
lncRNA	0.387729	2.24	0	0.353	0	0	2.24	0.14	0	0	0	0	1.49	0	0.481	0	0	0	0	0	1.31	0	0	0	1.89	0	0	0	0	0	0	0	0	0	0	0	0	0.453	0	0	0	0	0	0	0	0	0	0	0.603
lncRNA	0.28266	9.1	0	8.47	2.03	3.6	0	6.73	0.336	0	0.829	0.582	2.44	0.939	0.47	0	0	0.251	0	0	9.1	3.16	0.232	3.59	0	0	0	0.289	0	0	0	0	0.32	0	0	0	0	0	1.59	4.07	0.183	0.58	0	1.33	0	0	0.189	0.723	1.81
lncRNA	0.263393	1.22	0	0.176	0	0.44	0.748	0	0.425	0	0.371	0.19	1.22	0.793	0.481	0	0	0.462	0	0	0.979	0.527	0	0.861	0	0	0	0	0	0	0	0	0	0.148	0	0	0	0	0	0.314	0.183	0	0	0.713	0	0	0	0	0.199
lncRNA	0.137156	2.11	0	0	0	0	0	0	2.11	0	0	0.184	0	0	0.166	0	1.83	0	0	0	0.322	0	0	0	0	0	0	0	0	0	0	0	0	0	0	0	0.617	0	0	0	0	0	0	0	0	0	0	0	0.151
lncRNA	0.187098	4.7	2.58	0	0	0.147	0	0.422	0.952	0	0.199	0.388	0.732	0	1.72	0.094	0.873	0.207	0	0	0.653	0	0.367	0	1.33	0	0	4.7	0	0.697	0.474	0	0	0	0	4.37	0	0	0.173	0	0	0	0	0.188	0	0	0	0.306	0.521
lncRNA	0.579992	297	3.79	0.283	0	1.2	0	3.38	245	128	2.91	22.6	1.22	0	0	0	1.73	1.39	1.43	0.127	2.54	6.69	12.1	1.01	1.96	0.479	0	81.2	0.193	297	0	0	0	0	60.8	1.7	80.9	0	0	0.314	0.183	0	0.402	0.285	0	0	0.268	0	0.406
lncRNA	0.188788	1.35	0	0	0	0	1.35	0	0	0	0	0	0	0	0	0	0	0	0	0	0	0	0	0	0	0	0	0	0	0	0	0	0	0	0	0	0	0	0	0	0.233	0	0	0	0	0	0	0	0.151
lncRNA	0.657785	322	2.58	0.283	0	0.36	1.68	0	4.76	54.6	0.726	0	4.1	0	1.72	0.916	0	0.251	0.369	0.143	1.16	0	22.4	0.76	0	0	0	322	0.474	16.5	0	0	0.32	0	110	1.43	8.96	0	0.347	0	0	0	0.803	0.732	0	0	0.099	0	0.193
lncRNA	0.594492	64.6	0	0	0	0	0	0.14	64.6	5.64	0.726	0.19	2.45	0	0.166	0	0	0	0	0.127	0.565	0	0.934	0.253	0	0	0	20.7	0	45.1	0	0	0	0.809	12	0.848	23	0	0	0.157	0	0	0	0.384	0	0	0	0	0
lncRNA	0.73838	9.74	0	0	0	0	0	0	9.74	0.213	0	0	0	0	0	0	0	0	0	0	0	0	0.159	0	0	0	0	0.276	0	1.14	0	0	0	0	0.21	0	0	0	0	0	0	0	0	0	0	0	0	0	0
lncRNA	0.549902	4.07	0	0	0	0	0	0	0	0	0	0	1.92	0.695	0	0	0	0	3.58	0	0.337	0.527	0.854	0.253	0	0	0	4.07	0	0	0	0	0	0	0	0	0	0	0	0	0	0	0	0	0	0	0	0	0
lncRNA	0.468807	7.31	0	0.353	0	0	0	0	0	0	0.759	0.19	7.31	0	0.497	0	0	0.334	0	0	0.196	1.67	0.274	1.01	1.89	0	0	0	0	0	0	0	0	0	0	0	0	0	0	0	0	0	0	0	0	0	0	0	0
lncRNA	0.208681	2.58	2.58	0.533	0.958	0.556	0	0.281	0.579	0	0.138	1.14	1.04	0.178	0.481	0	0	0.5	0	0	1.96	0.503	0.232	0.808	1.12	0	0	0	0	0	1.11	0.371	0	0	0	0	0	0	0	0.407	0	0	0	0.247	0	0.578	0	0.434	0.491
lncRNA	0.228951	1.33	0	0	0	0	0	0	0.336	0.272	0	0	0.443	0	0	0	0	0	0	0	0	0	0.229	0	1.33	0.489	0	0.303	0	0.361	0	0	0	0	0	0	0	0	0	0	0	0	0	0	0	0	0	0	0.302
lncRNA	0.218058	1.75	0	0	0	0.12	0	0	0.191	0	0	0.314	0.265	1.65	0.47	0	1.75	0	0	0	0	0	0	0.106	0	0	0	0	0	0	0	0	0	0	0	0	0	0	0	0	0	0	0	0	0	0	0	0	0
lncRNA	0.46432	1.59	0	0	0	0	1.59	0	0.935	0	0	0.388	0	0	0	0	0	0.124	0	0.127	0	0	0	0.253	0.945	0	0	0.276	0	0.381	0	0	0	0	0	0	0	0.906	0	0	0	0	0	0	0	0	0	0	1.07
lncRNA	0.575724	2.58	2.58	0	0	0	0	0	0	0	0	0	0	0	0.481	0	0	0	0	0	0	0	0	0	0	0	0	0	0	0	0	0	0	0	0	0	0	0	0	0	0	0	0	0	0	0	0	0	0
lncRNA	-1	0	0	0	0	0	0	0	0	0	0	0	0	0	0	0	0	0	0	0	0	0	0	0	0	0	0	0	0	0	0	0	0	0	0	0	0	0	0	0	0	0	0	0	0	0	0	0	0
lncRNA	0.625187	1.35	0	0	0	0	1.35	0	0	0	0	0	0	0	0	0	0	0	0	0	0	0	0.159	0	0	0	0	0	0	0	0	0	0	0	0	0	0	0	0	0	0	0	0	0	0	0	0	0	0
lncRNA	0.868922	4.54	0	0	0	0	0	0	0	4.54	0	0	0	0	0	0	0	0	0	0	0	0	0	0	0	1.47	0	0	0	0	0	0	0	0	0	0	0	0	0	0	0	0	0	0	0	0	0	0	0
lncRNA	0.531567	3.39	0	0	0	0	0	0	0.209	0	0	0	0	0	0	0	0	0.167	0.318	0	0	0	0	0	0	0	0	3.39	0	0.232	0	0	0	0	0.21	1.7	0	0	0.227	0	0	0	0	0	0	0	0	0	0
lncRNA	0.517371	1.63	0	0	0	0	0	0	0.476	1.63	0.138	0	0.457	0	0	0	0	0	0	0	0.532	0	0	0.115	1.33	0	0	0.578	0	0	0	0	0	0	0	0	0	0	0	0	0	0	0	0.143	0	0	0	0	0
lncRNA	0.413912	0.431	0	0	0	0	0	0	0.336	0	0	0	0	0	0	0	0	0	0	0	0	0	0	0.431	0	0	0	0.243	0	0	0	0	0	0	0	0	0	0	0	0	0	0	0	0	0	0	0	0	0
lncRNA	0.216567	2.69	2.58	0	0	0	2.69	0.422	0	0	0.199	0.194	1.45	1.59	0	0	0	0.231	0	1.57	1.35	0.503	1.1	0.164	0	0	0	0.606	0.827	0	0	0.371	0.637	0	0	0	0	0	0.227	0	0.202	0	0	0.563	0	0	0.959	0.206	1.07
lncRNA	0.422258	75.8	0	0	0.29	0	0	0.422	0.342	14.3	0	0.19	0.958	0	0	1.82	0	3.5	0.715	0	2.36	1.01	1.65	0.354	0	0	0	75.8	0	3.81	0	0.371	0	0	2.95	0	1.63	0	0	0.157	0	0	0	1.33	1.17	0.578	0.34	0.206	0.406
lncRNA	0.658033	8.1	0	0	0	0	0	0	0.579	0	0	0	0.513	0	0	0	0	0.192	0	0	0.337	0	0.367	0	0	0	0	8.1	0	0	0	0	0	0	1.68	0	0	0	0	0	0	0	0	0.128	0	0	0	0	0.151
lncRNA	0.109949	1.83	0	0	0.798	0.293	1.3	0.845	0.471	0	0.456	0.552	0.481	0.628	0.574	0.094	1.83	0.622	0.738	0.787	0.414	1.05	0.274	0.861	0.945	0.479	0.412	0.599	0.386	0	0	0	0.32	0.148	0	0	0	0.687	0.227	0.157	0.233	0.58	0.402	1.23	0	0	0.741	0.306	0.483
lncRNA	0.818493	2.23	0	0	0	0	0.225	0	0	0	0	0	0	0	0	0	0	0	0	0	0	0	0	0	1.33	0	0	0	0	0	0	0	0	0	0	0	0	2.23	0	0	0	0	0	0	0	0	0	0	0
lncRNA	0.294157	3.66	0	0	0	0	0	0	0.247	0	0	0	0	0	0	0	3.66	0.124	0	0	0	0	0	0	0	0	0	0.3	0	0	0	0	0	0	0	0	0	0	0	0	0	0	0	0	0	0	0	0	0
lncRNA	0.565809	2.71	0.542	0	0	0	0	0	0.375	0	0	0	0	0	0	0	0	0	0	0	0	0	0	0	0.28	0	0	2.71	0	0	0	0	0	0	0.421	1.43	0.814	0	0	0	0	0	0	0	0	0	0	0	0
lncRNA	0.715585	224	0	0	0	0	0	0	3.68	0	0	0	0.406	0	0	0	0	0.125	0.635	0	0	0	1.47	0.253	0	0	0	108	0	4.88	0	0	0	0	38.7	224	2.44	0	0	0	0	0	0	0	0	0	0	0	0
lncRNA	0.161036	0.813	0.542	0.283	0	0.12	0.225	0.422	0.476	0.705	0	0	0.813	0	0	0	0	0	0.318	0.127	0.119	0	0	0.106	0	0	0	0	0	0	0	0	0	0	0	0	0	0	0	0.157	0.183	0	0	0.143	0	0	0.099	0.306	0.193
lncRNA	0.726	1.66	0	0	0.958	0	0	0	0	1.66	0	0	0	0	0	0	0	0	0	0	0	0	0.274	0	0	0	0	0.273	0	0	0	0	0	0	0	0	0	0	0	0	0	0	0	0	0	0	0	0	0
lncRNA	1	2.75	0	0	0	0	2.75	0	0	0	0	0	0	0	0	0	0	0	0	0	0	0	0	0	0	0	0	0	0	0	0	0	0	0	0	0	0	0	0	0	0	0	0	0	0	0	0	0	0
lncRNA	0.644471	6.27	0	0	0	0	0	0	0.336	0	0	0	1.46	0	0	0	0.873	0.125	0.922	0	0	0	0.318	0	0	0	0	6.27	0	1.14	0	0	0	0	2.73	0	0	0	0	0	0	0	0	0	0	0	0	0	0
lncRNA	0.239244	1.82	0	0	0	0	0.225	0	0.412	0.272	0.199	0	0.443	0	0	1.82	0	0	0	0.143	0.196	0	0.427	0	1.33	0	0	0.3	0	0	0	0	0.462	0	0	0	0	0.447	0.227	0	0.101	0	0	0	0	0	0	0	0.097
lncRNA	-1	0	0	0	0	0	0	0	0	0	0	0	0	0	0	0	0	0	0	0	0	0	0	0	0	0	0	0	0	0	0	0	0	0	0	0	0	0	0	0	0	0	0	0	0	0	0	0	0
lncRNA	0.656321	28.9	0	0	0	0	0	0	28.9	0	0	0	0.191	0	0	0	0	0	0	0.787	0.282	0	0.687	0.253	0	0	0	2.09	0	8.3	0.474	0	0	0	0.421	0	1.85	0	0	0	0	0	0	0	0	0	0	0	0
lncRNA	0.544935	0.543	0	0	0	0	0	0	0.543	0	0	0	0	0	0	0	0	0	0	0	0.322	0	0	0	0	0.479	0	0	0	0	0	0	0	0	0	0	0	0	0	0	0	0	0	0	0	0	0	0	0
lncRNA	0.320252	4.29	0	0	0	0	0	0	0	0.352	0	0	0.874	0	0.166	0	0	0.124	0	0	0.596	0	0	0.253	0.28	0	0	0.552	0	0	0	0.189	0	0	0.21	4.29	0	0	0	0	0	0	0	0	1.48	0.304	0	0	0
lncRNA	0.601737	143	0	0	0	0.24	0.449	0.422	17.9	16.6	0.726	0	0.886	0	0	0	0	0.251	0.318	0	0.282	0	8.08	0.253	0	0	0	114	0.237	13.7	0	0	0	0	45.9	143	5.55	0	0	0	0	0	0.136	0	0	0	0.32	0	0
lncRNA	0.732329	4.78	0	0	0	0	4.78	0	0	0.272	0	0	0	0	0	0	0	0	0	0	0	0	0	0	0	0	0	0	0	0	0	0	0	0.809	0	0	0	3.09	0	0	0	0	0	0	0	0	0	0	1.51
lncRNA	0.321375	1.57	0.542	0	0	0	0.728	0	0.467	0.639	0	0.194	0.383	0	0.574	0	0	0.334	0	0	0	0	0.934	0	1.33	0	0	1.57	0	0.381	0	0	0	0	0	0	0.814	0	0	0.157	0	0	0.136	0.231	0	0	0	0.206	0
lncRNA	0.070111	6.75	0	1.6	0.958	1.39	1.83	2.24	4.39	0.454	6.75	2.33	1.91	1.65	1.92	0.916	1.73	2.87	2.4	0.636	2.07	2.11	2.56	2.28	5.33	0.977	1.24	2.81	0.237	0.697	0.948	0.742	1.59	1.34	0.421	0	0.919	0.906	0.173	0.271	0.933	0.58	1.2	3.17	2.34	1.73	1.3	3.36	1.44
lncRNA	0.118443	1.17	0	0.566	0	0	0.841	0	0.343	0.842	0.172	0.184	0.886	0	1.14	0	0	0.124	0	0.285	0	0	0.274	0.164	0.28	0.489	0	0.678	0	0.93	0	0	0	0	0.21	0	0.919	0	0.227	0	0	0	0	0.231	1.17	0.578	0.769	0	0.521
lncRNA	0.334339	0.527	0	0	0	0	0	0	0	0	0	0	0	0	0	0	0	0	0	0	0	0.527	0	0	0	0	0	0.303	0.237	0	0	0	0	0	0	0	0	0	0	0	0	0	0	0	0	0	0	0	0
lncRNA	0.200041	0.479	0	0	0	0	0	0	0	0	0	0	0	0	0	0	0	0	0	0	0.414	0	0	0.156	0	0.479	0	0.243	0	0	0	0	0	0	0	0	0	0	0	0	0	0	0	0	0	0	0	0	0
lncRNA	0.520278	17	2.58	0	0	0	0	0.422	0.425	0	0	0	1.18	0	0.166	0	0	0.125	0.358	0	0.949	0.558	0.274	1.77	0	0	0	6.78	0	0.762	0	0	0	0	0.421	17	0	0.453	0.227	0	0	0	0	0	0	0	0	0	0
lncRNA	0.134288	4.43	2.58	0.176	0.958	0.278	0.797	0.845	4.43	1.36	0.414	0	0.633	0.474	0.574	0.094	0	0.192	0.358	0	1.01	0.558	0.934	1.29	1.33	0.479	0.412	0.941	3.31	0.361	0	0	0.32	0	0.21	2.86	2.44	0.447	0.453	0.472	0.233	0.446	0.136	1.39	0	0	0.741	0	0.351
lncRNA	0.407826	154	0	1.98	0.445	0.36	1.35	2.24	15.1	85.3	2.18	0.379	10.1	1.65	1.15	0.303	3.66	0.376	0.553	0.285	2.36	1.05	118	0.431	0	8.14	0.412	154	1.65	13.9	0	0	0.961	0.809	28.4	95	10.5	0.343	0.173	0.314	0.233	1.16	0.289	2.99	0	1.16	0.769	0.612	0.93
lncRNA	0.164243	2.11	0	0	0	0.147	1.35	0.14	2.11	0	0	0	0.279	0	0	0	0	0	0	0	0	0	0.934	0	0	0	0	0.289	0	0.232	0	0	0	0	0	0.848	0	0	0	0	0	0.446	0	0	0	0	0	0	0
lncRNA	0.234294	37.6	0	0.566	0.798	0.36	2.52	0.845	0.375	4.89	0.726	0.388	2.23	0.939	0.574	1.17	0	0.125	0.184	0.116	1.19	1.01	13.1	0.462	0.28	0.977	0	37.6	0.474	1.86	1.11	0	0	0.809	2.52	15.7	0.919	0	0	0.136	0.55	0.58	0.402	0.488	0	0	1.48	0.145	0.151
lncRNA	0.309351	1.08	1.08	0	0	0	0	0	0	0	0	0	0	0	0	0	0	0	0	0	0	0	0	0	0	0	0	0	0	0	0	0	0	0	0	0	0	0	0.227	0	0	0	0	0.617	0	0	0	0	0.151
lncRNA	0.085946	2.99	1.62	0.533	0.798	0.556	1.35	0.422	0.952	0.705	0.742	0.629	1.81	0.712	0.663	0.66	0	1.04	0	0.465	1.31	1.51	0.854	1.27	1.89	1.44	0.825	0.552	0.237	0.465	1.11	0	0.32	0.742	0	1.43	0	0	0.173	0.314	0.7	0.446	0.803	1.38	0.494	1.16	0.741	0.289	1.07
lncRNA	1	0	0	0	0	0	0	0	0	0	0	0	0	0	0	0	0	0	0	0	0	0	0	0	0	0	0	0	0	0	0	0	0	0	0	0	0	0	0	0	0	0	0	0	0	0	0	0	0
lncRNA	1	0.542	0.542	0	0	0	0	0	0	0	0	0	0	0	0	0	0	0	0	0	0	0	0	0	0	0	0	0	0	0	0	0	0	0	0	0	0	0	0	0	0	0	0	0	0	0	0	0	0
lncRNA	0.372065	1.47	0	0	0	0	0	0	0	0	0	0	0	0.939	0	0.094	0	0.415	0	0	0	0	0.232	0	0	0	0	0	0	0	0	0	0	0	0	0	0	0	0	0	0	0	0	0	0	0	0	0	0
lncRNA	0.133965	1.83	0	0	0	0.834	0.611	0.422	0	0.151	0.726	0.519	1.77	0.939	0.47	0	1.83	0.958	0.358	0.233	0.949	0.558	0.934	0.493	0	0	0.412	0	0.193	0	0.474	0.377	0.637	0.809	0	0	0	0.343	0	0	0.467	0.446	0.579	0.617	0.494	0.578	0.804	0.306	0.875
lncRNA	0.468041	1.87	0	0	0	0	0	0	0	0.272	0.517	0	0.732	0	0	0	0	0	0	0.233	0	0	1.87	0	0	0	1.24	0	0.827	0	0	0	0.64	0	0	0	0	0	0	0	0.506	0	0	0	0	0	0.756	0	0
lncRNA	0.040731	4.49	0	1.13	2.39	2.4	2.4	1.4	3.68	0.705	1.19	2.76	4.49	3.32	1.99	2.75	1.83	2.28	1.79	1.4	3.22	1.58	0.854	1.52	1.33	1.47	2.47	1.57	0.474	0.465	1.11	1.32	1.62	0.809	0	0	0	1.36	0.694	0.157	1.01	0.891	1.74	1.99	0.989	0.913	3.08	1.3	4.17
lncRNA	0.275226	11.2	1.08	0.266	1.6	7.47	0	0	0	0	0.557	11.2	4.87	0.209	0	1.51	0	2.11	0.358	0	2.02	2.79	0	2.19	1.4	0	0	0.552	0	0	0.474	0	0	0.809	0	0	0	0	0	6.44	0	0	0.402	0.244	0	2.31	0	0.917	2.45
lncRNA	0.665749	0.58	0	0	0	0	0	0	0.58	0	0	0	0.279	0	0	0	0	0	0	0	0	0	0	0	0	0	0	0	0	0	0	0.189	0	0	0	0	0	0	0	0	0	0	0	0	0	0	0	0	0
lncRNA	0.470028	0.798	0	0	0.798	0	0	0	0	0	0	0	0	0	0	0	0	0	0	0	0	0	0	0	0	0	0	0	0	0	0	0	0	0	0	0	0	0	0	0	0.233	0	0.136	0	0	0	0.216	0	0.151
lncRNA	0.283569	1.47	0	0.529	0	0	0.449	0	0	0	0.138	0	0.928	0	1.14	0	0	0.115	0.715	0	0.787	0	0	0.164	0	0	0	0.678	0	0	0	0	0	0	0	0	0	0	0	0	0	0	0.289	0.663	0	0	0.34	0	0.288
lncRNA	0.645571	8.6	0	0	0	0	0.225	0	2.86	1.07	0	0	0	0	0	0	0	0	0	0	0.171	0	0.934	0	0.28	0	0	6.01	0	8.6	0	0	0	0	1.26	0	0	0	0	0	0	0	0	0.617	0	0	0.108	0	0
lncRNA	0.230515	0.827	0.542	0	0	0	0	0	0	0	0	0	0	0	0	0	0	0	0	0	0	0	0	0.431	0	0	0	0.276	0.827	0	0	0	0	0	0	0	0	0	0	0	0	0	0	0	0	0	0	0	0
lncRNA	0.542078	12.9	0	0	0	0	0	0	0.58	0	0	0.184	12.9	0	0	0	0	0	0	0.116	0	0	4.67	0	0.561	0	0	0	0	0	0	0	0	0	0	0	0	0	0.173	0	0	0	0.289	0	0	0	0.268	0	0.521
lncRNA	0.601829	0.733	0	0	0	0.733	0	0	0	0	0	0	0	0	0	0	0	0	0	0	0	0	0	0	0	0	0	0	0	0	0	0	0	0	0	0	0	0	0	0	0	0	0	0	0	0	0	0	0.097
lncRNA	0.554566	0.406	0	0	0	0	0	0	0	0	0	0	0	0	0	0	0	0	0	0	0	0	0	0	0	0	0	0	0	0	0	0.371	0	0	0	0	0	0	0	0	0	0	0	0	0	0	0	0	0.406
lncRNA	0.342786	17	0	0	0	0.6	0.225	0	0.336	0.842	0.152	0.472	1.15	0	0.574	0	0	0.501	0.184	0.127	0.171	0.527	0.464	1.27	17	1.44	0	0.423	0.964	0	0	0	0	0	0	0	0	0.343	0	1.1	0.233	0	0.272	0.488	0	0	0	0.206	0.151
lncRNA	0.286206	1.67	0	0	0	0.12	0.728	0	1.63	0.426	1.21	0	0.207	0	0.47	0	0	0	0	0.143	0.237	1.67	0.274	0.115	0	0	0	0.578	0	0	0	0	0	0.297	0	0	0	0	0.347	0.271	0	0	0	0	0	0	0	0.306	0.418
lncRNA	0.246502	0.663	0	0	0	0	0	0	0	0	0	0	0.305	0	0	0	0	0	0	0.116	0	0	0.292	0	0	0	0	0	0	0	0	0	0	0	0	0	0	0	0	0	0	0	0	0.663	0	0	0.099	0	0.301
lncRNA	0.287264	0.945	0	0	0	0	0	0	0.553	0.352	0	0	0.279	0	0	0	0	0	0	0	0	0	0	0	0.945	0	0	0	0	0	0	0	0	0	0	0	0	0	0	0	0.233	0	0	0	0	0	0.189	0	0
lncRNA	0.297252	8.02	2.58	0.283	0	0	0	8.02	0.471	0.213	0.726	0.472	0.443	0	0	0	0	0.808	0.318	0.143	0.797	0	0.669	0.625	0	0	0.412	1.33	0.573	0	0.948	0	0	0	0	0	0	0	0.52	0	0	0	0.402	0.244	0	0	0.518	0.306	0
lncRNA	0.459941	2.03	0	0	0	0	0	0	0.206	0	0	0	0.481	0	0	0	0	0	0.369	0	0	0	0.367	0	0	0	0	2.03	0	0.93	0	0	0	0	0.631	0	0	0	0	0	0	0	0.402	0	0	0	0.099	0	0.151
lncRNA	0.858954	2.87	0	0	0	0	0	0	0	0	0	0	0	0	0	0	0	0	0	0	0	0	0	0	0	2.87	0	0	0	0	0	0	0	0	0	0	0	0	0	0	0	0	0	0	0	0	0	0	0
lncRNA	0.200251	4.37	0	0.176	0	0.12	0	0	1.51	0	0	0	0.732	0	1.14	0.188	0	0	0	0	0	0.527	0	0	0.28	0	0	0.511	0.237	0.232	0	0	0	0	0	4.37	0.919	0	0	0	0	0	0.136	0.247	0	0	0	0	0
lncRNA	0.285721	1.6	0.542	0	0	0	0.542	0	0.543	0	0	0.472	0	0	0	0	0	0	0	0	0	0	0.934	0.106	0	0.479	0	0	0	0	0	0	0	0	0	0	0	0.453	0	1.6	0	0	0	0	0	0	0	0	0.399
lncRNA	0.20365	2.62	1.08	0.266	0.798	0.24	0.542	0.14	0	0	0.993	0.582	2.43	1.65	0.962	0	0	1.04	0	0.116	0.675	1.58	0.232	0.506	1.89	0	0	0.303	0	0	0	0	0	0.148	0	0	0	0.343	0.173	0.314	0	0	0.136	0.941	0	0.578	0.185	0	0.302
lncRNA	0.388306	0.574	0	0	0	0	0	0	0	0	0	0	0	0	0.574	0	0	0	0	0	0	0	0	0	0	0	0	0	0	0	0	0	0	0	0	0	0	0	0	0	0	0	0	0	0	0	0.518	0	0
lncRNA	0.294011	5.17	5.17	0	0	0	1.21	0	4.67	1.06	0.138	0.194	0	0	0.574	0	1.83	0.376	0.922	0	0.787	0	0.637	0.239	0	0	0	3.4	0.193	0.93	0.948	0	0	2.41	0	4.37	0	0.894	0	0.157	0.233	0	0	0	0	0.304	0	0	0.199
lncRNA	0.30263	3.06	0	0	0	0.278	0.324	0	0	0	0.276	0.314	1.32	1.4	0	0	0	0.415	0	0	1.19	0	0	0.253	0	0	0	0	0	0	0	0.371	0	0	0	0	0	0	0	0	0	0	0	0.375	0	0	0	0.206	1.07
lncRNA	0.469334	2	0	0	0	0	0	0	0.543	0	0	0	0.732	0	0	0	1.83	0	0.318	0	0	0	0.427	0	0	0	0	2	0	0	0	0	0	0	0	0	0.919	0	0	0	0	0	0.136	0	0	0	0.108	0	0
lncRNA	0.490607	0.924	0	0	0	0	0	0	0	0	0	0	0.438	0	0	0	0	0	0	0	0	0	0.223	0	0	0	0	0.678	0	0	0	0	0	0	0.21	0	0	0	0	0	0	0	0	0.924	0	0	0	0	0
lncRNA	0.64957	16.9	0	0	0	0.12	0	0	0	0.842	0	0	0.953	0	0	0	0	0.207	0.358	0	0.787	0	0.367	0	0	0	0	16.9	0	1.52	0	0	0	0	2.52	0	0.814	0	0	0	0	0	0	0	0	0	0	0	0
lncRNA	0	0.958	0	0	0.958	0	0.225	0	0	0.842	0	0	0.191	0.793	0	0	0	0	0	0	0.266	0	0	0.431	0	0	0	0	0	0	0	0	0	0	0	0	0	0	0	0	0	0	0	0	0	0	0	0	0
lncRNA	0.187122	6.47	0	3.35	3.79	1.2	1.35	0.845	0	0	0.414	1.82	1.72	0.356	1.14	0	0	1.66	0	0	5.49	0	0	2.33	1.33	0	0	0	0	0	0	0.371	0.319	0	0	0	0	0.453	0.347	0.542	0.233	0	0.402	4.13	0	0	1.02	0.612	2.88
lncRNA	0.517567	0.737	0.542	0	0	0	0	0	0	0	0	0	0	0	0	0	0	0	0	0	0	0	0	0	0	0	0	0	0	0	0	0	0	0	0	0	0	0	0	0	0.233	0.446	0	0	0	0	0	0	0
lncRNA	0.243314	3.62	0.542	0	0	0.293	1.55	0	0.191	0	0	1.89	3.62	0	0	0	0	0.752	0	0	1.44	1.12	0	0.582	0.841	0	0	0.184	0	0	0.474	0	0.462	0.809	0	0	0	0	0	0.629	0	0	0	0.154	2.34	0.304	0.741	0.206	1.71
lncRNA	0.482411	2.71	0	0.266	0	0	0	0	0.866	0.352	0	0	0.265	0	0	0	0	0	0	0	0	0	0.669	0.253	0	0	0	2.71	0	0	0	0	0	0	0.21	1.43	0	0	0	0	0	0	0	0	0	0	0	0	0.151
lncRNA	0	0.553	0.542	0	0	0	0	0.14	0.553	0	0	0	0	0	0	0	0	0	0	0.143	0	0	0	0	0	0	0	0	0	0	0	0	0	0	0	0	0	0	0	0	0	0	0.136	0	0	0	0	0	0.151
lncRNA	0.586847	6.31	0	0	0	0	0.324	0	0	0	0	0	1.4	0	0	0	0	0	0	0.116	0	0	0	0	0	0	0.825	0	1.15	0	0	0	0.637	0	0	0	0	0	0	0	0.405	0	0	0	0	0	0.769	0	0
lncRNA	0.387628	0.472	0	0	0	0	0	0.14	0	0	0	0.472	0	0	0	0	0	0	0	0	0	0	0.223	0	0	0	0	0	0	0	0	0	0	0	0	0	0	0	0	0	0	0	0	0	0	0	0	0	0
lncRNA	0.3379	0.558	0	0	0	0	0	0	0.209	0	0	0	0	0	0.166	0	0	0	0	0	0	0.558	0	0.156	0	0	0	0	0	0	0	0	0	0	0	0	0	0	0	0	0	0	0	0	0	0	0	0	0.491
lncRNA	0.234381	39.3	0.542	0.266	0.223	0.556	0.225	0	5.27	1.68	0.726	0.776	0.609	0.467	0	0	3.46	0.834	0.922	0.254	0.414	0	2.87	0.431	0	1.47	0	3.66	0.474	3.25	0	0	0.32	0	0.421	39.3	2.44	0.453	0	0	0.7	0	0.409	0.617	0	0.609	0.518	0.612	0.097
lncRNA	0.740494	20.4	2.58	0	0	0	0	0	0.85	0.151	0	0	0	0	0	0	0	0	0.358	0	0	0	0.159	0	0	0	0	7.45	0	0	0	0	0	0	0.21	20.4	0	0	0	0	0	0	0	0	0	0	0	0	0
lncRNA	0.848951	33.9	0	0	0	0	0	0	0	0	0	0	0.406	0	0	0	0	0	0	0.127	0	0	0.446	0	0	0	0	3.28	0	0	0	0	0	0	0.21	33.9	0	0	0	0	0	0	0	0	0	0	0	0	0
lncRNA	0.776923	3.39	0	0	0	0	0	0	0	0	0	0	0	0	0	0	0	0	0	0	0	0	0.934	0	0	0	0	3.39	0	0	0	0	0	0	0	2.86	0	0	0	0	0	0	0	0	0	0	0	0	0
lncRNA	0.448363	1.23	0	0	0	0	0	0	0	0	0	0	0	0	0	0	0	0.124	0	0	0	0	0.274	0	0.28	0	0	0.193	0	0	0	0	0	0	0	0	0	0	0.227	0	0	0	0	0	0	0	0	0	0
lncRNA	0.417626	1.02	0	0	0	0	0.344	0	0	0	0	0	1.02	0	0	0	0	0.192	0	0	0.282	0	0.232	0	0	0	0	0.193	0	0	0	0	0	0	0	0	0	0	0	0	0	0	0	0	0	0	0	0	0
lncRNA	0.153202	13.5	0	4.94	1.92	3.89	2.17	2.24	0	0.151	2.43	0.759	2.62	0.209	2.89	0.094	0	0.414	0	0.428	13.5	3.69	0.367	1.16	0	0	0	4.74	0	0	0	0	0.462	0	1.26	0	0	0	1.59	0.157	0.733	4.06	0.579	1.38	2.34	0.609	2.07	0.578	0.199
lncRNA	0.342541	5.16	0	1.07	1.73	0.278	0	2.53	0	0	5.16	0.26	1.46	1.59	0	0	0	0.125	0	0	2.71	0	0	0.76	0	0.479	0	0	0	0	0	0	0	0	0	0	0	0	0	1.6	0	0	0	1.73	0	0	0	0.145	0.199
lncRNA	0.357234	0.945	0	0.706	0	0	0	0	0	0	0	0	0	0	0.166	0	0	0.207	0	0	0	0	0	0.861	0.945	0	0	0	0	0	0	0	0	0	0	0	0	0	0	0	0	0	0	0.244	0	0	0	0	0
lncRNA	0.557871	0.934	0	0	0	0	0	0	0	0	0	0	0	0	0	0	0	0	0	0	0	0	0.934	0	0	0	0	0.193	0	0	0	0	0	0	0	0	0	0	0	0	0	0	0.136	0	0	0	0	0	0
lncRNA	0.310579	0.945	0	0.176	0	0	0	0	0	0	0	0	0	0	0	0	0	0	0	0	0.196	0	0	0	0.945	0	0.412	0	0	0	0	0	0	0	0	0	0	0	0	0	0	0	0.136	0	0	0	0.769	0	0.521
lncRNA	0.860261	2.03	0	0	0	0	0	0	0	0	0	0	0	0	0	0	0	0	0	0	0	0	0.292	0	0	0	0	2.03	0	0	0	0	0	0	0	0	0	0	0	0	0	0	0	0	0	0	0	0	0
lncRNA	0.467151	5.09	0	0.283	0	0	0	0	0.247	0	0	0	0.301	0.237	0	0	0	0.588	0.715	0	0.675	0	0	0.253	0.28	0.489	0	3.39	0	0	0	0	0	0	1.26	5.09	0	0	0	0	0	0	0	0.247	0	0	0.197	0.306	0
lncRNA	0.315241	7.35	5.17	0	0.29	0.293	0.207	0	1.73	0.272	0	0.569	0	0.793	0	1.83	0	0.196	0	0	0	0.527	4.81	0.115	1.33	0	0	4.7	0	1.14	0	0	0.462	0	0.631	0	7.35	0	0.173	0.157	0.233	0	0	0.128	0	0	0.108	0.206	0.575
lncRNA	0.740344	221	0	0	0	0.12	0	0	221	0	0	0	0	0	0	0	0	0	0	0	0.282	0	1.71	0.253	0	0	0	2.49	0	5.34	0	0	0	0	0.21	1.7	0	0	0	0	0	0	0	0	0	0	0.518	0	0
lncRNA	0.536698	3.87	0	0.283	0	0	0	0	0	0	0.172	0	0.305	0.237	0	0	0	0	0.318	0	0	0	0	0	1.33	0	0	3.87	0	0.381	0	0	0	0	2.31	2.86	0.814	0	0	0	0	0	0	0	0	0	0	0	0
lncRNA	1	0.543	0	0	0	0	0	0	0.543	0	0	0	0	0	0	0	0	0	0	0	0	0	0	0	0	0	0	0	0	0	0	0	0	0	0	0	0	0	0	0	0	0	0	0	0	0	0	0	0
lncRNA	0.610402	0.207	0	0	0	0	0	0	0	0	0	0	0.207	0	0	0	0	0	0	0	0	0	0	0	0	0	0	0	0	0	0	0	0	0	0	0	0	0	0	0	0	0	0	0	0	0	0	0	0.151
lncRNA	0.3327	9.16	0	0	0	0	0	0.845	1.09	9.16	0	0.388	1.83	1.66	0.481	0.094	0	0.414	7.51	0	2.85	0	1.65	0.253	2.67	0.479	0	0.678	0	0	0	0	0	0	0	0	0	0.447	0	0	0.183	0	0	1.38	0	0.578	0.34	0.618	0.302
lncRNA	0.281665	1.97	0	0.176	0.29	0.12	1.35	0	0	0	0.172	0	0.904	0	0	1.17	0	0.167	0	0	0.759	0	0	0.354	0.945	0.479	0	0	0	0	0	0	0.462	0	0	0	0	0	0	0	0	0.446	0	0.663	0	0.304	1.13	0	0.521
lncRNA	0.310644	0.983	0	0	0	0	0	0	0.553	0	0	0	0.33	0	0	0	0	0	0	0	0	0	0	0.106	0.945	0	0	0	0	0	0	0	0.319	0	0	0	0	0	0	0	0.467	0.446	0	0	0	0	0.32	0	0.521
lncRNA	0.519545	33.1	2.58	0	0	0	0.748	0	33.1	0	0	0.314	0.191	0	0	0	0	0	0	0	0.196	0	0.232	0	0	0	0	0.627	0	2.89	1.11	0	0	0	0.631	0	0	0	0	0	0	0	0	0	0	0	0	0	0
lncRNA	0.232651	0.953	0	0.266	0.445	0.293	0.397	0.422	0	0	0	0.388	0.953	0.237	0	0	0	0.5	0	0	0.588	0	0	0.469	0	0	0	0	0	0	0.474	0.377	0	0	0	0	0	0.453	0.227	0.136	0	0.446	0	0	0	0	0.518	0.206	0.93
lncRNA	0.396155	155	35.7	2.82	0.869	0.293	6.96	15.7	0.543	0	0.138	75.5	14.5	155	1.41	1.17	0	1.24	0	0	6.22	1.58	0	2.58	22.7	0	0.412	0.314	17.4	0	4.27	0	0	5.79	0	0	0	1.81	0	0.629	0.183	2.32	0.402	57.4	0	0.578	1.02	1.03	0.598
lncRNA	0.465305	36.6	0.542	0.176	0	0.278	0	29.6	0.343	0.842	0	0	5.12	0	0	0.303	0	0	7.15	0.233	1.76	0.503	4.41	0.253	0	0	0	36.6	0.806	0.465	0.948	0	0	0	2.95	0	0.814	0	0.453	0.157	2.33	0	0	0.512	0	0	0.34	0.434	0.875
lncRNA	0.248029	2.58	2.58	0	0	0	0	0	0	0	0	0	0.406	0	0	0	0	0	0	0	0.414	0	0	0.115	1.33	0	0	0	0	0	0	0	0	0	0	0	0	0	0	0.157	0.233	0	0	0	0	0	0	0	0
lncRNA	0.711247	8.81	0	0	0	0	0	0	0	0	0	0	0	0	0	0	0	0	0	0	0	0	0	0	0	0	0	8.81	0	0.762	0	0	0	0	0.21	0	0	0	0	0.157	0	0	0	0.128	0	0	0	0	0
lncRNA	0.753268	23	0	0	0	0	0	0	0	0.352	0	0	0.443	0	0	0.916	0.873	0	0	0.127	0.19	0	1.87	0.239	0	0.489	0	23	0	1.91	0	0	0	0	17.2	0	0.814	0	0	0	0	0	0.289	0	0	0	0	0	0
lncRNA	0.6645	27.8	0	0	0	0	0	0	0.433	0.213	0	0	0.406	0	0	0	0	0	0	0	0	0	0.734	0	0	0	0	27.8	0	0.762	0	0	0	0	1.68	0	0.814	0	0	0	0	0	0	0	0	0	0	0	0
lncRNA	0.301943	1.75	0	0	0	0	0	0	0	0.842	0	0	0.196	0	0	0	1.75	0	1.07	0	0	0	0.318	0	0	0	0	0.261	0	0	0	0	0	0	0	0	0	0	0	0	0.233	0	0	0	0	0	0	0	0
lncRNA	0.570663	0.356	0	0	0	0	0	0	0	0.352	0	0	0	0.356	0	0	0	0	0	0	0	0	0.159	0	0	0	0	0	0	0	0	0	0	0	0	0	0	0	0	0	0	0	0	0	0	0	0	0	0
lncRNA	0.193688	2.76	2.58	0.266	0.223	0.278	0.797	1.69	0.425	0	1.59	0.552	1.22	0.939	0.663	0	0	0.766	0	0.787	2.02	1.58	0	0.782	1.33	0	0	0	0	0	0	0	0.32	0	0	0	0	0.453	0.173	0.136	0.183	1.16	0.136	2.76	0	0	0	0.917	0.521
lncRNA	0.24474	2.24	0	0.706	0.958	0.24	0	2.24	0	0.151	0.276	0.388	0.958	0	0.47	0	0	0.192	0	0.143	1.35	0	0	0.115	0	0	0	0	0	0	0	0	1.6	0	0	0	0	0	0	0.314	0.233	0	0.136	0.693	0	0	0	0.145	0.491
lncRNA	0.655962	0.815	0	0	0	0	0	0	0	0	0	0.776	0	0	0	0	0	0	0	0	0.815	0	0	0	0	0	0	0	0	0	0	0	0	0.148	0	0	0	0	0	0	0	0	0	0	0	0	0	0	0
lncRNA	-1	0	0	0	0	0	0	0	0	0	0	0	0	0	0	0	0	0	0	0	0	0	0	0	0	0	0	0	0	0	0	0	0	0	0	0	0	0	0	0	0	0	0	0	0	0	0	0	0
lncRNA	0.270841	11	0	0.533	1.73	0.278	0.649	0	0	0	0.199	0.26	1.22	2.38	2.87	0	11	0.622	0	0	1.01	1.67	0	2.58	0	0	0	0	0	0	0	0	0	2.41	0	0	0	0	0	0	0	1.74	0	0.987	0	0	0.185	0.618	0.575
lncRNA	0.50828	1.89	0.542	0	0	0.12	0	0	0	0	0	1.89	0	0	0	0	0	0	0	0	0	0	0	0	0.841	0	0	0.28	0	0	0	0.371	0	0	0	0	0	0	0	0	0	0	0	0	0.494	0.609	0	0	0
lncRNA	-1	0	0	0	0	0	0	0	0	0	0	0	0	0	0	0	0	0	0	0	0	0	0	0	0	0	0	0	0	0	0	0	0	0	0	0	0	0	0	0	0	0	0	0	0	0	0	0	0
lncRNA	0.646936	95.5	0	0	0	0	0	0	0.753	1.09	0.726	0	0.732	0	0	0	0	0.125	0.953	0	0	0	23.4	0	0	0	0	95.5	0	7.24	0	0	0	0	9.26	20.4	2.44	0	0.227	0	0	0	0	0	0	0	0	0	0
lncRNA	1	2.92	0	0	0	0	0	0	0	0	0	0	0	0	0	0	0	0	0	0	0	0	0	0	0	0	0	0	0	0	0	0	0	0	0	0	0	0	0	0	0	0	0	0	0	0	0	0	2.92
lncRNA	0.346633	5.24	0.542	0	0	0	0	0	0.247	0	0	0	0.406	0	0	0	5.24	0	0	0	0	0	0.146	0	0	0	0	0.193	0	0	0	0	0	0	0	0	0	0	0	0	0	0	0.272	0	0	0	0	0	0
lncRNA	0.691643	50.1	0	0	0	0	0	0	0.433	0.842	0	0	0.513	0	0	0	0	0.125	0	0	0	0	1.47	0.115	0	0	0	50.1	0	2.56	0	0	0	0	7.78	0	0.814	0	0	0	0	0	0	0.128	0	0	0	0	0
lncRNA	0.695263	12	0	0	0	0	1.03	0	0	12	0	0.184	0	0	0	0	0	0	0.318	0	0	0	2.14	0	0.28	0	0	0.276	0	0.381	0	0	0	0	0	0	0	0	0.227	0.157	0	0	0	0.128	0	0	0	0	0.399
lncRNA	0.318331	0.722	0	0	0	0	0	0	0.266	0	0.199	0	0	0	0	0	0	0	0	0.143	0	0	0	0.253	0	0	0.722	0	0	0	0	0	0	0	0	0	0	0	0	0	0	0	0	0	0	0	0	0	0
lncRNA	0.141171	2.58	2.58	0	0	0	0	0.14	0	0	0	0.943	0.146	0.209	1.14	0	0	0	0	0	0	0	0	0.253	0	0	0	0	0	0	0	0	0	0	0	0	0	0	0	0.157	0	0	0	0.314	0	0	0	0	0
lncRNA	0.609658	0.253	0	0	0	0	0	0	0	0	0	0	0	0.178	0	0	0	0	0	0	0	0	0	0.253	0	0	0	0	0	0	0	0	0	0	0	0	0	0	0	0	0	0	0	0	0	0	0	0	0
lncRNA	1	0.128	0	0	0	0	0	0	0	0	0	0	0	0	0	0	0	0	0	0	0	0	0	0	0	0	0	0	0	0	0	0	0	0	0	0	0	0	0	0	0	0	0	0.128	0	0	0	0	0
lncRNA	0.54258	7.4	0	0	0	0	0	0	0.58	7.4	0	0	0.256	0	0	0	0	0.125	0	0.116	0.787	0	0	0.115	0.28	0	0	1.93	0	0	0	0	0	0	2.31	0	0	0	0	0	0	0	0.136	0	0	0	0	0.145	0
lncRNA	0.123358	4.05	2.58	0.283	0.958	0.278	1.59	2.24	0	0.815	1.79	0.472	3.65	2.85	1.44	1.17	1.73	0.981	0.635	0.787	2.61	2.11	0.159	4.05	1.33	0	0.722	0.847	0.474	0	0	0.377	1.28	2.43	0.21	0	0	0	0.173	0.472	0.7	0.58	0.136	3.66	0	0.578	1.55	0.917	0.93
lncRNA	0.967993	9.39	0	0	0	0	0	0	0	0	0	0	0	0	0	0	0	0	0	0	0	0	9.39	0	0	0	0	0	0	0	0	0	0	0	0	0	0	0	0	0.157	0	0	0	0	0	0	0	0	0
lncRNA	0.037769	0.818	0	0	0	0	0	0	0	0	0	0	0	0	0	0	0	0.192	0	0.127	0.657	0	0.232	0.582	0.28	0	0	0	0	0	0	0	0	0	0	0	0	0	0.173	0	0	0	0.402	0.143	0	0	0	0	0
lncRNA	-1	0	0	0	0	0	0	0	0	0	0	0	0	0	0	0	0	0	0	0	0	0	0	0	0	0	0	0	0	0	0	0	0	0	0	0	0	0	0	0	0	0	0	0	0	0	0	0	0
lncRNA	0.312164	2.38	0	0.533	0.579	0.12	0.947	0	0	0.213	0.276	0	1.04	0	0.574	0	0	0.414	0	0	2.38	0	0	0.319	0	0	0	0.314	0	0.232	0	0	0	0	0	0	0	0	0	1.6	0	0	0	0.462	0	0.304	0.34	0	0
lncRNA	0.586078	20.4	2.58	0	0	0	0	0	0.952	0	0	0	0	0	0	0	0.873	0	0	0	0	0	0.159	0	1.33	0	0	20.4	0	1.91	0	0	0	0	2.1	0.848	1.23	0	0	0	0	0	0.136	0	0	0	0	0	0
lncRNA	0.627399	23.7	0	0	0	0	0	0	0	1.68	0	0	0.828	0	0	0	0	0	0	0.116	0.282	0	1.1	0	0	0	0	23.7	0	0.465	0	0	0	0	5.47	0	1.63	0	0	0	0	0	0.136	0.143	0	0	0.741	0	0.097
lncRNA	0.161759	0.769	0	0	0	0	0	0	0.342	0	0	0	0	0	0	0	0	0	0	0	0	0	0.367	0.253	0	0	0	0.423	0	0	0	0	0	0	0.21	0	0	0	0	0	0	0	0.136	0	0	0	0.769	0	0.199
lncRNA	0.185253	2.58	2.58	0	0.223	0.586	0	0	0	0.352	0	0.759	0.41	0	0	0	0	0.196	0	0.127	0.493	0	0	0.106	1.33	0	0	0.3	0	0	0	0	0	0	0	0	0	0	0	0.157	0	0	0	0.128	0	0	0	0	0.351
lncRNA	0.593237	1.36	0	0	0	0	0	0	0.471	0.842	0	0	0	0	0.166	0	0	0	0	0	0	0	0	0	0	0	0	1.36	0	0.762	0	0	0	0	0.631	0	0	0	0	0	0	0	0	0	0	0	0	0	0
lncRNA	0.74311	0.657	0	0	0	0	0	0	0	0	0	0	0	0	0	0	0	0	0	0	0.657	0	0	0	0	0	0	0.552	0	0	0	0	0	0	0.21	0	0	0	0	0	0	0	0	0	0	0	0	0	0
lncRNA	0.864496	4.93	0	0	0	0	0	0	0	4.93	0	0	0	0	0.166	0	0	0	0	0	0.366	0	0	0.164	0	0	0	0.276	0	0	0	0	0	0	0	0	0	0	0	0	0	0	0	0	0	0	0	0	0
lncRNA	0.75804	24.6	2.58	0	0	0	0	0	0.575	0.352	0	0	0	0	0	0	0	0	0	0	0	0	0.367	0	0	0	0	2.09	0	0.465	0	0	0	0	0	24.6	0	0	0	0	0	0	0	0.128	0	0	0	0	0
lncRNA	0.287905	1.08	1.08	0.176	0	0	0	0	0	0.272	0.152	0	0.305	0	0	0	0	0	0	0	0	0	0	0.231	0	0	0	0	0	0	0	0	0	0	0	0	0	0	0	0	0	0	0	0	0	0	0	0	0
lncRNA	0.555868	11.2	0	1.41	0	0	0	11.2	0	0	0	0	0.406	0.793	0	0	0	1.39	0	0	0	0	0	0	0	0	0	0	0	0	0	0	0	0	0	0	0	0	0	0	0	0	0.136	0.154	0	0	0	0.206	0
lncRNA	0.623601	2.62	0.542	0	0	0	0	0	0	0	0	0	0	0	0	0	2.62	0	0	0	0	0	0	0	0	0	0	0	0	0	0	0	0	0	0	0	0	0	0	0	0.101	0	0	0	0	0	0	0	0
lncRNA	0.412607	0.553	0	0	0	0	0.207	0	0.553	0	0	0	0	0	0	0	0	0	0	0	0	0	0	0.253	0	0	0	0	0	0	0	0	0	0	0	0	0	0	0	0	0	0	0	0	0	0	0	0	0
lncRNA	0.629603	2.73	0	0	0	0	0	0	1.15	0.426	0	0	0.451	0	0	0	0	0	0	0	0	0	0	0	0	0	0	1.48	0	1.08	0	0	0	0	2.73	0.848	2.47	0	0	0	0	0	0	0	0	0	0	0	0
lncRNA	0.687652	133	0	0	0	0.24	1.35	0	133	1.06	0	0	0	0	0	0	0	0	0	0	0.527	0	0.583	0.506	0	0	0	6.08	0	28.4	0	0	0	0	4.84	1.43	1.23	0.687	0	0	0	0	0	0	0	0	0	0	1.51
lncRNA	0.734555	12.8	0	0	0	0	0	0	12.8	1.41	0	0	0	0	0	0	0	0	0	0	0	0	0.232	0	0	0	0	1.66	0	8.3	0	0	0	0	0.841	0.848	0	0	0	0	0	0	0	0	0	0	0	0	0
lncRNA	0.668635	25	0	0	0	0	0.542	0	25	1.06	0	0	0	0	0	0	0	0	0	0	0	0	0.292	0.177	0	0	0	1.36	0	3.25	0	0	0	0	0.841	0	0	0	0	0	0	0	0	0	0	0	0.518	0	1.04
lncRNA	0.453155	2.41	0	0	0	0	0.172	0	0.935	0	0	0	0	0	0.166	0	0	0.125	0	0	0	0	0.854	0	0.945	0	0	0.401	0	0.232	0	0	0	2.41	0	0	0	0	0	0	0	0	0	0.244	0	0	0	0	0
lncRNA	0.770461	2.71	0	0	0	0	0	0	0	0	0	0	0	0	0	0	0	0.124	0	0	0	0	0.734	0	0	0	0	2.71	0	0.232	0	0	0	0	1.89	0	0	0	0	0	0	0	0	0	0	0	0	0	0
lncRNA	0.121725	2.23	0	0.799	0.798	0.733	0.973	0.845	0	0.272	0.414	0.943	0.928	0.939	0.497	0.916	1.83	0.196	0.953	0.349	0.653	2.23	0.854	1.72	0.28	0	0	0.735	0.193	0.232	0	0	0.32	0.297	0	0	0.814	2.06	0.173	0.314	0.467	0.58	0.402	1.38	0	0	0.216	0.824	0.521
lncRNA	0.643271	6.1	0	0	0	0	0	0	0	1.76	0	0	0.732	0	0	0	0	0	0	0	0	0	0.934	0	0	0	0	6.1	0	0	0	0	0	0	0	0	1.63	0	0	0	0	0	0	0	0	0	0	0	0.199
lncRNA	0.371358	0.266	0	0	0.223	0	0	0	0	0	0	0	0	0	0	0	0	0.207	0	0	0	0	0	0	0	0	0	0	0	0	0	0	0	0	0	0	0	0	0	0	0	0	0	0	0	0	0	0	0
lncRNA	0.558908	2.02	0	0	0	0	0.207	0	0	0	0	0	0.828	0	0	0	0	0.207	0	0	2.02	0	0	0.115	0	0	0	0	0	0	0	0	0	0	0	0	0	0	0	0	0	0	0	1.99	0	0	0.34	0	0.199
lncRNA	0.411432	1.65	0	0	0	0	0	0	0.266	0.543	0.304	0	0.928	1.65	0	0	0	0.207	0	0	0	0.558	0.934	0	0	0	0	0	0	0	0	0	0	0	0	0	0	0	0	0	0	0	0	0.188	0	0	0	0	0
lncRNA	0.468886	6.39	0	0	0	0	0	0	0	0	0.186	0.194	1.35	0.939	0	0	0	0.231	0	0	0.588	0	0	0	0	0	0	0	0	0	0.474	0	0	0.148	0	0	0	0	0	0.407	5.13	0	0	0.375	0	0	0.099	0.612	0.351
lncRNA	0.029275	0.237	0	0	0	0	0	0	0.209	0	0	0	0	0	0	0	0	0.207	0	0	0	0	0	0.106	0	0	0	0.193	0.237	0	0	0	0	0	0	0	0	0	0	0.157	0	0	0	0	0	0	0	0	0
lncRNA	0.918928	88.7	0	0	0	0	0	0	0	0	0	0	0	0	0	0	1.83	0	0	0	0	0	0.367	0	0	0	0	1.52	0.827	0	0	0	0	0	0	88.7	0	0	0	0	0.233	0	0	0	0	0	0	0	0
lncRNA	0.670466	12.5	0	0	0	0	0	0	9.23	0	0	0	0	0	0.481	0	0	0	0	0	0	0	0.934	0.253	0	0	0	2.49	0	12.5	0	0	0	0	2.31	1.43	12.2	0	0	0	0	0	0	0	0	0	0.518	0	0
lncRNA	0.746007	35.3	0	0	0	0.12	2.19	0	1.11	0.272	0.344	1.89	0.958	0	0	0	1.75	0.249	0	0.143	0	0	2.2	0	0.28	0.489	0	0	0.193	0	0	0	0	0	0	0	0.919	35.3	0	0.157	0.233	0	0	0	0	0	0	0	1.99
lncRNA	0.326393	32.7	0	2.12	0	0.24	0.947	0	0	0	0.199	1.55	8.65	0.695	0	0	0	1.25	0.369	0	0.985	0	1.71	3.54	1.33	0	0	1.69	0.806	0	0	5.66	0	0	0	0	0	0.453	0	0.949	0	0	0	2.08	32.7	2.74	0.189	0.824	1.75
lncRNA	0.530515	0.607	0	0.283	0	0	0	0	0.543	0	0.607	0	0	0	0	0	0	0.251	0	0.116	0	0	0	0	0	0	0	0	0	0	0	0	0	0	0	0	0	0	0.227	0	0	0	0	0	0	0	0	0	0
lncRNA	0.393972	1.33	0	0.176	0	0	0	0	0.543	0.151	0.928	0	0.958	0	0.481	0	0	0.334	0	0	0	0	0	0.239	1.33	0	0	0	0	0	0	0	0	0	0	0	0	0	0	0	0	0	0	0.314	0	0	0	0.206	0
lncRNA	0.458847	2.67	0	0	0	0	0	0	0	0	0	0.19	0.953	0.534	0	0	0	0	0	0	0.266	0	0	0.313	2.67	0	0	2.03	0	0	0	0	0	0	1.89	0	0	0.343	0	0	0	0	0	0.247	0	0	0	0	1.04
lncRNA	0.608489	8.48	0	0	0.958	0	0	0	8.48	0.853	0	0	0	0	0	0	0	0	0	0	0	0.527	1.14	0	0	0	0	0.523	0	1.91	0	0	0	0	0	0	0	0	0	0	0	0	0.136	0	0	0.304	0	0	0
lncRNA	0.527237	2.74	0	0	0	0	0	0	0	0	0	0	0	0	0.166	0	0	0	0	0	0	0	0	0	0	0	0	0	0	0	0	0	0	0	0	0	0	0	0	0.157	0.233	0	0	0	0	0	0.099	0	0
lncRNA	0.421183	2.58	2.58	0	0	0	0	0	0.266	0	0	0	0.813	0	0	0	0	0	0	0.465	0	0	0	0	0	0	0	0	0.237	0	0	0	0.319	0	0	0	0	0	0	0	0	0	0.803	0	0	0	0.518	0	0
lncRNA	0.255462	16.9	5.17	0	0	0.44	0	0.422	16.9	0	1.45	1.14	1.22	0.237	0	0.094	0	0	0.184	1.28	0.196	0	0.823	0	0.561	0	0.412	1.36	1.66	1.63	0	0.371	0.462	0	0	0	0	0.343	0.173	0.157	3.27	0	3.21	0.244	0	0	1.55	0.145	0.812
lncRNA	0.596427	8.58	0	0	0	0	0	4.48	0.553	0	0	0	1.65	0	4.59	8.58	0	0	0	0	0.527	0	0	0.313	0	0	0	0	0	0	0	0.189	0	0	0	0	0	0	0	0	0	0	0	0.617	0	0	0	0	0
lncRNA	0.678957	47.5	0	0	0	0	4.04	0	0	1.06	0	0	0.443	0	0	0	0.873	0	0.715	0	0	0	0.159	0	0	0	0	15.8	0	0.381	0	0	0	0	11.4	47.5	0.919	0	0	0	0	0	0	0	0	0	0	0	0.199
lncRNA	0.566918	12.8	0.542	0	0	0	2.69	0	0	12.8	0.726	0	1.63	0	0.574	0	0	0	0.184	0	0.266	0	0.934	0.431	0	0	0	8.69	0	0	0	0	0	0.809	1.26	0	0	0.447	0	0	0	0	0.136	0	0	0	0	0	0.603
lncRNA	0.350348	6.61	0	0	0.798	0	6.61	0	0	0.853	0.304	0	1.5	0.356	1.15	1.17	5.19	0	0.953	0	0.771	0	0	0.639	0	0.479	0	2.55	0.193	0	0	0.377	0	0.148	0.21	0	0	3.57	0	0	0	0	0	0.247	0	0	0.216	0.206	2.79
lncRNA	0.333902	25.2	0	0	0	0.278	0	0	0.342	0.352	0.726	0	5.28	0	0	0	3.46	0	0	0.285	0	0	25.2	0	0	0	0.722	0	0.573	0.381	0	0	0.319	0	0.21	0.848	0	0	0.52	0	0.933	0.446	0.545	0	0	0	1.54	0	5.21
lncRNA	0.383523	2.17	0	0	0	0	0	0	0.288	2.17	0.726	0	2.03	0	0	0	0	0	0	0.254	0.171	0	1.87	0	0.561	0	0	1.1	0	0.465	0	0	0	0	1.47	0	0	0	0.173	0.157	0.467	0	0	0	0	0	0.769	0	0.302
lncRNA	0.270751	1.16	0.542	0.266	0	0	0.542	0	1.16	0	0.397	0	0.559	0	0	0	0.873	0.414	0.953	0	1.01	0	0.427	0.177	0	0	0	0.802	0	0.232	0	0	0	0	0	0	0.919	0	0	0	0	0	0	0.188	0	0	0	0	0
lncRNA	0.152116	1.89	0	0.266	0	0.293	0.222	0	0.209	0.543	0.199	0.194	1.49	0.418	0	0.188	0	0.415	0.184	0	0.979	0.558	0.232	0.319	1.89	0.958	0	0.423	0	1.14	0	0.189	0.32	0	0	0	0	0	0	0.157	0.233	0	0	0.314	0	0.578	0.518	0	0.418
lncRNA	0.166812	0.422	0	0	0	0	0	0.422	0	0	0	0	0.204	0	0	0	0	0	0	0	0.119	0	0	0	0	0	0	0	0	0	0	0	0	0	0	0	0	0	0	0	0	0	0	0	0	0	0	0	0
lncRNA	0.646711	5.09	0	0	0	0	0	0	0.85	0	0	0	0	0	0	0	0	0	0	0	0	0	0.934	0	0	0	0	1.31	0	0	0	0	0	0	0.631	5.09	0.814	0	0	0	0	0	0	0	0	0	0	0	0
lncRNA	0.702309	38.1	1.08	0	0	0	0	0	0	0	0	0	2.2	0	0	0	0.873	0	9.53	0	0	0	0.367	0	0	0	0	38.1	0	0.381	0	0	0	0	0	0	0.617	0	0	0	0	0	0	0	0	0	0	0	0
lncRNA	0.629763	5.61	0	0	0	0	0	0	0.553	0	0	0	0	0	0	0	0	0.125	1.27	0	0	0	0.229	0	0.945	0	0	5.61	0	0	0	0	0	0	0	0	0	0	0	0	0	0	0.136	0	0	0	0	0	0
lncRNA	0.426598	11	0	0	0	0	1.35	0	11	3.17	0	0.19	0.958	0	0	0	1.83	0	0.358	0	0.171	0	0.367	0	0	0.479	0	0.678	0	3.81	0	0	0	0	0.421	0	0	0	0	0	0.7	0	0	0	0	0	0	0	0.351
lncRNA	0.163864	0.663	0.542	0	0	0	0	0	0	0	0	0	0.146	0	0	0	0	0	0	0	0	0	0	0	0	0	0	0	0	0	0	0	0	0	0	0	0	0	0	0	0.467	0	0	0.663	0	0	0	0	0.199
lncRNA	0.61283	14.4	0	0	0	0	0.225	0	2.11	9.78	0	0	0	0	0	0	0	0	0.635	0	0	0	0.367	0	0	0.489	0	3.14	0	0.722	0	0	0	0	1.05	14.4	0	0	0	0	0	0	0	0	0	0	0.108	0	0
lncRNA	0.803443	3.39	0	0	0	0	0	0	0	0	0	0	0	0	0	0	0	0	0	0	0	0	0	0	0	0	0	3.39	0	0	0	0	0	0	2.1	1.7	0	0	0	0	0	0	0	0	0	0	0	0	0
lncRNA	0.821762	4.42	0	0	0	0	0	0	0	0	0.726	0	0	0	0	0	0	0	0	0	0	0	1.1	0	0	0	0	4.42	0	0	0	0	0	0	2.73	0	0	0	0	0	0	0	0	0	0	0	0	0	0
lncRNA	0.566	10.9	0.542	0	0	0	0	0	10.9	6.79	0	0	0.732	0	0	0	1.83	0.192	0	0	0	0	0.549	0	0.28	0	0	1.36	0.237	3.81	0	0	0	0	0.21	0	0	0	0	0.157	0	0	0	0.128	0	0	0	0	0.097
lncRNA	0.773174	249	0	0	0	0	0	0	0.336	0	0	0	0.732	0	0	0	0	0	2.15	0	0	0	3.29	0	0	0.479	0	56.2	0	1.14	0	0	0	0	10.5	249	0	0	0	0	0	0	0	0	0	0	0	0	0
lncRNA	0.3344	7.36	0	0	0	0	0.397	0	7.36	1.21	0.397	0.194	2.87	0.467	1.14	0.377	0	0.207	0.184	0.127	0.356	0.527	3.21	0.431	0	0.479	0	3.47	0	0.381	0	0	0	0.891	3.37	1.43	0.617	0	0.906	0.271	0	0.58	0	0.307	0	0	0	0.206	0.301
lncRNA	0.196728	0.847	0	0	0	0.24	0.841	0.422	0.579	0.151	0.397	0.19	0.414	0	0	0	0	0.192	0	0.349	0.414	0	0.274	0.354	0.28	0	0	0.847	0.806	0	0	0	0.32	0	0	0	0	0.343	0.52	0.136	0	0	0	0.256	0	0	0.32	0	0.603
lncRNA	0.593225	5.52	0	0	0	0	0	0	3.03	0.543	0.304	0	0.928	0	0	0	0	0	0	0	0	0	0.464	0	0	0	0	5.52	0	1.52	0	0	0	0	2.73	0	0	0	0	0	0	0	0	0	0	0	0	0	0
lncRNA	0.245609	6.54	0	0	0	0	0	0.422	0	0.272	0	0	0.659	0	0.574	0	0	0.115	0	0.381	0.949	0	6.54	0.253	0	0	0.825	0.678	0.573	0	0	0	0	0	0	0	0	0	0.453	1.6	0.55	0	0.681	0	0	0	0.34	0	0.521
lncRNA	0.347672	1.92	0	0.533	0.29	1.17	0	0	0.553	0	0.186	0	1.92	0.237	0	0	0	0.414	0.358	0	0.979	0.503	0.223	0	0	0	0	0.273	0	0	0	0	0	0	0	0	0	0	0	0	0	0	0	0.256	0	0	0	0	0
lncRNA	0.273202	0.934	0	0	0	0.12	0	0	0	0	0	0	0.457	0	0	0	0	0	0	0.233	0.655	0.527	0.934	0.253	0	0	0	0	0	0	0	0	0	0	0	0	0	0	0	0	0.101	0	0.136	0.128	0	0	0	0	0.875
lncRNA	0.169035	5.17	5.17	0	0	0.147	0.841	0	0	0	0	0	0.457	0	0	0	0	0.207	0	0	0.868	0	0.232	0.115	0.945	0	0	0.423	0	0	0.474	0	0	0	0	0	0	0	0.227	0	0	0	0	0	0	0	0.268	0	0.57
lncRNA	0.639693	2.58	2.58	0	0	0	0	0	0	0	0	1.41	0	0	0	0	0	0	0	0	0	0	0.232	0	0	0	0	0	0	0	0	0	0	0	0	0	0.919	0	0	0	0	0	0	0	0	0	0	0	0
lncRNA	0.846961	57	0	0	0	0.12	0	0	1.3	1.49	0	0.19	0.406	0	0	0	0	0	0	0	0	0	1.87	0	0	0	0	3.04	0	1.39	0	0	0	0	1.05	0	57	0	0	0	0	0	0	0	0	0	0	0	0
lncRNA	0.170775	0.28	0	0.176	0	0	0	0	0	0	0	0	0.256	0	0	0	0	0	0	0	0	0	0	0	0.28	0	0	0	0	0	0	0	0	0	0	0	0	0	0	0	0	0	0	0	0	0	0	0	0
lncRNA	0.171746	1.91	0.542	1.07	0.29	0.293	0.172	0	0	0	0.456	0.552	1.86	1.88	0.481	0.471	0	0.392	0	0	1.48	0	0.159	0.532	0.945	0	0	0.314	0.237	0	0	0.371	0.64	0.445	0	0	0	0	0	0.136	0.467	0.58	0.272	0.512	0	0	0	0.434	1.8
lncRNA	0.369166	10.1	0	0	1.11	0	0	2.24	0	0.272	0	1.14	5.98	0.356	0	10.1	0	0.83	1.27	0	4.93	0	1.27	5.67	0.945	0	0	5.78	0.827	0	0.474	6.04	0	0	0.21	0	0	0	0	0	0.233	0	0.136	0.314	2.34	0.578	0	0.206	0
lncRNA	0.329628	0.695	0	0	0	0	0	0	0	0.352	0	0	0.406	0.209	0	0	0	0	0	0	0	0	0.695	0.431	0	0.479	0	0.243	0	0	0	0	0	0	0	0	0	0	0	0.314	0	0	0	0.154	0	0	0	0.206	0.151
lncRNA	0.69869	0.964	0	0	0	0	0	0	0	0	0	0	0	0	0	0	0	0	0	0.116	0	0	0	0	0	0	0	0	0.964	0	0	0	0	0	0	0	0	0	0	0	0	0	0.136	0	0	0	0.189	0	0
lncRNA	0.25694	1.73	0	0	0	0.44	0.4	0	0.685	0.543	0.186	0	1.53	0.178	0	0	1.73	0	0	0.143	1.01	1.01	0	0.253	0	0	0	0.3	0	0.232	0	0	0	0	0.21	0	0	0	0	0	0	0	0.136	0.375	0	0	0	0	0
lncRNA	0.812385	0.559	0	0	0	0	0	0	0	0	0.199	0	0.559	0	0	0	0	0	0	0	0	0	0	0	0	0	0	0	0	0	0	0	0	0	0	0	0	0	0	0	0	0	0	0	0	0	0	0	0
lncRNA	0.030975	0.491	0	0	0	0	0	0	0	0	0	0	0.191	0	0	0	0	0.115	0	0	0	0	0.232	0	0	0	0	0	0	0	0	0	0	0	0	0	0	0	0	0	0.233	0	0	0	0	0	0	0	0.301
lncRNA	0.220202	1.26	0	0	0	0	0.324	0	0	0	0	0	0.196	0	0.166	0	0	0.167	0.184	0	0	0	0	0	0.561	0	0	0.243	0	0	0	0	0	0.148	0	0	0	0	0	0	0	0	0	0	0	0	0	0	0
lncRNA	0.570068	1.47	0	0	0	0.12	0.611	0	0	0	0	0	0	0	0	0	0	0	0	0	0	0	0	0	0.945	0	0	0.193	0	0	0	0	0	0	0	0	0	0	0	0.157	0	0	0	0	0	0	0	0	0
lncRNA	0.490386	1.73	0	0	0	0	0	0	0.343	0	0	0	0	0	0.481	1.17	1.73	0	0	0	0	0	0	0	0	0	0	0	0.237	0	0	0	0	0	0	0	0	0	0	0	1.17	0	0	0	0	0	0	0	0.93
lncRNA	0.718378	9.49	0	0	0	0	0	0	0	0	0	0	0	0	0	0	0	0	0	0	0	0	0.734	0	0	0	0	9.49	0	0.381	0	0	0	0	0	0	0.617	0	0	0	0	0	0	0	0	0	0	0	0
lncRNA	0.807292	0.687	0	0	0	0	0	0	0	0	0	0	0	0	0	0	0	0	0	0	0	0	0.687	0	0	0	0	0.261	0	0	0	0	0	0	0	0	0	0	0	0	0	0	0	0	0	0	0	0	0
lncRNA	0.566178	1.66	0	0	0	0	0	0	0.863	0	0.152	0	0.406	0	0	0	0	0	0	0	0	0	0.292	0	0	0	0	1.66	0	0.762	0	0	0	0	0.21	0	0.617	0	0	0	0	0	0	0	0	0	0	0	0
lncRNA	0.555569	2.35	0	0	0	0	0	0	2.35	1.41	0	0	0.813	0	0	0	0	0	0	0	0	0	0.934	0	1.33	0	0	0	0	0.381	0	0	0	0	0.21	0	0	0	0	0	0	0	0	0	0	0	0	0	0
lncRNA	0.59372	3.23	0	0	0.958	0	0	3.23	0	0	0.199	0	1.32	0	0	0	0	0	0	0.698	0	0	0	0	0	0	0	0	0	0	0	0	0	0	0	0	0	0	0.227	0	0	0	0.272	0	0	0	0	0	0
lncRNA	0.266102	2.58	2.58	0	0.798	0	0	0	0.247	0	0.172	0	0.958	0.237	0	0.094	0	0.834	0	0	0	0.558	0	0.431	0.945	0	0	0	0	0	0	0	0	0	0	0	0	0	0	0	0.233	0	0	0.128	0	0	0	0.206	0
lncRNA	0.400123	0.303	0	0	0	0	0	0	0	0	0	0	0.191	0	0	0	0	0	0	0	0	0	0	0	0	0	0	0.303	0	0	0	0	0	0	0	0	0	0	0	0	0	0	0	0	0	0	0.099	0	0
lncRNA	0	0.622	0	0	0	0	0	0	0.336	0	0	0	0	0	0	0	0	0	0	0	0	0	0.146	0	0.28	0	0	0	0	0	0	0	0	0	0	0	0	0	0	0.157	0	0	0	0	0	0	0	0	0.406
lncRNA	0.054369	0.945	0	0.283	0.223	0	0.841	0	0	0	0	0	0.457	0.209	0	0	0	0.192	0	0.116	0	0	0	0	0.945	0	0	0	0	0	0	0	0	0	0	0	0	0.343	0.173	0.157	0.467	0	0	0	0	0	0.197	0	0.351
lncRNA	0.482725	2.03	0	0	0	0	0	0	0.191	0	0	0	0.196	0	0	0	0	0	0	0	0	0	0.934	0	1.33	0	0	2.03	0	0.232	0	0	0	0	0.21	0	0	0	0	0	0	0	0.136	0	0	0	0.189	0	0
lncRNA	0.617815	13.6	0	0	0	0	0.398	0	0	0.213	0	0	0	0	0	0	0	0	0.953	0	0.653	0	0.934	0	0	0	0	12.9	0	0.381	0	0	0	0	2.52	13.6	0	0.447	0	0	0	0	0.402	0.154	0	0	0	0.206	0
lncRNA	0.523708	0.958	0	0	0.798	0	0	0.422	0	0	0	0	0.958	0	0.47	0	0	0	0	0	0	0	0	0.431	0	0	0	0	0	0	0	0	0	0	0	0	0	0	0	0	0	0	0	0	0	0.578	0	0	0
lncRNA	0.581785	27.1	0	0	0	0	0	0	0.247	0.543	0	0	0	0	0	0	0	0	0	0	0	0	3.74	0	0.945	0.479	0	27.1	0	0.93	0	0	0	0	2.1	5.94	2.44	0	0	0	0	0	0	0	0	0	0	0	0
lncRNA	0.469029	1.43	0	0	0	0	0	0	0.342	0	0	0	0	0	0	0	0	0	0	0	0	0	0.232	0	0	0	0	0.551	0	0	0	0	0	0	0.21	1.43	0	0	0	0	0	0	0	0.314	0	0	0	0.206	0
lncRNA	-1	0	0	0	0	0	0	0	0	0	0	0	0	0	0	0	0	0	0	0	0	0	0	0	0	0	0	0	0	0	0	0	0	0	0	0	0	0	0	0	0	0	0	0	0	0	0	0	0
lncRNA	1	0.157	0	0	0	0	0	0	0	0	0	0	0	0	0	0	0	0	0	0	0	0	0	0	0	0	0	0	0	0	0	0	0	0	0	0	0	0	0	0.157	0	0	0	0	0	0	0	0	0
lncRNA	0.501807	0.371	0	0	0	0	0	0	0.336	0	0	0	0	0	0	0	0	0	0	0	0	0	0	0	0	0	0	0	0	0	0	0.371	0	0	0	0	0	0	0	0	0	0	0	0	0	0	0	0	0
lncRNA	0.631482	2.58	2.58	0	0	0	0	0	0.553	0	0	0	0	0	0	0	0	0	0	0	0	0	0	0	0	0	0	0.678	0	0	0	0	0	0	0.421	0	0	0	0	0	0	0	0	0	0	0	0	0	0
lncRNA	0.540968	4.49	0	0.533	0	0	0	0	0	0	0	0	4.49	0	0	0	0	2.65	0	0	0	0.527	0.229	0.156	0	0	0	0.193	0	0	0	0	0	0	0	0	0	0	0	0	0	0	0	1.71	0	0	0	0	0
lncRNA	0.303409	2.27	0	0.283	0.445	1.39	0	0	0	0	0	0.26	0.41	0	0	0	0	0.83	0	0.787	0.827	0	0	0.213	0	0.489	0	0	0	0	0	0	1.62	0	0	0	0	0.343	2.27	0.157	0	0	0	1.39	0	0	0.185	0.289	0.151
lncRNA	0.482319	6.49	2.58	0	0	0.834	5.1	0	0.266	0	0	0.379	0.146	0	0	0.377	0	0	0	0	1.97	0	0	0.708	0	0	0	0.314	0	0	0	5.66	0	0.809	0	0	0	5.36	0	0	0	0	0	0	0	0	0	0	3.11
lncRNA	0.641218	2.49	0	0	0	0	0	0.421	0	0	0	0	0	0	0	0	0	0	0	0	0.657	0	0	0	0	0	0	0	0	0	0	0	0	0	0	0	0	0	2.49	0	0.55	0	0	0	0	0	0.37	0	0
lncRNA	0.5602	0.928	0	0	0	0	0	0	0	0	0	0	0.928	0	0	0	0	0	0	0	0	0	0	0	0	0	0	0	0	0	0	0	0	0	0	0	0	0	0	0	0	0	0	0	0	0	0	0	0.151
lncRNA	0.408222	0.934	0	0	0	0	0	0	0	0	0	0	0.191	0	0.166	0	0	0	0	0	0	0	0.934	0	0.28	0	0	0	0	0	0	0	0	0	0	0	0	0	0	0	0	0	0	0	0	0	0	0	0.097
lncRNA	0.503506	0.732	0	0.353	0	0	0	0	0	0	0.186	0	0.395	0	0	0	0	0	0	0	0.732	0	0	0	0	0	0	0	0	0	0	0	0	0	0	0	0	0	0	0	0	0	0	0.617	0	0	0	0	0
lncRNA	0.492341	15.9	0.542	0	0	0.24	0	0	0	15.9	0	0	4.39	0.793	0.574	0	0	0	0	0	0.827	0	3.66	0	0.945	0	0	0.28	0.237	0	0.474	0	3.23	0	0.21	0	0	0	0	0	1.83	0	0	0	0	0	1.02	0.145	7.4
lncRNA	0.505741	43.9	0.542	0	0	0	0	0	0	0	2.91	0	0.292	0	0	0	0	0.231	0	17	0	0	0	0	0	0	8.3	0	21.8	0	0	0	43.9	0	0	0	0	0	24.8	0	29.9	7.13	3.47	0	0	0	28.7	0	0.351
lncRNA	0.785164	51.6	0	0	0	0.12	0	0	26.2	0	0	0	0	0	0	0	0	0	0	0	0.565	0	0.934	0.253	0	0	0	10.2	0	51.6	0	0	0	0	2.95	0.848	2.47	0	0	0	0	0	0.136	0	0	0	0	0	0
lncRNA	0.130825	6.53	0	1.41	0.958	0.834	1.99	0.281	3.08	0.302	1.59	1.1	2.99	3.97	2.87	1.17	3.66	1.57	1.27	0.999	2.36	1.05	1.14	1.97	2.67	0.977	1.08	2.02	0.193	0.232	0	0.371	1.62	3.86	0.21	0	0	0.687	0.52	1.6	0.733	1.16	1.77	5.51	0.494	0	1.04	0.618	2.09
lncRNA	0.169653	2.58	2.58	0	0	0	0	0.14	0.191	0.151	0	0	0.153	0	0	0	0	0.115	0.184	0.381	0.596	0.558	0.934	0.253	0	0	0	1.36	0	0	0	0	0	0	0.21	0	0	0	0.52	0.136	0.183	0	0.402	0.488	0	0	0	0	0.288
lncRNA	0.653361	2.8	0	0	0	0	0	0	0.579	0	0	0	0	0	0	0	0	0	0	0	0	0	0	0	0	0	0	0.303	0	0	0	0	0	0	0	0	0	0	0	0	2.8	0	0	0	0	0	0	0	0.151
lncRNA	0.592282	8.1	0	0	0	0	0	0.14	0	8.1	0	0	0.613	0	0	0	0	0.124	0	0	2.02	0	0.232	0	1.33	0	0	0	0	0	0	0	0	0	0	0	0	0	0	0	0	0	0	0	0	0	0	0.145	0
lncRNA	0.26504	2.56	0	0	0.223	0.12	0	0.422	0	0	0.199	0.472	0.481	0.178	0	0	0	0.414	0	2.16	0.19	1.05	0.427	0.431	0.945	0	0.361	0	1.15	0	0	0	2.56	0	0	0	0	0	2.04	0	0.733	0.446	2.01	0.693	0	0	2.31	0.612	1.8
lncRNA	0.179908	1.91	0	0.799	0.29	0.556	0	1.27	0.579	0	1.52	0.971	1.46	0.467	0.962	0.188	0	0.415	0	1.4	0.653	0.558	0.232	1.72	1.89	0	0	0	0	0	0	0	1.28	0.148	0	0	0	0	0.227	0.136	0.405	0	1.91	0.732	0	0	0.754	0.612	0.418
lncRNA	0.160654	2.11	0	0	0	0	0	0	2.11	0.543	0.138	0	0.732	0	0	0.094	1.83	0.125	0	0	0	0	0.159	0.253	0	0	0	0.28	0.237	0.465	0.474	0	0	0	0	0.848	0.814	0	0	0	0.233	0	0	0.154	0	0	0.268	0	0
lncRNA	0.269486	4.37	0	0.176	0	0	0.207	0.281	0.288	0.907	0.199	0.184	0.265	0	0	0	0	0.249	0.318	0	1.01	0	0.159	0.164	0	0.479	0	1.27	0.237	0.232	0	0	0	0	0	4.37	0	0	0	0	0	0	0	1.38	0	0	0.518	0	0
lncRNA	0.16974	0.945	0.542	0	0	0	0	0	0	0.705	0.152	0	0.191	0	0	0	0	0	0	0.233	0	0	0	0	0.945	0	0	0.552	0.827	0	0	0	0	0	0	0	0	0	0	0.157	0.183	0	0.289	0	0	0	0.536	0	0
lncRNA	0.320879	0.491	0	0	0	0.278	0	0	0	0.213	0	0.379	0	0	0	0	0	0	0	0	0	0	0	0.177	0	0	0	0.184	0	0	0	0	0	0	0	0	0	0	0	0	0.233	0	0	0.244	0	0	0	0.145	0
lncRNA	0.706876	4.37	0.542	0	0	0	0	0	0	0	0	0	0.191	0	0	0	0	0.124	0.184	0	0	0	0	0.431	0	0	0	1.4	0	0	0	0	0	0	4.21	4.37	0	0	0	0	0	0	0	0	0	0	0	0	0
lncRNA	0.279778	1.79	0	0.529	0.445	0	1.59	0.422	0	0	0.553	0	0.33	0.939	0.481	0	0	0	0	0.127	1.79	0	0	0.177	0	0.479	0	0	0	0	0	0	0	0	0	0	0	0	0.227	0	0.183	0	0	1.38	0	0	0.681	0	0.57
lncRNA	0.633225	0.952	0	0	0	0	0	0	0.952	0	0	0	0.191	0	0	0	0	0	0	0	0	0	0	0	0	0	0	0	0	0	0	0	0	0	0	0	0	0	0	0	0	0	0	0	0	0	0	0	0
lncRNA	0.451968	0.891	0	0	0	0	0	0.14	0	0	0.517	0	0	0	0	0	0	0	0	0.814	0	0	0	0	0	0	0.722	0	0	0	0	0	0	0	0	0	0	0	0	0	0	0.891	0.402	0.663	0	0	0	0	0
lncRNA	0.410568	5.58	0	0	0	0	0	0.421	0.343	0	0.726	0	5.27	0.209	0.481	0	0	0	0	1.16	0	0	0	0.156	0	0	0.722	0.303	1.65	0	0	0	0.319	0	0	0	0	0	1.36	0.157	0.809	0.446	0.409	0	0	0	1.88	0	0
lncRNA	0.418875	16.2	0	0	0	0	0	0	0	0.213	0	0	0.732	0	0	0	0	0	0	1.63	0	0	16.2	0	0	0	4.54	0	3.23	0	0	0	1.59	0	0.841	0	0.617	0	0.68	0	0.916	4.46	1.16	0	0	0	4.45	0	0
lncRNA	0.492089	22.4	0	0	0	0	0	0	0.343	0.272	0.726	0	3.63	0	0	0	0	0	0	0.143	0	0	22.4	0	0	0	0	3.04	0.71	0.465	0	0	0.319	0	4.63	0	0	0	0.453	0	0.405	0	0.409	0	0	0	0.741	0	0
lncRNA	0.617061	3.58	0	0	0	0	0	0	0.476	0.352	0	0	0.886	0	0	0	0	0	0	0	0	0	2.2	0	0	0	0	1.36	0	0.361	0	0	0	0	3.58	0	0	0	0	0	0	0	0.136	0.143	0	0	0	0.306	0
lncRNA	0.372277	5.69	0	0	0	0.278	0	3.38	0	0	0.726	0	5.69	0	0	0	0	0	0	0	0.797	0	0	0	0	0	0	0	0.573	0	0	0	0.637	0.148	0.21	0	0	0	0.347	0	1.17	0	0.409	0	0	0	0.681	0	3.5
lncRNA	0.371919	0.904	0	0	0	0	0	0.845	0	0	0	0	0.904	0	0	0	0	0	0	0	0.565	0	0	0	0	0.489	0	0	0	0	0	0	0	0.148	0	0	0	0	0	0	0.7	0	0	0	0	0	0.518	0	0.491
lncRNA	0.255842	0.847	0	0	0	0.12	0.397	0	0.433	0.213	0.199	0.472	0.307	0.467	0	0	0	0.251	0.318	0	0.434	0	0.734	0	0	0	0	0.847	0	0.232	0.474	0	0	0.148	0	0	0	0	0	0	0	0	0	0.247	0	0.578	0	0	0
lncRNA	0.456257	7.63	0	0	0	0.278	0	0.281	0	1.36	0	0	0.153	0	0	0.303	0	0.462	0	0	0.322	0	0	0.313	0	0	0	0.627	0	0	0	0	0	0.809	0	7.63	0	0	0	0	0	0	0	0	0	0	0	0.145	0.875
lncRNA	0.264318	2.86	0	0	0	0.278	1.35	0	0	0	0	0.19	2.86	1.65	0	0.303	0	1.45	0	0.381	0.266	0	0.549	0.354	0	0	0	0	0	0	0	0	0	0	0	0	0	0	0	0	0	0	0.579	0.64	1.17	0.578	0.268	0	1.75
lncRNA	0.135282	8.35	0	1.24	0	0.834	8.23	1.69	0.375	0	0.993	0.19	8.35	0.939	0.481	0	0	1.24	0	0.465	2.29	1.51	0.159	1.27	0.561	0.479	0.412	0.551	0.193	0.361	0	0.742	0.32	0.891	0.21	4.37	0	0.343	0.347	1.6	0.183	0.58	0.289	1.39	1.17	1.16	0.108	0.434	1.04
lncRNA	0.424845	0.344	0	0	0	0	0	0	0	0.213	0.344	0	0.146	0	0	0	0	0.124	0	0	0	0	0.232	0	0	0	0	0	0	0	0	0	0	0	0	0	0	0	0	0	0	0	0	0	0	0	0	0	0
lncRNA	0	0.542	0.542	0	0	0	0	0	0	0	0	0	0.191	0	0	0	0	0	0	0	0	0	0.232	0	0	0	0	0.243	0	0	0	0	0	0	0	0	0	0	0.227	0.157	0	0	0	0	0	0	0	0	0
lncRNA	0.200245	53	0	1.41	0.891	0.36	5.1	0	0.753	12.5	2.98	1.3	11	1.59	1.72	0.916	3.49	5.18	1.07	0.787	3.93	0.558	9.34	2.66	0.945	0	0	53	1.15	2.32	1.42	0.377	0.462	4.85	22.3	0	1.63	0	0.694	0.136	0.366	1.74	0.803	2.76	1.48	1.52	2.31	2.45	1.04
lncRNA	0.14879	2.58	2.58	0	0	0.24	0.861	0.281	0.288	0.213	0.397	0.184	0.291	0	0.166	0.188	0	0.207	0.318	0.143	0.282	0	0.232	0.177	0	0	0	0	0.806	0	0	0	0	0	0	0	0	0.453	0	0	0.303	0	0	0.188	0	0	0.216	0.612	0.151
lncRNA	0.615202	4.37	0	0	0	0	0	0	0.206	0	0	0	0	0	0	0	0	0	0	0	0	0	0	0	0	0	0	1.54	0	0.232	0	0	0	0	0.21	4.37	0	0	0	0	0	0	0	0	0	0	0	0	0.288
lncRNA	0.588311	2.71	0	0	0	0	0	0	0.433	0	0	0	0	0	0	0	0	0	0	0	0	0	0	0	1.33	0	0	2.71	0	0.381	0	0	0	0	0.21	0	0	0	0	0	0	0	0	0	0	0	0	0	0
lncRNA	0.165415	1.67	0	0	0.798	0	0.748	0	0.618	0.213	0.304	0.379	0.953	0.695	0.962	0.188	0.873	0.392	0.358	0.143	0.979	1.67	0.159	0.861	0	0	0.361	0.492	0	0.381	0	0.371	0	0.148	0	0	0	0	0.173	0.157	0	0.58	0.136	0.428	0	0.609	0.32	0.206	0.93
lncRNA	0.402747	0.553	0	0	0	0	0	0	0.553	0	0	0	0.191	0	0	0	0	0	0	0	0	0	0.232	0	0	0	0	0	0	0	0	0	0	0	0	0	0	0	0	0	0	0	0	0	0	0	0	0	0
lncRNA	0.389384	0.166	0	0	0	0	0	0	0	0	0	0	0	0	0.166	0	0	0	0	0	0	0	0	0	0	0	0	0	0	0	0	0	0	0	0	0	0	0	0	0	0	0	0.136	0	0	0	0	0	0.097
lncRNA	0.473897	1.11	0	0.176	0	1.03	0	0.421	0.553	0	0	0.194	0.153	0	0	0	0	0	0	0	0	0	0	0.808	0	0	0	0	0	0	0	0	0	0	0	0	0	0	0	0.943	0	0	0.272	0	0	0	0	0	0
lncRNA	0.447176	2.89	0	0	0.958	0	0	0	0.543	0	0.304	0	2.89	0	0.497	0	0	0	0	0	0	0	0	0	0.945	0	0	0	0	0	0	0	0	0	0	0	0	0	0	0	0	0	0	0.128	0	0	0	0	0
lncRNA	1	0.678	0	0	0	0	0	0	0	0	0	0	0	0	0	0	0	0	0	0	0	0	0	0	0	0	0	0.678	0	0	0	0	0	0	0	0	0	0	0	0	0	0	0	0	0	0	0	0	0
lncRNA	0.38468	2.31	0	0	0	0	0	0.422	0	0	0	0	0.395	0	0	0	0	0	0	0.856	1.01	0	0.274	0.164	0.945	0	0.412	0	1.61	0	0	0	1.62	0	0	0	0	0	0.906	0	0.366	0	0.289	0.231	0	0	2.31	0	0
lncRNA	0.351394	2.58	2.58	0	0.29	0	0	0.422	0.543	0	0	0	0.291	0	0.497	0	0	0.346	0	0	0	0	0	1.72	0	0	0	0.3	0	0	0	0	0	0	0	0	0	0	0	0	0	0	0.402	0.461	0	0	0	0	0
lncRNA	0.947091	17.7	0	0	0	0	0	0	0	17.7	0	0	0	0	0	0	0	0	0	0	0	0	0	0	0	0	0	0	0	0	0	0	0	0	0	0	0	0	0	0	0	0	0	0	0	0	0	0	0
lncRNA	0.545036	6.03	0	0	0	0	0	0	0	0	0	0	0.451	0	0	0	0	0	3.93	0	0.386	0	6.03	0.431	0	0	0	4.74	0.827	0.232	0	0	0	0	0.631	0	0.617	0	0	0.136	0	0	0	0	0	0	0	0	0
lncRNA	0.415006	15.8	0	1.13	0.445	0	0	0	0.553	0.543	0.726	0	0.279	0	0.331	0	0	0.373	8.23	0.285	0.565	0.527	14.2	0.577	0.28	0	0	15.8	0	0.232	0	0	0.32	0	0.841	0	0	0	0.173	0	0	0	0	0.663	0	0	0.754	0	0
lncRNA	0.547745	1.47	0	0	0	0	0.324	0	0	0.272	0	0	0	0	0	0	0	0	0	0.143	0	0	0.367	0	0	0	0	1.4	0	0	0	0	0.32	0	1.47	0	0	0	0	0	0	0	0	0	0	0	0	0	0.193
lncRNA	0.943673	3.23	0	0	0	0	0	3.23	0	0	0	0	0	0	0	0	0	0	0	0	0	0	0	0	0	0	0	0	0	0	0	0	0	0	0	0	0	0	0	0.157	0	0	0	0	0	0	0	0	0
lncRNA	0.978807	93.9	0.542	0	0	0	0	0	0.543	0	0	0	0	0	0	0	0	0	0	0	0	0	0	0	0	93.9	0	0	0	0	0	0	0	0	0	0	0	0	0	0	0	0	0	0	0	0	0	0	0
lncRNA	0.535906	0.732	0	0	0	0	0	0	0	0.352	0	0	0.732	0	0	0	0	0	0	0	0	0	0	0	0	0	0	0.552	0	0	0	0	0	0	0.21	0	0	0	0	0	0	0	0	0	0	0	0	0	0
lncRNA	0.463681	3.77	0	0.266	0	0	0	0	3.77	0	0	0	0.305	0	0	0	0	0	0	0	0.787	0	2.8	0	0	0	0	2.49	0	2.67	0	0	0	0	0.21	2.54	1.63	0	0.173	0	0	0	0	0	0	0	0.197	0	0.491
lncRNA	0.320638	4.29	0	0	0	0.48	0.306	0.14	3.76	0	0.304	0.472	0.958	0	0.962	0	0	0.207	0.184	0	0.196	0	0.549	0.506	0	0	0	1.1	0	1.08	0	0	0	0	0	4.29	0.814	0	0	0	0	0	0.136	0.314	0	0	0	0	0.151
lncRNA	0.350127	0.806	0	0	0	0	0	0.422	0	0	0	0	0.305	0	0	0	0	0	0	0.787	0	0	0	0	0	0	0	0.678	0.806	0	0	0	0	0	0.21	0	0	0	0.347	0	0	0	0.402	0	0	0	0.197	0	0
lncRNA	0.506225	33.2	0	0.533	0	0.24	0.225	0.422	7.87	0.842	0.726	0.472	2.44	0	0.574	0.916	0	0.167	0	0.581	2.02	0	7.41	0.462	1.33	0	0	33.2	0.573	24.6	0	0.377	0	0	28.6	2.54	1.85	0	0.68	0	0.733	0.58	0.868	0.896	1.17	0.578	1.04	0	0.575
lncRNA	0.621699	1.12	0	0	0	0	0	0	0	0.543	0	0	0	0	0	0	0	0	0	0	0	0	0	0	0	0.489	0	1.12	0	0	0	0	0	0	0.21	0	0	0	0	0	0	0	0	0.128	0	0	0	0	0
lncRNA	0.299724	2.58	2.58	0	0	0	0	0	0.343	0	0	0	0	0	0	0	0	0	0	0	0.949	0	0	0	1.33	0	0	0	0	0	0	0	0	0	0	0	0	0	0	0	0	0	0	0.128	0	0	0	0	0
lncRNA	0.297138	1.33	0	0	0	1.11	0.306	0.14	0	0	0	0	0.513	0	0	0	0	0.196	0	0	0	0	0	0.115	1.33	0.489	0	0	0	0	0	0	0	0	0	0	0	0.447	0	0.157	0.233	0	0.402	0	0	0	0.099	0	0.491
lncRNA	0.200534	3.66	0.542	0.283	0	0.44	0.172	0	0	0.352	0.456	0.943	0.958	0	0.574	0	3.66	0.207	0	0	0.414	0	0.229	0.115	0.28	0	0	0.193	0	0	0	0	0	0	0	0	0	0	0	0	0	0	0	0.188	0	0	0	0	0
lncRNA	0.704262	7.18	0	0	0	0	0	0	0	0	0	0	0.305	0	0	0	0	0	0	0	0	0	0.367	0	0	0	0	7.18	0	0.697	0	0	0	0	1.05	0	0	0	0	0	0	0	0	0	0	0	0.099	0	0
lncRNA	0.662286	25.7	0	0	0	0	0	0	0.543	0.151	0	0	0	0	0	0	0	0	0.184	0	0	0	0.367	0	0.945	0	0	25.7	0	1.16	0	0	0	0	1.47	2.54	0	0	0	0	0	0	0	0	0	0	0	0	0
lncRNA	-1	0	0	0	0	0	0	0	0	0	0	0	0	0	0	0	0	0	0	0	0	0	0	0	0	0	0	0	0	0	0	0	0	0	0	0	0	0	0	0	0	0	0	0	0	0	0	0	0
lncRNA	0.698827	1.33	0	0	0	0	0	0	1.16	0	0	0	0	0	0	0	0	0	0	0	0	0	0	0	1.33	0	0	0.511	0	1.14	0	0	0	0	0	0	0	0	0	0	0	0	0	0	0	0	0	0	0
lncRNA	0.432237	0.955	0	0	0	0	0.222	0	0	0	0.172	0	0.207	0	0	0	0	0	0	0.143	0	0	0	0	0	0	0	0	0	0	0	0	0.32	0	0	0	0	0	0.173	0	0.303	0	0.868	0.128	0	0	0.189	0	0
lncRNA	0.355353	1.62	0.542	0.706	0	0	0.225	0	0	0	0.138	0.19	1.5	0	0	0	0	0.415	0	0	0.596	0	0	0.115	0	0	0	0	0	0	0	0	0	0	0	0	0	0	0.173	0	0	0	0	0.231	0	0	0.108	0.206	0
lncRNA	0.156416	85	1.08	1.98	1.92	0.586	1.89	0.845	0	85	0.726	0.368	6.5	0.418	0.962	0.303	0	4.97	0.184	0.285	1.19	0.503	7.58	2.77	0.561	0	0.361	0	0.71	0	0	0	0.32	0	0	0	0	1.81	0.52	0	0.183	0.446	1.23	0.64	0.494	0.578	3.4	1.03	3.42
lncRNA	0.601636	5.83	0	0	0	0	1.35	0	0	0	0	0	0	0	0	0	0	0	0	0	0	0	0.274	0	0.945	0.479	0	0	0	0	0	0	0	0	0	0	0	2.4	0	0	5.83	0	0	0	0	0	0	0	1.07
lncRNA	0.494226	2.03	0	0	0	0	0	0	0	0	0	0	0	0	0	0.094	0	0	0.318	0	0	0	0.367	0.431	0	0	0	2.03	0	0.381	0	0	0	0	0.21	0	0	0.343	0	0	0.233	0	0	0	0	0	0	0	0
lncRNA	0.525688	6.78	0.542	0	0	0	0.207	0	0.579	0.352	0.726	0	0	0	0	0	0	0	0	0	0.322	0	0.367	0	0	0	0	3.4	0	0.381	0	0	0	0	0.21	6.78	0	0	0	0	0	0	0	0	0	0	0	0.145	0.521
lncRNA	0.618912	21.7	0	0.176	0	0.12	0	0	0	0	0	0	0.207	0	0	0	0	0	0	0	0.196	0	0.734	0	2.67	0	0	21.7	0.237	0.762	0	0	0	0	2.95	0	0.814	0	0	0	0	0	0	0	0	0	0	0	0
lncRNA	0.705011	2.71	0	0	0	0	0	0	0.342	0	0	0	0.513	0	0	0	0	0	0	0	0	0	0	0	0	0	0	2.71	0	0.381	0	0	0	0	0	0	0	0	0	0	0	0	0	1.38	0	0	0	0	0
lncRNA	0.653975	25.7	0	0	0	0	0	0	1.44	0	0.726	0	0	0	0	0	0	0	0	0	0	0	0.734	0	0	0	0	25.7	0	7.9	0	0	0	0	5.89	3.39	1.63	0	0	0	0	0	0	0	0	0	0	0	0
lncRNA	0.743033	18.3	0	0	0	0	0	0	0	0	0	0	0	0	0	0	0	0	0	0	0	0	1.1	0	0	0	0	18.3	0	0.93	0	0	0	0	2.52	0.848	0.617	0	0	0	0	0	0	0	0	0	0	0	0
lncRNA	0.56089	49.2	0	0	0	0	0.397	0	30.9	0.543	0	0	0.146	0	0	0	0	0	0.318	0	0.282	0	5.61	0	0	0	0	45.4	0	15.6	0	0	0	0	16	49.2	9.87	0	0	0	0	0	0	0	0	0	0	0	0
lncRNA	0.40666	2.82	0	0	0	0.278	0	0	0	0	0.199	0	0.958	2.82	1.72	0	0	0.207	0	0	0.657	2.23	0	2.15	0	0	0	0	0	0	0	0	0	0	0	0	0	0	0	0	0	0.58	0	0.617	0	0	0	0.917	0
lncRNA	0.274879	0.945	0.542	0	0	0	0	0	0.336	0	0	0	0	0	0	0	0	0	0	0	0	0	0	0	0.945	0	0	0	0	0	0	0	0	0	0	0	0	0	0	0	0	0	0	0	0	0	0	0	0
lncRNA	0.632348	2.11	0	0	0	0	0	0	2.11	0	0	0	0	0	0	0	0	0	0	0	0	0	0	0	0	0	0	0.678	0	0	0	0	0	0	0	0	0	0	0	0.157	0	0	0	0	0	0	0	0	0
lncRNA	0.215277	3.68	0.542	0	0	0	0	0	0.579	0.272	0	0	0.443	0	0.166	0	0	0.124	0	0	0	0	0.229	0	0	0	0	0	0	0	0	0	0	0	0	0	3.68	0	0	0.157	0	0	0	0	0	0	0	0	0
lncRNA	0.44843	4.74	2.58	0	0	0	0.449	0	0	0.352	0	0	0.732	0	0	0	0	0.251	0	0	0.171	0	0.823	0.164	0.945	0	0	4.74	0	0.762	0	0.189	0	0	1.47	0	0	0	0	0.157	0	0	0	0	0	0	0.268	0	0
lncRNA	0.560455	11.5	0	0	0	0	0	0	0.476	0.213	0	0	0	0	0.166	0	0	0	0	0	0	0	0.274	0	1.33	0	0	11.5	0	2.79	0	0	0	0	1.26	0	0.919	0	0	0	0	0	0	0	0	0	0	0	0
lncRNA	0.535686	1.72	0	0	0	0	0	0	1.72	0.352	0	0	0	0	0	0	0	0	1.43	0	0.949	0	0.159	0	1.33	0	0	1.02	0	0.762	0	0	0	0	0	0	0.919	0	0	0	0	0	0	0.128	0	0	0	0	0
lncRNA	0.597601	167	2.58	0.283	0	0.36	0	0	22.6	16.6	0	0.19	1.33	0.209	0.574	0.094	0	0.251	0	0.465	0.949	0	4.77	0.177	0	0	0.361	167	1.61	59	0	0	0	0	48	0.848	12	0	0.453	0	0	0	0.402	0.462	0	0	0.566	0	1.07
lncRNA	0.638073	405	0	0	0	0.12	0	0	0.433	0.352	0.726	0	2.93	0	0	0	0	0.125	0	0.581	0.366	0	14.7	0	0	0	0	405	1.66	16	0	0	0.961	0	23.8	2.86	1.63	0	0.867	0	0.55	0	1.2	0.231	0	0	1.32	0	0.302
lncRNA	0.430126	1.01	0	0	0	0	0	0	0	0	0	0	0.953	0.935	0	0	0	0	0	0	1.01	0	0.318	0	0	0	0	0.678	0	0	0	0	0	0	0	0	0	0	0	0.157	0	0	0	0.244	0	0	0.34	0	0
lncRNA	0.724046	37.3	0	0	0	0	0	0	0	0	0	0	0.153	0.209	0	0	0	0.207	0.635	0.116	0	0	0.318	0.164	0	0	0	4.07	0	0.232	0	0	0	0	0.631	37.3	0	0	0	0	0	0	0	0	0	0.578	0.197	0.434	0
lncRNA	0.184578	0.457	0	0	0	0	0	0	0	0	0	0.26	0.457	0	0.166	0	0	0	0	0	0	0	0	0	0	0	0	0.314	0	0.232	0	0	0	0	0	0	0	0	0	0	0	0	0	0.244	0	0	0	0	0
lncRNA	0.681891	2.03	0.542	0	0.958	0	0	0	0	0	0	0	0	0	0	0	0	0	0.184	0	0	0	0	0	0	0	0	2.03	0	0	0	0	0	0	0	0	0	0	0	0	0	0	0	0	0	0	0	0	0
lncRNA	0.387174	1.62	0	0	0	0.12	0	0.14	0	0	0	0.19	0	0	0	0	0	0.346	0	0	0.392	0	0	0	0	0	0	0	0	0	0	0	0	1.62	0	0	0	0	0	0.136	0.233	0	0	0	0	0	0	0	0
lncRNA	0.491408	3.64	0	0.283	0	0	3.64	0	0	0	0.152	0	0	0	0	0	0	0.249	0	0	0.626	0	0	0.253	0	0	0	0	0	0	0	0	0	0	0	0	0	1.34	0	0	0.183	0	0	0	0	0	0	0	1.07
lncRNA	0.687051	0.941	0	0	0	0	0	0	0	0	0	0	0	0	0	0	0	0	0.738	0	0	0	0	0	0	0	0	0.941	0	0	0	0	0	0	0.421	0	0	0	0	0	0	0	0	0	0	0	0	0	0
lncRNA	0.225534	4.7	2.58	0.283	0	0.278	1.08	0.14	1.15	0	0.186	0.194	0.633	0.209	1.44	0	0	0.207	0.318	0.285	0.366	0	0.458	0.431	0	0	0	4.7	0	0.762	0	0	0	0	0.421	0	1.84	0.687	0	0	0.202	0	0	0.231	0	0	0.189	0	0.301
lncRNA	0.586293	1.11	0	0	0	0	0	0	0	0	0	0.19	0	0	0	0	0	0.808	0	0	0.119	0	0	0	0	0	0	0	0	0	1.11	0.371	0	0	0	0	0	0	0	0	0	0	0	0	0	0	0	0	0
lncRNA	0.722605	14.2	0	0	0	0	0	0	0	0	0	0	0	0	0	0	0	0	0	0	0	0	0	0	1.33	0	0	14.2	0	1.16	0	0	0	0	1.26	0	0	0	0	0	0	0	0	0	0	0	0	0	0
lncRNA	0.888777	4.74	0	0	0	0	0	0	0	0	0	0	0	0	0	0	0	0	0	0	0	0	0	0	0	0	0	4.74	0	0	0	0	0	0	0.21	0	0	0	0	0	0	0	0	0	0	0	0	0	0
lncRNA	0.157616	3.78	0	0.353	0	0.36	0.398	1.27	2.06	0.907	1.99	0.943	0.962	0.837	1.92	0.942	0	0.346	1.27	0.349	0.414	0.503	0.637	2.58	3.78	0.479	0	0.523	0.237	1.39	0	0	0.64	0	0.21	0	0	0.343	0.453	0.472	0.233	1.16	0	0.627	0	0	0.37	0	0.755
lncRNA	0.714281	1.68	0	0	0	0	0	0	0	1.68	0	0	0	0	0	0	0	0	0	0	0	0	0.934	0	0	0.489	0	0	0	1.16	0	0	0	0	0	0	0	0	0	0	0	0	0	0	0	0	0	0	0
lncRNA	-1	0	0	0	0	0	0	0	0	0	0	0	0	0	0	0	0	0	0	0	0	0	0	0	0	0	0	0	0	0	0	0	0	0	0	0	0	0	0	0	0	0	0	0	0	0	0	0	0
lncRNA	0.360978	19.7	2.58	0	0	0.278	0	0.422	0	1.06	0.186	0	0.613	0.237	0	0	0	0.124	0.358	0	1.35	0	0.367	0.231	0.945	0	0	19.7	0	1.14	0	0	0	0	0.631	0	0.617	0	0	0	0	0	0	0.128	0	0	0	0.145	0.097
lncRNA	0.397771	2.47	0	0.283	0	0.278	0	0.14	1.4	0	0	0.19	0.602	0	0	0	0	0.462	0	0	0	0	2.47	0	0	0	0	0.261	0	0.722	0	0.371	0	0	0	0	1.63	0	0	0.314	0	0	0	0.143	0	0	0	0	0.491
lncRNA	0.411255	41	0	0	0	0.278	0	0.422	0	0	0	0	4.78	1.87	0	0	0	0.415	0	0	0.827	0	0	0	0.28	1.44	0	0.184	0	0	2.22	0	0	41	0	1.43	0	0	0	0	0.467	0	0	0.314	0	0	0	0.723	0.982
lncRNA	0.251754	1.92	0	0	0	0	0.841	0	0	0	0.742	0	0.958	0.939	1.92	0.094	0	0.207	0	0.116	0.815	1.01	0.223	0.431	0.945	0	0	0	0.237	0	0	0	0	0.445	0	0	0	0	0.173	0	0.202	0	0.409	0.563	0	0	0	0.612	0
lncRNA	0.259803	4	0	0	0	0	0	0	0.343	0.352	0	0	0.633	0	0.962	0	0	0.196	0.318	0	0	0	0	0.253	4	0	0	0.423	0	0	0	0	0	0	0	0	0	0	0	0	0.101	0	0	0	0	0	0	0	0
lncRNA	0.270437	3.85	2.58	0.566	0.445	0.12	0.728	0	0	0	0	0.368	0.732	1.65	0.166	0	0	0	0	0.349	0.38	0	0.934	0.164	0.945	0	0	0	1.61	0	1.11	0	2.88	0	0	0	0	0.687	0.867	0.136	3.85	0	0.136	0.617	0	0	0.943	0.612	0
lncRNA	0.041588	1.33	0	0	0	0	0	0	0.543	0.213	0	0	0	0	0	0	0	0	0	0	0	0	0	0	1.33	0	0	0.314	0	0	0	0	0	0	0	0	0	0	0	0	0	0	0	0	0	0	0	0	0
lncRNA	0.564045	3.57	2.58	0	0	0	2.91	0	0.553	0	0	0	0	0	0	0	0.873	0	0	0	0	0	0	0	1.33	0	0	0.303	0	0	0	0	0	0	0	0	0	3.57	0	0	0	0	0	0	0	0	0	0	0.603
lncRNA	0.291423	1.26	0	0	0	0	0.445	0	0	0.352	0	0	0.958	0	0.166	0	0	0	0	0	0.434	0	1.1	0.115	0	0	0	0.918	0	0.232	0.474	0	0	0.148	0.421	0	0	0	0	0	0	0	0	0.285	0	0	0	0	0.301
lncRNA	0.359718	0.953	0	0.283	0	0	0	0.281	0	0	0	0	0.953	0.178	0	0	0	0.196	0	0.381	0.868	0	0	0.239	0	0	0	0	0	0	0	0	0	0	0	0	0	0	0	0.157	0	0	0	0.143	0	0	0.268	0.289	0
lncRNA	-1	0	0	0	0	0	0	0	0	0	0	0	0	0	0	0	0	0	0	0	0	0	0	0	0	0	0	0	0	0	0	0	0	0	0	0	0	0	0	0	0	0	0	0	0	0	0	0	0
lncRNA	0.123407	12.9	1.08	1.41	0	1.17	1.21	0.561	12.1	7.89	2.73	1.84	1.53	0.793	2.3	0.605	11.4	1.33	2.15	1.53	0.979	0.527	5.61	1.52	2.84	0.977	0	12.9	0.964	7.94	0	0	1.38	2.41	4.84	4.37	1.84	1.03	0.347	0.786	2.1	0.891	0.817	1.02	0	0	0.754	1.22	0.702
lncRNA	0.385377	2.71	0	0	0	0	0	0	2.71	0.352	0.742	0	1.22	0	0	0.471	0	0	0	0	0.949	0	1.87	0	0.945	0.977	0	1.16	0.237	0	0	0	0	0.445	0	0	0	0	0.68	1.73	0	0	0	0	0	0	0	0	0
lncRNA	0.469144	25.5	0	0	0	0	0	0	25.5	14.7	0.596	0	0.914	1.65	0	0.188	0	0	0	0	0	0	1.87	0	0	0.489	0	6.08	0	6.86	0	0	0	0	7.15	4.37	4.07	0.447	0	0	0	0	0	0.256	0	0	0.108	0	0
lncRNA	0.577448	1.36	0	0	0	0	0	0	0.425	0.151	0	0	0	0	0	0	0	0	0	0	0	0	0.146	0	0	0	0	1.36	0	0	0	0	0	0	0.421	0	0	0	0	0	0	0	0	0	0	0	0	0	0
lncRNA	0.593975	5.19	0	0	0	0	0	0	0.288	0	0	0	0	0	0	0	5.19	0	0	0	0	0	0.232	0	0	0	0	0	0	0	0	0	0	0	0	0	0	0	0	0	0	0	0	0	0	0	0	0	0
lncRNA	0.826132	21	0	0	0	0	0	0	0	0.815	0	0	0.443	0	0	0	0	0	0.318	0	0	0	1.47	0	0	0	0	21	0	0.361	0	0	0	0	16.6	1.43	0	0	0	0	0	0	0	0	0	0	0	0	0
lncRNA	0.192786	2.99	1.08	0.283	0.445	0.293	0.344	0	0.288	0	0.726	1.41	1.81	0.534	0.481	0	0	1.85	0	0	0.513	0	0.146	0.493	0.28	0	0	0.829	0.573	0.381	0.474	0.566	0	0.148	0	0	0	0	0.173	0.407	0	0	0	0.663	0	0.609	0.518	0	1.44
lncRNA	0.237309	2.58	2.58	0	0.223	0	0	0	0.579	0	0	0	0	0	0	0	0.873	0	0	0	0	0	0.146	0.115	0.945	0	0	0.314	0	0	0	0	0	0	0	0	0.919	0	0	0	0	0	0	0	0	0	0	0	0
lncRNA	0	1.33	0	0	0.958	0	0	0	0.418	0.352	0	0	0	0	0.166	0	0	0	0	0.127	0	0	0.274	0	1.33	0	0	0.243	0	0	0	0	0	0	0	0	0	0	0	0	0	0	0	0.231	0	0	0	0	0
lncRNA	0.565732	0.3	0	0	0	0	0	0	0	0	0	0	0.265	0	0	0	0	0	0	0	0	0	0	0	0	0	0	0.3	0	0	0	0	0	0	0	0	0	0	0	0	0	0	0	0.244	0	0	0	0	0
lncRNA	0.527332	7.19	2.58	0	0	0	0	0	0	0	0	0.368	0	0	0	0	0	0	0	0	0	0	0.229	1.5	1.33	0	0	0	0	0	0	0	0	0	0	0	0	0	0	0	0	0	0	0.231	0	0.578	0	0	0
lncRNA	0.721929	4.37	0	0	0	0	0	0	0	0	0	0	0	0	0	0	4.37	0	0	0	0	0	0	0	0	0	0	0	0	0	0	0	0	0	0	0	0	0	0	0.157	0	0.58	0	0	0	0	0	0	0
lncRNA	0.748283	10.8	0	0	0	0	0	0	0	0	0	0.194	0	0	0	0	0	0	0	0	0	0	4.67	0	0	0	0	10.8	0	0.465	0	0	0	0	0	4.37	0	0	0	0	0	0	0	0	0	0	0	0	0
lncRNA	0.407148	2.21	0.542	0	0	0	0	0	0.209	0	0	0	0.953	0	0	0	1.75	0.207	0	0	0	0	0.146	0	0	0	0	2.21	0	0.232	0	0	0	0	0	1.43	0	0	0	0	0	0	0	0.244	0	0	0	0	0.491
lncRNA	0.495099	3.5	0	0	0	0	0	0	0	0	0	0	0	0	0	0	0	0.125	0.738	0.349	0	0	3.5	0	0	0	0.361	0.784	0.806	0	0	0	0	0	0.21	0	0	0	0	0	0	0	0	0	0	0	0.099	0	0
lncRNA	0.833482	19.7	0	0	0	0	0	0	0	0	0	0	0.443	0	0	0	0	0	0.184	0	0	0	1.87	0	0	0	0	19.7	0	1.14	0	0	0	0	11.1	0	0	0	0	0	0	0	0	0	0	0	0	0	0
lncRNA	0.738315	41.9	1.62	0	0	0	0	0	0.266	0.815	0.726	0	2.74	0.939	0	0	1.75	0.125	0	0	0.596	0	0.934	0.431	2.67	0	0	27.1	0.193	1.16	0	0	0	1.62	41.9	0.848	0.617	0	0	0	0	0.58	0	0.384	0	0	0	0	0.29
lncRNA	0.712344	6.78	0	0	0	0	0	0	0	0	0	0	0	0	0	0	0	0	0	0	0	0	0	0	0	0	0	6.78	0	0.381	0	0	0	0	0.21	0	0	0	0.227	0	0	0	0	0	0	0	0	0	0
lncRNA	0.574982	5.26	0	0	0	0.293	0	0	2.11	0.151	0	0.971	0.279	0	0.574	0	0	0.415	0	0	0.171	0.527	3.74	0	1.89	0.479	0	2.02	0	1.16	0	0	0	0	5.26	0	0	0	0	0	0	0	0	0	0	0	0	0	0
lncRNA	0.250945	2.93	0	0.566	0.29	0.293	0.505	0.281	0	0.426	0.199	0.779	0.914	0	0	0	0	0.415	0	0.581	1.93	0	0.232	0.531	0	0	0	0	0.573	0	0	0	0	0	0	0	0	0	0.173	0.157	0.183	0.446	0	0.256	0	2.31	2.22	0	0.875
lncRNA	0.708081	8.29	0.542	0	0	0	0	0	0	0	0	0	0	0	0	0	0	0	0	0	0	0	0	0	0	0	0	8.29	0	0.381	0	0	0	0	4.42	4.37	0	0	0	0	0	0	0	0.617	0	0	0	0	0
lncRNA	0.17718	2.67	0	0.706	0.223	0.147	0.728	0	0.753	0	0.517	0.519	0.481	0.209	0.574	0.188	0	0.251	0	0	1.35	0	0.367	0.431	2.67	0	0	0.3	0	0	0	0	0.32	0.297	0	0	0	0	0.453	0	0.366	0	0	1.38	0	0.304	0.754	0.306	0.302
lncRNA	0.10352	4.37	0	0.176	0.958	0.24	1.35	1.69	3.68	0	0.691	0.569	1.27	0.178	0.497	0.094	0	0.575	0.358	0.714	0.868	1.05	0.159	0.861	0.28	0	0	0.829	0.386	0.381	0.474	1.11	1.85	0.297	0.21	4.37	0	0.687	0.694	0.157	0.55	0.58	0.545	1.46	0	0.578	0.681	0.612	1.8
lncRNA	0.063182	4.37	0	0.799	1.6	1.44	2.59	1.27	4.22	0	1.59	0.779	2.44	1.59	0.481	0.605	0.873	1.24	0.738	2.41	1.19	1.05	0.637	2.15	0.28	0	1.44	1.38	0.806	2.09	0.948	0	3.24	0.891	1.47	4.37	0	1.72	1.13	0.542	0.607	0.58	1.77	2.44	1.17	0.913	1.48	1.01	2.19
lncRNA	-1	0	0	0	0	0	0	0	0	0	0	0	0	0	0	0	0	0	0	0	0	0	0	0	0	0	0	0	0	0	0	0	0	0	0	0	0	0	0	0	0	0	0	0	0	0	0	0	0
lncRNA	0.783656	16.7	0	0	0	0	0	0	0.209	0	0	0	0	0	0	0	0	0	0	0	0	0	16.7	0	0	0	0	0	0	0	0	0	0	0	0	0	0	0	0	0	1.4	0	0	0	0	0	0	0	0
lncRNA	0.356975	10.2	0	0	0.223	0.293	0.445	0	2.59	4.58	0.186	1.14	0.904	0.939	0	0	0	0.207	0.318	0	0.787	0	3.67	1.01	1.89	0	0	10.2	0	2.79	0	0.742	0	0	2.1	0	4.6	0	0	0	0.467	0	0.289	0.244	0	0	0.518	0	0.351
lncRNA	0.755857	59	0	0	0	0	0	0	0.375	0.213	0	0	0.732	0	0	0.605	1.83	0	0.318	0.127	0	0	2.2	0	0	0	0	59	0	1.16	0	0	0	0	14.9	0	0	0	0	0	0	0	0	0	0	0	0	0	0
lncRNA	0.330567	0.841	0	0	0	0	0.398	0.421	0	0	0	0.379	0.256	0	0	0	0	0	0	0	0.337	0	0	0.582	0.841	0	0	0.839	0	0	0	0	0	0	0	0	0	0	0.227	0	0	0	0	0	0	0	0	0	0.406
lncRNA	0.736142	1.47	0	0	0	0	0	0	0	0.842	0	0.19	0	0	0	0	0	0	0.318	0	0	0	0	0	0	0	0	1.36	0	0	0	0	0	0	1.47	0	0	0	0	0	0	0	0	0	0	0	0	0	0
lncRNA	0.613181	0.318	0	0	0	0	0	0	0	0.213	0	0	0	0	0	0	0	0	0.318	0	0	0	0	0	0	0	0	0	0	0	0	0	0	0	0	0	0	0	0	0	0	0	0	0	0	0	0	0	0
lncRNA	0.733134	7.72	0	0	0	0	0	0	0	0.272	0	0	7.72	0	0	0	0	0	0	0	0	0	0	0	0	0	0	0.3	0	0	0	0	0	0	0	0	0	0	0	0	0	0	0	0	0	0	0	0	0
lncRNA	0.233812	4.52	0.542	1.86	0.445	0.12	0.324	0.281	0.543	0.213	0.689	0.26	4.52	3.47	0.166	0.094	0	1.66	0.369	0.508	3.94	0.527	0.229	0.431	1.33	0	0	0	0	0	0	0	0	0	0	0	0	0	0.52	0	0.405	1.16	2.72	3.14	0	0	0.769	0	0.301
lncRNA	0.323344	15.1	0.542	1.41	0.29	0	0.222	0.14	0	0	0	0.19	15.1	2.08	0	0	0	2.69	0	0	5.71	0	0	0.76	0	0	0.361	4.74	0	0	0	0	0	0	0.21	0	0	0	0.173	0	0	0.58	0.868	3.17	0	0	0.32	0	0.29
lncRNA	0.371951	10.4	0	1.94	0.445	0	1.35	0	0	0	0	0.26	7.86	0.467	0	0	0	0.251	0.369	0	10.4	0	0	1.01	0	0	0	0.552	0	0	0	0.371	0	0	0.21	0.848	0	0	0	0	0	0.58	0	1.02	0	0	0.099	0	0.151
lncRNA	0.317501	1.72	0	0.266	0	0	0	0	0	0	0.726	0.194	0	0.793	1.72	0	0	0	0	0.233	0.949	0.503	0	0	0	0	0	0	0.71	0	0	0	0.961	0	0	0	0	0	0	0.136	1.47	0	0	0.627	0	0	0.566	0	0
lncRNA	1	0.288	0	0	0	0	0	0	0.288	0	0	0	0	0	0	0	0	0	0	0	0	0	0	0	0	0	0	0	0	0	0	0	0	0	0	0	0	0	0	0	0	0	0	0	0	0	0	0	0
lncRNA	0.680273	5.23	0	0	0	0	0.841	0	0	0.352	0	0	0	0.209	0	0	0	0	0.318	0	0.949	0	0	0	0	0	0	5.23	0	0	0	0	0	0	3.16	0	0	0	0	0	0	0	0	0	0	0	0	0	0.521
lncRNA	0.244058	4.37	0	0	0	0.147	0.306	0	2.11	0.151	0.199	0	0.732	0.939	0	0	0	0.414	0.184	0	0.171	0	1.16	0	0	0	0	0.599	0	0.465	0	0	0	0	0.21	4.37	0.919	0	0	0	0.101	0	0	0	0	0	0	0	0
lncRNA	0.179113	1.38	0	0	0.958	0.556	0	0	0.476	0	0.199	0.194	0.408	0.237	0.481	0	0	0.415	0.318	0	0.493	0.558	0.159	0.431	1.33	0.489	0	0.243	0.193	0.381	0	0	0.32	0	0	0	0	0	0	0	0	0	0.136	1.38	0	0	0	0	0.199
lncRNA	0.217697	15.4	1.08	3.35	2.67	0	0	2.11	0.553	0	1.97	0.582	15.4	2.72	1.14	0	0	3	0	0	1.97	2.23	0	0.861	0	0	0	0	0.806	0	0.474	0	0	0.297	0	0	0	0	0.453	0	0.366	1.74	0	7.56	0	0	0	0.917	0.812
lncRNA	0.37258	0.579	0	0	0	0	0	0	0.579	0	0	0	0	0	0	0	0	0	0.358	0.254	0	0	0.427	0.115	0	0	0	0.423	0	0	0	0	0	0	0	0	0	0	0	0	0	0	0	0	0	0	0	0	0
lncRNA	0.449436	3.02	0	0	0	0	0	0	3.02	0	0	0	0.659	0	0.574	0	0	0	0	0.233	0	0	1.1	0.431	0	0	0	1.36	0.806	1.16	0	0	0	0	0	0	0	0	0	0	0	0	0.136	0	0	0	0.185	0	0.29
lncRNA	0.21377	1.32	0	0	0	0.278	0	0.422	0.85	0.352	0	0	1.32	0	0	0	0	0.192	0	0	0.19	0	0.427	0	0.945	0	0	0.193	0	0.465	0	0	0	0.148	0.21	0	0	0	0	0	0.467	0	0	0	0	0	0.518	0.206	0.302
lncRNA	1	1.8	0	0	0	0	0	0	0	0	0	0	0	0	0	0	0	0	0	0	0	0	0	0	0	0	0	0	0	0	0	0	0	0	0	0	0	0	0	0	0	0	0	0	0	0	0	0	1.8
lncRNA	0.668484	2.36	0	0	0	0	0.542	0	0.343	0.151	0	0.26	0	0	0	2.36	0	0	0	0	0	0.503	0	0	0	0	0	0	0	0	0	0	0	0	0	0	0	0	0	0	0	0	0	0	0	0	0	0	0
lncRNA	0.708035	59.4	0	0	0	0	0.4	0	0.543	0.853	0.726	0	0.443	0	0	0	0	0	0.738	0	0	0	1.84	0.177	0	0	0	19.7	0	1.91	0	0	0	0	33.7	59.4	1.63	0	0	0	0	0	0	0	0	0	0	0	1.04
lncRNA	0.863571	61.9	0	0	0	0	0	0	3.08	0	0	0	0.279	0	0	0	0	0	0	0	0	0	1.87	0	0	0	0	1.36	0	1.52	0	0	0	0	0	61.9	0.617	0	0	0	0	0	0	0	0	0	0	0	0.301
lncRNA	0.315227	2.22	0	0.283	0.445	0.278	0.397	0	0	0	0	0.519	1.66	0	0	0.094	0	1.45	0	0.127	0.787	0	0.274	0.253	0	0.489	0	0.261	0.573	0	2.22	0.371	0	0	0	0	0	0	0	0	0	0	0	0.462	0	0	0.34	0.145	0.288
lncRNA	0.541451	4	0	0	0	0	0	0	0	0	0	0	2.99	0.418	0	0	1.75	0.207	0	0	0.493	0	0	0	0	0	0	4	0	0.465	0	0	0	0	0.841	0	0	0	0	0	0	0	0	0.154	0	0	0	0	0
lncRNA	0.638611	36	0	0	0	0	0	0	0.543	0	0	0	0.406	0	0.574	0	0	0	14.3	0	0.282	0	1.11	0	0	0	0	36	0	1.91	0	0	0	0	5.26	7.63	0.919	0	0	0	0	0	0	0	0	0	0	0	0
lncRNA	0.641053	1.09	0	0	0	0	0	0	0	1.09	0	0	0	0	0	0.303	0	0	0	0	0	0	0.232	0	0	0	0	0.276	0	0	0	0	0	0	0	0	0	0	0	0	0	0	0	0	0	0	0	0	0
lncRNA	0.609779	23.3	0	0	0	0	0	0	8.48	17.4	0	0	0.732	0	0	0	0	0.125	0	0	0.282	0	0.734	0.253	0	0	0	6.1	0	23.3	0	0	0	0	6.94	8.73	9.19	0	0	0	0	0	0	0	0	0	0	0	0
lncRNA	0.84722	26.3	0	0	0	0	0	0	11.9	0	0	0	0	0	0	0	1.83	0	0	0	0	0	0	0	0	0	0	4.07	0	26.3	0	0	0	0	1.47	0	0	0	0	0	0	0	0	0.247	0	0	0	0	0
lncRNA	1	0.151	0	0	0	0	0	0	0	0.151	0	0	0	0	0	0	0	0	0	0	0	0	0	0	0	0	0	0	0	0	0	0	0	0	0	0	0	0	0	0	0	0	0	0	0	0	0	0	0
lncRNA	0.69502	19	0	0	0	0.147	0.172	0	1.51	0	0	0.194	0	0	0	0	0	0	0.318	0	0	0	1.1	0.115	0	0	0	19	0	0.762	0	0	0	0	5.26	1.43	0	0	0	0	0	0	0	0	0	0	0	0	0
lncRNA	0.637494	6.1	0	0	0	0	0	0	1.43	0.352	0	0	0	0	0	0	0	0	0	0	0	0	0.458	0	0.945	0	0	6.1	0	1.63	0	0	0	0	1.47	0	0	0	0	0	0	0	0	0	0	0	0	0	0
lncRNA	0.472511	6.1	2.58	0	0	0	0	0	0	0	0.172	0	0	0	0	0	0	0	0	0.143	0	0	0.934	0	0	0	0	6.1	0.573	0.381	0	0	0.637	0	0.841	0	0.919	0	0.227	0	0	0	0	0	0	0	0.959	0	0
lncRNA	1	0.352	0	0	0	0	0	0	0	0.352	0	0	0	0	0	0	0	0	0	0	0	0	0	0	0	0	0	0	0	0	0	0	0	0	0	0	0	0	0	0	0	0	0	0	0	0	0	0	0
lncRNA	0.662539	1.33	0	0	0	0	0.398	0	0	0	0	0	0	0	0	0	0	0	0	0	0	0	0	0	1.33	0	0	0	0	0	0	0	0	0	0	0	0	0	0	0	0	0	0	0	0	0	0	0	0
lncRNA	0.34529	0.983	0	0	0	0	0	0	0	0	0	0	0.732	0.695	0.481	0	0	0	0	0	0	0	0	0	0	0	0	0	0	0	0	0	0	0.809	0	0	0	0	0	0	0.7	0	0.136	0.256	0	0	0	0	0
lncRNA	0.259781	1.33	0	0	0	0	0.4	0	0	0	0	0.472	0.191	0	0	0	0	0	0	0	0.322	0	0.159	0	1.33	0	0	0	0	0	0	0	0	0	0	0	0	0	0	0.157	0	0	0	0	0	0	0	0	0
lncRNA	0.296279	0.282	0	0	0	0	0	0	0.206	0.213	0	0	0	0	0	0	0	0	0	0	0.282	0	0.159	0	0.28	0	0	0	0	0	0	0	0	0	0	0	0	0	0	0	0	0	0	0	0	0	0	0	0
lncRNA	0.527693	3.14	0	0	0	0	0	0	0	0	0	0	0.196	0	0	0	0	0	0	0	0	0	0.367	0	0	0	0	3.14	0	0	0	0	0	0	0	0	0	0	0	0	0	0	0	0	0	0	0	0.145	0.288
lncRNA	0.524575	14.2	0	0	0	0	0	0	0.543	0	0	0	0	0	0	0	0	0	0	0.127	0.282	0	1.1	0.431	0	0	0	14.2	0	0.762	0	0	0	0	0.21	0	0.814	0	0	0	0	0	0	0.128	0	0	0	0	0
lncRNA	0.083419	4.37	0	1.41	0.798	1.11	1.46	0.422	3.68	0.842	1.19	0.629	2.2	3.17	0.994	1.17	1.73	1.45	0.635	0.428	2.01	1.12	0.854	0.782	1.33	0.977	0.361	0.818	0.71	0	0.474	0	0.64	0.297	0	4.37	0.814	1.03	0.347	0.629	0.7	2.32	0.289	2.51	1.17	0	0.268	0.578	0.603
lncRNA	0.694839	10.8	0	0	0	0	0	0	0	0	0	0	0.732	0	0	0	0	0	0	0	0	0	1.87	0	0	0	0	10.8	0	1.52	0	0	0	0	0	0	0.617	0	0	0	0	0	0	0	0	0	0	0	0
lncRNA	0.271164	0.542	0.542	0	0	0	0	0	0.247	0	0	0	0	0	0	0	0	0	0	0	0	0	0	0	0	0	0	0	0	0	0	0	0	0	0	0	0	0	0	0	0	0	0	0	0	0	0	0	0
lncRNA	0.508061	6.06	0	0	0	0	1.72	0	6.06	0.842	0	0	1.18	0	0	0	0	0	0	0	1.29	0	3.29	0.431	0	0	0	0.314	0	0	0	0	0	0.809	0	0	0	0	0.227	0	0	0	0	0	0	0	0	0	0
lncRNA	0.216172	1.91	0	0	0	0.293	0.324	0	0.579	0.842	0.199	0	1.91	0	0	0	0	0.192	0	0.143	0.434	0	0.734	0.106	0	0	0	0.314	0	0.361	0	0	0	0	0.21	0	0.919	0.453	0.173	0	0	0	0.136	0.314	0.494	0	0	0	0.301
lncRNA	0.36521	1.61	0.542	0	0	0	0	0.281	0	0	0	0	0.958	0	0	0	0	0	0	0.581	0.527	0	0	0	0	0	0	0	1.61	0	0	0	0.32	0	0	0	0	0	0.52	0	0.366	0	0.272	0.617	0	0	0.769	0	0.151
lncRNA	0.370277	1.04	0	0	0	0	0.947	0	0	0	0	0	0.256	0	0	0	0	0.167	0	0.233	0	0	0	0.106	0	0	0	0	0.193	0	0	0	0.32	0	0	0	0	0	1.04	0	0.183	0.446	0	0	0	0	0.518	0	0
lncRNA	0.945638	6.41	0	0	0	0	0	0	0	0.213	0	0	0	0	0	6.41	0	0	0	0	0	0	0.934	0	0	0	0	0	0	0	0	0	0	0	0	0	0	0	0	0	0	0	0	0	0	0	0	0	0
lncRNA	0.644772	2.67	2.58	0	0	0	0	0	0.343	0	0	0	0	0	0	0	0	0	0	0	0	0	0	0	2.67	0	0	0	0	0	0	0	0	0	0	0	0	0	0	1.1	0	0	0	0	0	0	0	0	0
lncRNA	0.331142	9.97	0	0	0	0	0.841	0.845	0	0.842	9.82	0	1.32	0	0	0	0	0	0.358	0.787	0	0	2.19	0	0.945	0	1.08	2.39	3.31	0	0	0	0.923	0	1.47	0	0	9.97	0.453	0.157	4.86	1.34	0.402	0	0	0	2.31	0	0.676
lncRNA	0.704337	10.2	0	0	0	0	0	0	0.343	0.272	0	0	0	0	0	0	0	0	0	0	0	0	1.87	0	0	0	0	4.07	0	0.361	0	0	0	0	0.631	10.2	0	0	0	0	0	0	0	0	0	0	0	0	0
lncRNA	0.536998	16.1	0	0	0	0.147	0.505	0	8.28	0.815	0	0	0.443	0.178	0	0	0	0	0.358	0	0.322	0	1.87	0.431	0	0	0	6.78	0	3.97	0	0	0	0	0.841	16.1	11.1	0	0.227	0.136	0	0	0	0	0	0	0.189	0	0.57
lncRNA	0.655143	203	0	0	0	0	1.59	0.422	30.5	7.61	0	0	1.46	0	0	0	0.873	0	0	0	1.01	0	1.1	0	0	0	0	4.04	0	18.8	0.474	0	0	2.41	2.1	203	6.17	0.447	0	0	0	0	0.136	0	0	0	0	0	0.491
lncRNA	0.775364	16.1	0.542	0	0	0	0	0	0	0	0	0	0	0	0	0	0	0	0	0	0	0	0	0	0	0	0	0.56	0	0.465	0	0	0	0	0	16.1	0	0	0	0	0	0	0	0	0	0	0	0	0
lncRNA	0.048083	1.73	0	0	0	0	0.225	0	0.343	0.352	0	0.314	0	0.939	0.166	0	1.73	0.192	0.184	0	0.657	0	0.223	0.431	0	0	0	0.511	0.237	0	0	0	0	0	0	0.848	0	0	0	0	0.233	0	0	0	0	0	0	0.206	0.199
lncRNA	0.656651	9.33	0	0.283	0	0	0	0	0.471	0	0	0	0	0	0	0	0	0	0.358	0	0	0	0.916	0.431	0	0	0	2.42	0	0	0	0	0	0	0.21	9.33	0	0	0.173	0	0	0	0.136	0	0	0	0	0	0
lncRNA	0.055315	51.6	0	7.99	7.35	5.84	13.5	2.53	22.1	1.36	1.86	5.05	12.4	16.7	35.6	51.6	20.1	4.14	4.61	1.65	43.3	6.54	6.21	7.6	2.67	2.87	4.54	4.69	2.86	5.05	3.33	2.6	6.48	4.82	2.1	8.73	2.76	2.06	0.347	1.6	2.93	1.74	8.1	9.1	1.17	2.44	24.9	3.04	4.28
lncRNA	0.687878	2.54	0	0	0	0	0	0	0	0	0	0	0	0	0	0	0	0.167	0.635	0	0	0	0.427	0	0	0	0	2.54	0	0	0	0	0	0	0.21	0	0	0	0	0	0	0	0	0	0	0	0	0	0
lncRNA	0.173722	0.446	0	0	0	0	0	0	0.343	0	0	0	0.146	0	0	0	0	0	0	0	0	0	0	0	0	0	0	0	0	0	0	0	0	0	0	0	0	0	0	0	0	0.446	0	0	0	0	0	0	0
lncRNA	0.736122	1.74	0	0	0	0.147	0	0	1.74	0	0	0	0	0	0	0	0	0	0	0	0	0	0.229	0	0	0	0	0	0	0	0	0	0	0	0	0	0	0	0	0	0	0	0	0	0	0	0	0	0
lncRNA	0.840855	0.655	0	0	0	0	0.207	0	0	0	0	0	0	0	0	0	0	0	0	0	0.655	0	0	0	0	0	0	0	0	0	0	0	0	0	0	0	0	0	0	0	0	0	0	0	0	0	0	0	0
lncRNA	0.253103	3.23	2.58	0.266	0.29	0.278	0	0	0	0	1.03	0	1.49	0.695	0	0	0	0.207	0	1.57	0.787	0	0.274	0.493	0	0	0.412	1.36	3.23	0	0	0.371	0.64	0.809	0.421	0	0	0	0.347	0	0.366	0	0	0.188	0	0	2.88	0	0.351
lncRNA	0.285917	1.61	0	0	0	0	0	0	0	0	1.45	0	0	0.356	0	0	0.873	0.207	0.184	0.787	0.196	0	0.232	0.253	0	0	1.24	0	1.61	0	0.474	0	0.637	0.148	0	0	0	0.343	0.906	0	0.506	0.446	0.545	0.314	0	0	1.48	0	0
lncRNA	0.571077	4.24	0.542	0	0	0	0	0	4.24	0	0.172	0	0.191	0	0	0	0	0	0	0	0	0	0	0	0	0	0	0	0	1.52	0	0	0.462	0	0	0	0	0	0	0	0.233	0	0	0	0	0	0	0	0
lncRNA	0.345893	7.45	0.542	0	0.958	0.12	0	0.281	1.43	0.352	0	0	1.38	0	0	0	0	0.115	0	0.127	1.9	0	0.367	0	0	0	0	7.45	0	1.14	0	0	0	0	0.21	2.86	0	0	0	0	0	0	0	0.627	0.494	0	0.296	0	0.151
lncRNA	0.718955	2.54	0	0	0	0	0	0	0	0.426	0	0	0	0	0	0	0	0	0	0	0	0	0	0	0	0	0	2.03	0	0	0	0	0	0	0.21	2.54	0	0	0	0	0	0	0	0	0	0	0	0	0
lncRNA	0.152938	1.49	0	0.266	0	0.278	0.348	0	0.543	0	0.152	0.314	1.49	0.178	0	0.094	0	0.414	0.358	0.233	0.337	0.558	0	0.462	0	0	0	0.445	0	0	0	0.189	0	0	0	0.848	0	0	0.173	0	0.101	0	0.289	0.307	0	0.578	0.741	0.145	0.575
lncRNA	1	2.58	2.58	0	0	0	0	0	0	0	0	0	0	0	0	0	0	0	0	0	0	0	0	0	0	0	0	0	0	0	0	0	0	0	0	0	0	0	0	0	0	0	0	0	0	0	0	0	0
lncRNA	0.579732	16.1	0.542	0	0	0	0.174	0.14	16.1	1.41	0	0.943	0.633	0	0	0	0	0.167	0	0	0.196	0.558	0	0.106	0	0	0	0	0	0.381	0	0	0	0	0	1.43	0	0.453	0	0.157	0	0	0	0	0	0	0	0	0.097
lncRNA	0.189695	2.91	0	0.283	0.798	0.6	2.91	0.422	0	0	0.138	0.759	0.41	0.939	0	0.908	0	0.622	0	0.127	0.949	0	1.28	0.213	1.89	0	0	1.02	0	0	0.474	0	0.462	0.809	0	0	0	0.687	0.173	1.6	0	0.58	0	0.154	0	0	0.741	0.434	1.75
lncRNA	0.145539	2.58	2.58	0	0.223	0.293	1.89	0	0.579	0	0.152	0.519	0.904	0	0.166	0	0	0.334	0	0.143	1.19	0	0	0.329	0.945	0	0	0	0.474	0	0	0	0.462	0	0	0	0	0	0.173	0.136	0.233	0.891	0.136	1.99	1.17	0.609	0.959	0.612	0.57
lncRNA	0.193792	1.5	0	0.283	0	0.834	0.207	0	0.58	0.352	0.967	0.388	1.5	0.793	0	0.605	0	0.251	0	0.143	0.119	0.558	0.223	0.431	1.33	0	0	0	0.474	0	0.948	0.377	0	0	0	0	0	0	0.227	0	0	0	0.402	0.314	0	0.609	0.34	0.289	1.07
lncRNA	0.310201	1.73	0	0	0	0	0.172	0	0	0	0	0.388	0.146	0	0	0	1.73	0.192	0	0	0	0	0	0.253	0	0	0	0	0	0	0	0	0	0	0	0	0	0	0	0	0	0	0	0	0	0	0	0	0
lncRNA	0.387108	4.74	0	0.283	0	0	4.74	2.24	0	0	0	0	1.9	1.42	0	0.094	0	0.373	0	0	1.19	0.527	0	0.329	0	0	0	0.289	0	0	0	0	0	2.41	0	0	0	0.447	0	0	0	0	0.136	0.247	0	0	0.268	0.306	0.904
lncRNA	0.244582	20	0	0.533	1.11	0.44	2.91	2.24	0	0	6.54	0.971	10.9	0.793	0.574	0	0	0.414	0	7.87	1.98	0.527	7.48	1.06	0	0	4.54	0.847	3.31	0	1.42	0	9.72	0	0.631	0	0	0	1.13	1.6	0.809	1.78	5.5	0.314	1.17	0.609	20	0.306	1.25
lncRNA	0.078791	0.787	0	0	0	0.278	0.222	0	0	0	0	0.314	0	0	0	0	0	0	0	0.787	0	0	0	0.106	0	0	0	0	0	0	0	0	0	0	0	0	0	0	0	0	0	0	0	0	0	0	0.268	0	0
lncRNA	0.351033	4.29	0	0	0.668	0	0	0.422	0	0.352	0.172	0	4.29	0	0	0	0	0.207	0	1.71	0	0	0.274	0	0	0	0.412	0	0.827	0	0	0	0.637	0	0	0	0	0	0.453	0	0.366	0.58	0.579	2.76	0	0	1.04	0.206	0
lncRNA	0.652058	133	0	0	0	0.147	4.04	0.422	1.74	21.9	7.26	0.184	15.5	0.628	1.14	0.303	0	0.414	0.715	0.89	1.31	0	14.3	0.886	0.945	0.479	1.24	77.9	3.55	6.51	0	0.189	0.32	0.148	133	0	1.63	0	0.347	0	0.506	0	2.18	1.38	0.989	0	2.31	0.206	1.86
lncRNA	0.111195	2.8	0	0	0	0.147	0	0.14	0	0	0	0.26	0.33	0	0.166	0	0	0.207	0.358	0.143	0.119	0	2.8	0	0	0	0.412	0.314	0	0.381	0	0.189	0.319	0	0.21	0	0	0	0	0	0	0	0	0	0	0	0	0	0
lncRNA	0.122646	0.904	0	0.176	0	0.12	0.505	0.14	0.751	0.272	0	0	0.904	0	0	0	0	0.196	0	0	0.282	0	0.274	0.106	0	0	0	0	0	0.381	0	0	0.637	0	0	0	0	0	0.227	0	0.183	0	0	0.663	0	0	0.268	0	0.875
lncRNA	0.461246	5.75	0	0	0	0	0.397	0	3.68	0.454	0	0	0.256	0	0	0	0	0.192	0.318	0	0	0.558	0.159	0	0	5.75	0	0.423	0	0	0	0.371	0	0	0	1.7	0	0	0	0	0	0	0	0	0	0	0	0	0
lncRNA	0.592094	20.9	2.58	0	0	0	1.01	0	0.433	0.705	0.138	0	0.181	0	0	0	0	0.376	0	0	0.657	0	1.87	0.253	0	0	0	20.9	0	0.722	0	0	0.32	0	4.63	0	0.814	0	0	0	0	0	0	0	0	0	0	0	0
lncRNA	0.511576	5.17	0	0	0	0	5.17	0	0	0	0	0	0.732	0	3.42	0	0	0.207	0	0	0.196	0	0.367	0.431	0	0	0	1.96	0	0	0	0	0	0	0.21	0	0	0.687	0	0	0	0	0	0	0	0	0.268	0	2.14
lncRNA	0.348039	2.11	0	0	0	0	0.397	0	2.11	0	0.344	0	0.256	0	0	0	0	0	0.184	0.571	0.36	0	0.427	0	0	0	0.412	0.423	1.66	0	0	0	0.64	0	0.21	1.43	0	0	0.867	0	0.916	0	0.409	0	0	0	1.48	0	0
lncRNA	0.358892	0.343	0	0	0	0	0	0	0.343	0	0	0	0	0	0	0	0	0.196	0	0.143	0	0	0	0	0	0	0	0	0	0	0	0	0	0	0	0	0	0	0	0	0	0	0	0.154	0	0	0	0	0
lncRNA	0.404396	3.42	0	0.266	0	0	0	0	1.74	0.151	0.276	0	1.86	0	0	0.66	0	0	0	0.116	0.513	0	0.934	0	0.945	3.42	0	0.941	0	0	0	0	0	0	0.21	0	0	0	0.347	0.157	0	0	0	0	0	0	0	0	0
lncRNA	0.172394	1.01	0	0.266	0.223	0.12	0.748	0.14	0.493	0.151	0.199	0.26	0.633	0	0.166	0.303	0	0.392	0	0.349	0.237	1.01	0.367	0.213	0	0	0	0.273	0	0.232	0	0.371	0	0.148	0	0	0	0	0	0	0	0	0.402	0.627	0	0.578	0.189	0	0.406
lncRNA	0.103042	1.73	0.542	0.283	0	0.147	0.449	0.422	0.532	0.151	0.993	0.26	0.953	0.467	0	0	1.73	0.231	0	0.349	1.35	0	0.367	0.582	0.945	0.479	0	0.273	0	0	0	0	0	0.297	0	0	0	0	0.173	0.157	0.183	0.58	1.2	0.375	0.494	0	0.32	0	0.483
lncRNA	0.226944	1.95	0.542	0.176	0	0.293	0.397	0	1.15	0.815	0	0.472	0.451	0	0.574	0	0.873	0.125	0.635	0.127	0.196	0	1.1	0.861	1.33	1.95	0	1.05	0.193	1.63	0	0	0	0	0.21	0	1.63	0.343	0	0	0.233	0	0.136	0.244	0	0	0	0.145	0
lncRNA	0.701545	3.68	0	0	0	0	0	0	2.71	0	0	0	0	0	0	0	0	0	0	0	0	0	0.934	0.239	0	0	0	0	0	1.44	0	0	0	0	0	0	3.68	0	0	0	0.101	0	0	0	0	0	0	0	0
lncRNA	0.178753	2.86	0	1.94	0.29	1.11	0.222	2.53	0	0	0.397	0.552	2.86	0.793	1.15	0.605	0	0.83	0	0	1.24	0	0	1.16	1.33	0	0	0	0.71	0	0	0.371	0	0	0	0	0	0.453	0.227	1.6	0.607	0.58	0	1.33	0	0.304	1.36	0.917	0.491
lncRNA	0.536555	8.73	0	0	0	0.12	0	0	2.77	0	0	0	0.197	0.209	0	0	0	0	0	0	0	0	0	0	0	0	0	0	0.578	0	0	0	0	0	0	8.73	0	0	0	0	0	0	0.136	0	0	0	0	0	0
lncRNA	0.208019	0.989	0	0.266	0	0.12	0	0	0	0	0.456	0.184	0.301	0.209	0	0	0	0.167	0	0.254	0.18	0.558	0	0.253	0	0	0	0	0	0	0	0	0	0	0	0	0	0	0	0	0	0	0.402	0.627	0.989	0	0.108	0.206	0.288
lncRNA	0.085326	0.179	0	0	0	0.147	0	0	0	0	0	0	0	0	0	0	0	0	0	0	0	0	0	0.106	0	0	0	0	0	0	0	0	0	0	0	0	0	0	0.173	0	0	0	0	0	0	0	0	0	0.151
lncRNA	0.186674	4.79	0	1.13	2.87	0.556	1.35	0.14	0	0	0.152	0.19	1.64	0.695	1.14	0	0	1.24	0	0.581	1.76	1.05	0	3.01	0.945	0	0.722	0	2.42	0	0	0.189	0.961	0	0	0	0	0	0.694	4.79	0.366	0	0.803	1.41	1.17	1.16	0.769	0.612	1.71
lncRNA	0.224768	4.94	0	1.6	0.958	0	4.94	0.845	0.382	0	0.186	0	2.36	0	0	0	0	0.207	0	3.15	2.93	0	0	1.59	0.945	0	0.722	0	1.18	0	0	0	0.956	0	0	0	0	0.343	1.73	1.6	0.733	0	0.579	1.15	0	0.578	2.56	0	1.04
lncRNA	0.564818	0.179	0	0	0	0	0	0	0	0	0	0	0	0	0	0	0	0	0	0	0	0	0	0	0	0	0	0	0	0	0	0	0	0	0	0	0	0	0	0	0	0	0	0	0	0	0	0	0
lncRNA	0.543353	1.23	0	0.283	0	0	0	0	0	0.213	0	0	1.23	0	0	1.17	0	0.125	0	0	0.414	0	0	0.625	0	0	0	0	0	0	0	0	0	0	0	0	0	0	0	0	0	0	0	0.244	0	0	0	0	0
lncRNA	0.445383	7.61	0	0	0	0	0	0	7.61	0	0	0	0	0	0	0	0	0.923	0	1.4	0	0	0.223	0	0.561	0	0	1.05	0.806	6.86	1.11	0	0.32	0	0.21	0	0	0	4.3	0	2.02	0	0.136	0	0	0	0.518	0	0.453
lncRNA	0.351684	2.58	2.58	0	0	0	0.505	0	0	0	0	0	0.196	0	0	0	0	0.207	0	0	0	0.527	0.464	0	0	0	0	1.36	0	0	0	0	0	0	0	0	0	0	0	0	0	0	0	0	0	0	0	0	0
lncRNA	0.692425	108	0	0	0	0	0.225	0.422	0.433	0	2.18	0	1.46	0.695	0.574	0	0	0.124	0.635	0	0.565	0	4.41	0.115	0	0.479	0	108	0	2.29	0	0	0	0	30.7	37.2	0.814	0.453	0	0	0	0	0	0	0	0	0	0	0
lncRNA	0.521735	4.74	0.542	0	0	0	0	0	0.543	0	0	0	0	0	0	0	0	0	0	0	0	0	0.427	0	0	0	0	4.74	0	0	0	0	0	0	0.841	0	0	0	0	0	0	0	0	0.128	0	0	0.189	0	0
lncRNA	0.262648	0.553	0.542	0	0	0.293	0	0	0.553	0	0	0	0.146	0	0	0	0	0.196	0	0	0.434	0	0	0	0	0	0	0.445	0	0	0	0	0	0	0	0	0	0	0.173	0	0	0	0	0.154	0	0	0.099	0	0.418
lncRNA	0.068258	1.73	0	0	0	0	0	0	0.553	0.352	0	0	0	0	0	0	1.73	0.167	0	0	0	0	0	0	0	0	0	0	0	0	0	0	0	0	0	0	0	0	0	0	0	0	0	0.128	0	0	0	0	0
lncRNA	0.220546	0.934	0.542	0	0	0	0	0	0	0	0	0	0	0	0	0	0	0	0	0	0	0	0.934	0	0	0	0	0.3	0	0	0	0	0	0	0	0	0	0	0	0	0	0	0	0	0	0	0	0	0
lncRNA	0.294574	4.07	0	0.176	0	0	0.505	0	0.476	1.68	0.172	0.472	0.769	0	0	0	0	0.124	0	0.143	1.57	0	0.734	0.106	0.945	0	0	4.07	0	0.762	0	0	0.462	0	1.05	0	0	0	0.173	0	0.183	0	0.579	0	0	0	1.09	0	1.86
lncRNA	0.391467	5.34	0	0.266	0.223	0	1.35	0.845	1.9	1.68	0.726	0	0.451	0	0	0.303	0	0	0	0.787	1.9	0	2.8	0	0.28	0	0	4.07	0	5.34	0	0	0	0	2.52	0	0.814	0	0.52	0	0.183	0	0.402	0.617	0	0	0.268	0	0.097
lncRNA	0.415957	0.806	0.542	0	0	0	0.344	0	0	0	0	0	0	0	0	0	0	0.577	0	0.116	0	0	0	0	0	0	0	0.273	0.806	0	0	0	0	0	0	0	0	0	0	0	0	0	0	0	0	0	0	0	0
lncRNA	0.363403	1.63	0	0	0	0	0	0.14	0.471	0	0	0	0.197	0	0	0	0.873	0	0	0	1.63	0	0.274	0	0	0	0	0	0	0	0	0	0	0.297	0	0	0	0	0	0	0	0	0.136	0.188	0	0	0	0	0
lncRNA	0.704335	0.194	0	0	0	0	0	0	0	0	0	0.194	0.153	0	0	0	0	0	0	0	0	0	0	0	0	0	0	0	0	0	0	0	0	0	0	0	0	0	0	0	0	0	0	0	0	0	0	0	0
lncRNA	0.353104	0.481	0	0.266	0	0	0	0	0	0	0.199	0	0.481	0	0.481	0	0	0	0	0	0.327	0	0	0.239	0	0.479	0	0	0	0	0	0	0	0	0	0	0	0.343	0	0	0	0	0	0.314	0	0	0	0.289	0.097
lncRNA	0.190818	0.819	0	0.176	0.29	0	0	0	0.543	0.543	0	0.194	0.819	0.474	0	0	0	0.167	0	0	0	0.527	0	0.231	0	0	0	0.314	0	0	0	0.189	0	0	0	0	0	0.343	0	0	0	0	0	0.247	0	0	0.108	0	0.199
lncRNA	0.345012	2.58	2.58	0	0.223	0	0	0	0	0	0	0	0	0	0.166	0	0	0.231	0	0	0	0	0	0	0.945	0	0	0	0.193	0	0	0	0	0	0	0	0	0	0	0	0.183	0	0	0.617	0	0	1.08	0.306	0
lncRNA	0.243146	4.41	0	0.566	0.29	0.278	0.841	2.11	4.06	0	0.456	0	1.22	0	0	0	0	0.414	0	0.233	0.493	0	4.41	0.213	0	0	0.361	0	0	2.67	0	0.371	0	0.148	1.47	0	0	0	0	0.542	0.366	0	0	0.307	0	0	0.37	0.206	1.75
lncRNA	0.226018	0.985	0	0	0	0	0	0	0	0	0	0.184	0.481	0	0.166	0	0	0.383	0	0	0.985	0	0.146	0.319	0	0	0	0.314	0	0	0	0	0	0	0	0	0	0	0	0	0	0	0.136	0	0	0	0.099	0	0
lncRNA	0.789143	112	0	0	0	0	0	0	0	0.352	0	0.472	0.406	0.418	0.166	0	0	0	112	0	1.13	0	26	0.231	0.945	0	0	23	0	0	0	0	0	0	1.05	0	0	0	0	0	0.233	0	0	0	0	0	0	0.306	0.418
lncRNA	0.561133	5.42	0.542	0	0	0.12	0	0	2.6	0.352	0	0	0.191	0	0	0	0	0.207	0	0	0	0	0	0	0.28	0	0	5.42	0	0.465	0	0	0	0	1.68	0	0	0	0	0	0	0	0	0	0	0	0	0	0
lncRNA	0.687844	88.8	0	0	0	0.24	0	0	0.433	0.352	0	0	1.33	0	0	0	0	0.125	0	0	0.847	0	8.44	0	0	0	0	88.8	0	3.43	0	0	0	0	14.9	1.43	3.08	0	0	0	0	0	0	0	0	0	0	0	0
lncRNA	0.620561	129	0	5.66	0	0	0	0	0.866	0	0.726	0	0.828	0	0	0	1.73	0.497	0	0	0.434	0	9.18	0.329	0	0	0	129	0	3.81	0	0	0	0	17.9	0.848	3.26	0	0	0.157	0	0	0.136	0.307	0	0	1.04	0.612	0
lncRNA	0.650978	15.6	0	0	0	0	0	0	5.43	0.352	0.726	0	0.886	0	0	0	0	0	0	0	0.282	0	1.65	0	0	0	0	14.9	0	7.24	0	0	0	0	15.6	7.63	4.07	0	0	0	0	0	0	0.128	0	0	0	0	0
lncRNA	0.646564	27.8	0	0	0	0	0	0	0.575	0.352	0	0	0	0	0	0	0	0	0	0	0.171	0	1.92	0	0	0	0	27.8	0	1.91	0	0	0	0	4.63	5.09	0.919	0	0	0	0	0	0	0	0	0	0	0	0
lncRNA	0.450954	16.8	0.542	0.266	0	0	0	0	2.86	0.815	0.726	0.194	0.443	0	0.166	0	0	0	0	0.127	0	0	11.2	0.115	0	0	0	16.8	0	2.79	0	0	0.319	0	3.16	0	4.6	0	0	0	0.183	0	0.272	0	0	0	0.32	0	1.04
lncRNA	0.608973	59	0	1.13	0	0	0	0	0.288	0.352	0	0	1.54	0	0	0	0	0.414	0	0.787	0	0	1.1	0.253	0	0	0	59	0	5.34	0	0	0	0	1.26	0	1.63	0	0	0	0.101	0	0.545	0.247	0	0	0.769	0	0.097
lncRNA	0.60984	0.945	0	0	0	0	0	0	0	0	0	0	0	0	0	0	0	0	0	0	0	0	0	0	0.945	0	0	0	0	0	0	0	0	0	0	0	0	0	0	0	0	0	0.402	0	0	0	0	0	0
lncRNA	0.455021	7.45	0	0	0	0	0	0	1.15	1.09	0	0	0.659	0	0	0	0	0.115	0	0.127	0	0	0	0	0	0	0	7.45	0	1.08	0	0	0	0	0.841	0	0	0	0	0.157	0.101	0	0	0.231	0	0	0.108	0	0
lncRNA	0.398347	0.919	0	0	0	0	0	0	0.247	0.213	0	0	0	0	0	0	0	0	0	0	0	0	0	0.431	0	0	0	0.193	0	0.697	0	0	0	0	0	0	0.919	0	0	0	0	0	0.136	0	0	0	0	0	0
lncRNA	0.64928	40.7	0	0	0	0	0	0	40.7	2.17	0	0	0	0	0	0	0	0.577	0	0	0	0	1.1	0	1.33	0	0	5.52	0	23.6	0	0	0	0	2.31	0.848	13.6	0	0.227	0	0	0	0	0	0	0	0	0	0
lncRNA	0.376581	1.85	0	0	0	0	0	0	0.343	0.352	0	0	0.146	0	0	0	0	0	0	0.127	0	0	0.367	0	0	0	0	0.314	0	0	0	0	0	0	0	0	1.85	0	0.173	0	0	0	0	0	0	0	0	0	0
lncRNA	0.113918	35.2	2.58	1.41	0.668	0.556	2.91	2.24	2.11	2.11	2.18	2.09	5.99	2.78	2.28	0	0	0.392	0	0.814	2.7	3.35	1.37	3.88	0.945	0	1.44	35.2	0.827	2.29	3.33	2.45	0.637	0.809	2.95	0.848	0	0	2.04	0.813	0.55	2.23	0.868	0.663	1.17	1.73	2.72	0.306	3.99
lncRNA	0.537864	15.2	2.58	0	0	0	0	0	0.553	0	0	0	0.196	0	0	0.094	0	0	0	0	0	0.558	0.159	0.253	2.67	0	0	15.2	0	1.16	0	0	0	0	1.89	0	0.919	0	0	0	0	0	0	0	0	0	0	0.206	0
lncRNA	0.631491	73.2	0	0	0	0.12	0.445	0	0.543	0.705	0	0	0.443	0	0	0	0	0.231	0	0	0.313	0	1.84	0	0	0	0	73.2	0	4.57	0	0	0	0	4	0	0.919	0	0	0.157	0	0	0	0	0	0	0	0	0.57
lncRNA	0.617742	31.8	0	0	0	0	0	0	0.553	0	0	0	1.46	0	0.166	0	0	0	0	0	0	0	1.65	0	0	0	0	31.8	0	4.19	0	0	0	0	1.05	0	1.63	0	0	0	0	0	0	0	0	0	0.518	0	0.453
lncRNA	0.591238	8.81	0	0	0	0	0	0	0.553	0	0	0	0	0	0	0	0	0	0	0	0	0	0.367	0	0	0	0	8.81	0	0.762	0	0	0	0	0.21	0	0	0	0.227	0	0	0	0	0.128	0	0	0	0	0
lncRNA	0.633614	105	2.58	0	0	0	0	0	4.88	0	0.726	0	0.406	0	0.574	0	0	0	0	0	0.282	0	4.41	0.431	0	0	0	105	0.827	8.01	0	0	0	0	12.6	0	2.44	0	0	0	0.366	0	0	0	0	0	0.189	0	0.151
lncRNA	0.039834	0.542	0.542	0	0	0	0	0	0	0	0	0	0	0	0	0	0	0	0	0	0	0	0	0.431	0.28	0	0	0.243	0	0	0	0	0	0	0	0	0	0	0	0	0	0	0	0	0	0	0	0	0
lncRNA	0.75867	6.26	0	0	0	0	5.1	0	0	0	0	0	0.451	0	0	0	0	0	0	0	0	0	0	0	0	0	0	0	0	0	0	0	0	0	0	0	0	6.26	0	0	0.366	0	0	0	0	0	0.377	0	3.21
lncRNA	0.519991	2.31	0	0	0	0	0.225	0	0	0	0	0	0.291	0	0.166	0	0	0	0	0.143	0	0	0	0	0	0	0.412	0	0	0	0	0	0	0	0	0	0	0	0	0	0	0	1.36	0	0	0	2.31	0	0.097
lncRNA	0.266694	3.02	0	1.06	0.223	0	0	0	0.433	0	0.456	0	2.87	0	0.47	0	0	0	0	0	1.83	0	0	1.27	0.945	0	0	0.314	1.15	1.08	0	0	1.92	0	0	0	0	0	0.227	0	0.233	0	1.09	0.896	0	0	0.216	0	3.02
lncRNA	0.427185	6.78	0	0	0	0	0.947	0	0.206	0.842	0	0	0.904	0	0	0	0	0	0	0	0.266	0	0.367	0.253	0	0.489	0	6.78	0	0.465	0	0	0	0	0.21	0	0	0	0	0	0	0	0	0	0.494	0	0.268	0	0
lncRNA	0.739841	0.741	0	0	0	0	0	0	0	0	0	0	0	0	0	0	0	0	0	0	0	0	0	0	0	0	0	0	0	0	0	0	0	0	0	0	0	0	0	0	0.467	0	0	0	0	0	0.741	0	0
lncRNA	0.772952	13.6	0	0	0	0	0	0	0.753	0.842	0	0	0	0	0	0	0	0	0	0	0.119	0	1.47	0	0	0	0	13.6	0	0.381	0	0	0	0	0	0	0	0	0	0	0	0	0	0.617	0	0	0	0	0
lncRNA	0.406927	1.82	0.542	0	0	0.44	0	1.82	0.343	0	0	0	0.732	0	0	0	0	0	0	0	0	0	0	0.431	0.28	0	0	0	0	0	0.948	0	0	0	0	0	0	0	0	0	0	0	0	0.128	0	0	0	0	0.418
lncRNA	1	0.128	0	0	0	0	0	0	0	0	0	0	0	0	0	0	0	0	0	0	0	0	0	0	0	0	0	0	0	0	0	0	0	0	0	0	0	0	0	0	0	0	0	0.128	0	0	0	0	0
lncRNA	0.68785	2	0	0	0	0	0	0	0	0	0	0	0	0	0.166	0	0	0	0.318	0	0	0	0	0	0	0	0	2	0.827	0	0	0	0	0	0	0	0	0	0	0	0	0	0	0	0	0	0	0	0
lncRNA	0.523893	2.68	0	0	1.6	0.147	0	0	2.68	0.543	0	0	0.146	0	0	0	0	0	0.358	0.127	0	0	0.934	0	0	0	0	0	0	1.08	0	0	0	0	0	0	0	0	0	0	0	0	0	0	0	0	0	0	0.151
lncRNA	0.51987	67.8	0	0.176	0.579	0	0.728	2.24	0.543	0.426	0.199	0	0.613	0	0.47	0	0	0.124	0.922	0.116	0.596	0	0.934	0.431	0	0	0	67.8	0	2.29	0	0	0	0	2.1	0	0	0.447	0.227	0	0	0	0	0	0	0	0.518	0	0
lncRNA	0.438083	1.87	0	0	0	0	0	0	0.58	0	0	0	0	0	0	0	0	0	0	0	0	0	1.87	0	0	0	0	0	0	0	0	0	0	0	0	0	0	0	0	0.157	0	0	0	0	0	0	0	0	0
lncRNA	0.362099	4.48	0	0	0	0	0	4.48	0	0.705	1.19	0	0.732	0.467	0.166	0	0	0.192	0	0	1.35	0	0	0	1.33	0	0	0	0.827	0	0	0	0	0	0	0	0	0	0	0	0	0.58	0	1.38	0	0	0	0	0
lncRNA	0.550994	0.945	0	0	0	0	0	0	0.579	0	0	0	0	0	0	0	0	0	0	0	0	0	0	0	0.945	0	0	0	0	0	0	0	0	0	0	0	0	0	0	0	0	0	0	0	0	0	0	0	0
lncRNA	0.603581	0.542	0.542	0	0	0	0	0	0	0	0	0	0	0	0	0	0	0	0	0	0	0	0	0	0	0	0	0	0	0	0	0	0	0	0	0	0	0	0	0	0	0	0	0	0	0	0	0	0
lncRNA	0.346991	1.33	0	0	0	0	0	0	0	0	0	0	0	0	0	0	0	0	0	0	0	0	0	0.115	1.33	0	0	0	0	0	0	0	0	0	0	0	0	0	0	0	0	0	0.136	0	0	0	0	0	0
lncRNA	0.387885	0.916	0	0	0	0	0	0	0.753	0	0	0.184	0	0.178	0	0.916	0	0	0	0	0.196	0	0	0	0	0	0	0	0	0.381	0	0	0	0	0	0	0.617	0	0	0	0	0	0	0	0	0	0	0	0
lncRNA	0	0.848	0	0	0	0	0.4	0	0.336	0	0	0	0.196	0	0.166	0.094	0	0.207	0	0	0	0	0.159	0	0	0	0	0.678	0	0	0	0	0	0	0	0.848	0	0.453	0	0	0	0	0	0	0	0	0	0	0.151
lncRNA	0.22217	4.87	0	0.283	0.223	0.278	1.5	0.422	0.247	0	1.03	0.194	4.87	0.534	0	0.303	0	0.207	0	1.57	1.35	0	0.734	1.15	0	0	1.44	0.193	2.86	0	0	0	1.85	0	0	0	0	0	1.13	0.314	0.91	0.891	4.02	0.563	0	0.578	2.72	0.917	1.06
lncRNA	0.661892	1.33	0	0	0	0	0.397	0	0.336	0	0	0	0	0	0	1.23	0	0	0.184	0	0.414	0	0	0	1.33	0	0	0	0	0	0	0	0	0	0	0	0	0	0	0	0	0	0	0	0	0	0	0	0
lncRNA	0.214042	1.03	0	0.533	0.223	0.293	1.03	0.845	0	0.272	0.199	0.736	0.732	0.178	0	0	0	0.251	0	0.787	0.322	0	0	0.156	0	0	0	0	0.193	0	0	0	0	0	0	0	0	0	0.52	0	0.933	0	0.136	0.231	0	0	0.681	0	0.836
lncRNA	1	0.247	0	0	0	0	0	0	0.247	0	0	0	0	0	0	0	0	0	0	0	0	0	0	0	0	0	0	0	0	0	0	0	0	0	0	0	0	0	0	0	0	0	0	0	0	0	0	0	0
lncRNA	0.144607	4.74	1.08	0.533	0.668	0.556	0.841	0.702	1.41	1.9	0.607	0.776	1.45	0.356	1.14	0.303	1.73	0.834	1.43	0.116	0.493	0.558	2.8	0.506	0.28	0.489	0	4.74	0.827	1.14	0	0	0	0	0.421	1.43	0.919	0.343	0.227	0.472	0.467	0	0	0.314	0	0	0.34	0.306	0.301
lncRNA	0.462684	2.61	0	0	0	0	0	0	0.209	0.705	0	0.472	0.279	0	0	0	0	0	0	0	0.645	0	0.934	0	0	0	0	2.61	0	0.232	0	0	0	0	0.421	0	0	0	0	0	0	0	0	0	0	0	0.268	0	0
lncRNA	0.838456	6.91	0	0	0	0	0	0	0	0	0	0	0	0	0	0	6.91	0.115	0	0	0	0	0	0	0	0	0	0	0	0	0	0	0	0	0	0	0	0	0	0	0	0	0	0	0	0	0	0	0
lncRNA	0.083237	7.75	7.75	1.13	1.73	0.147	1.08	2.24	1.51	2.53	0.726	0.759	1.5	1.65	0.962	1.17	0.873	0.462	0.318	0.143	2.89	0	1.28	0.354	0.945	0	0.722	2.22	1.61	1.14	0	0.566	0.462	0.148	0	2.86	0.919	1.79	0	0.157	0.233	0	0.803	0.617	0.494	0	0.518	0.206	0.812
lncRNA	1	0.168	0	0	0	0	0	0	0	0	0	0	0	0	0	0	0	0	0	0	0	0	0	0	0	0	0	0	0	0	0	0	0	0	0	0	0	0	0	0	0	0	0	0	0	0	0	0	0
lncRNA	0.783883	144	0	0	0	0	0.947	0	0	0	0	0	0.146	0	0.481	0	3.66	0	18.4	0	0	0	0.637	0	0	0	0	144	0	0	0	0	0	0	0	0	0	0.906	0	0	0	0	0	0	0	0	0	0	0
lncRNA	0.568709	1.23	0	0	0	0	0	0	0	0	0	0	0	0.209	0	0	0	0	0	0	0.327	0	0	0	0	0	0	0	0	0	0	0	0	0	0	0	0	0	0	0	0	0	0	1.23	0	0	0	0	0
lncRNA	0.16823	0.561	0.542	0.266	0	0	0	0	0	0	0	0.19	0.41	0	0	0	0	0.196	0	0	0.18	0	0.232	0.431	0	0	0	0	0	0	0	0	0	0	0	0	0	0	0	0.157	0	0	0	0.128	0	0	0	0	0
lncRNA	0.357024	2.96	0	0.529	0	0	0	0	0	0	0.138	0.26	1.22	0	0	0	0	0.415	0	0	0.386	1.05	0.274	0.462	0	0	0	0	0	0	0	0	0	0	0.21	0	0	0	0	0	0.467	0	0.136	0.231	0	0	0.34	0	0
lncRNA	1	0.153	0	0	0	0	0	0	0	0	0	0	0.153	0	0	0	0	0	0	0	0	0	0	0	0	0	0	0	0	0	0	0	0	0	0	0	0	0	0	0	0	0	0	0	0	0	0	0	0
lncRNA	0.268386	8.73	2.58	0.353	0	0.293	0.207	0	3.01	0	0.456	0.582	0.633	0.209	0	0	0.873	1.17	0.635	0.127	0.493	0	1.1	0.861	0	0	0	7.45	0.237	1.44	0	0	0	0	0.21	8.73	1.84	0	0	0	0.233	0	0	0.375	0	0	0.108	0.618	0
lncRNA	0.3044	13.1	0	0.533	0	0.556	0.172	0	0.85	0.272	0.152	0.368	0.305	0	0.481	0	0	0.251	0	0.116	0.949	0	0.549	0.253	0	0	0	6.1	0.193	0.762	0	0	0	0	0	13.1	0	0	0	0	0.101	0	0.136	0.154	0	0	0	0.412	0
lncRNA	0.074591	2.8	0	0.266	0.223	0.147	0.841	0	0.375	0	0.726	0.194	0	0.474	0.166	0	1.83	0	0	0	0	0	2.8	0.253	0	0	0	0.28	0.573	0.361	0	0	0	0	0	1.7	0	0	0	0	0	0	0	0	0	0.578	0.099	0.306	0.301
lncRNA	0.257549	8.73	0	0.283	0.223	0.556	0.225	0	1.43	0.352	0.199	0.971	1.27	0.467	0.574	0	3.66	0.958	0.738	0.127	0.985	0.503	0.934	0.231	2.67	0.958	0.412	6.78	1.65	1.86	0	0	0	0	0.421	8.73	3.68	0.343	0	0	0	0	0	0	0	0	0	0.412	0
lncRNA	0.391016	1.51	0	0.176	0	0	0	0	1.51	0	0	0	0.451	0	0	0	0	0.167	0.369	0	0	0	0.934	0	0.945	0	0	1.38	0	0.361	0	0	0	0	0	1.43	1.23	0	0.173	0	0	0	0	0	0	0	0	0	0
lncRNA	0.464911	18.3	0	0.566	0	0	0	0	0	0.352	0	0	1.22	0.178	0	0	0	0	0.715	0.116	0.183	0	0.934	0.431	0	0	0	18.3	0	0.762	0	0	0	0	1.05	0.848	2.44	0.343	0	0	0	0.446	0.136	0.154	0	0	0	0	0
lncRNA	0.533687	8.13	0	0	0	0	0	0	0	0	0	0.368	0.457	0	0	0	0	0.196	0	0	0	0	0.734	1.16	0	0	0	8.13	0	0.232	0	0	0	0	0.841	4.24	0.919	0	0	0	0	0	0	0	0	0	0	0.145	0
lncRNA	0.549101	1.15	0	0.283	0	0	0	0	0	0	0	0	0	0	0	0	0	1.15	0	0	0	0	0	0	0	0	0	0	0	0	0	1.11	0	0	0	0	0	0	0	0.157	0	0	0	0.244	0	0	0	0	0
lncRNA	0.500195	6.9	0	0	0	0	0.505	0	0.476	0	0.304	0	2.87	0	0	0	0	0	0	0.254	0.414	0	0.549	0.431	1.33	0	0	6.9	0	0.232	1.11	0	0	0.148	5.68	0	0.617	0	0	0	0	1.16	0.272	0.663	0	0	0	0	0.491
lncRNA	0.44456	2.8	0	0.849	0	0	0	0	0	0	0.199	0.388	0.207	0.209	0	0	0	0	0	0	0.18	0	0	0	0	0	0	0	0	0	0	0	0	0	0	0	0	0	0	0	2.8	0	0.402	0.143	0	0	0	0	1.04
lncRNA	0.664617	260	0	0.283	0	0.24	1.35	0	3.01	0.454	0	0.943	1.77	0.467	0.166	0	0	0.415	0.184	0	0.282	0	4.41	0.177	1.89	0	0	260	0.806	13.7	0	0	0	0	58.3	150	1.23	0	0	0	0.467	0	0.136	0	0	0	0.099	0.145	1.75
lncRNA	0.658404	30.5	0	0	0	0	0	0	0.433	0	0	0	0	0	0.166	0	0	0	0	0	0	0	1.87	0.253	1.33	0	0	30.5	0	1.91	0	0	0	0	1.68	0	1.63	0	0	0	0	0	0	0	0	0	0	0	0
lncRNA	-1	0	0	0	0	0	0	0	0	0	0	0	0	0	0	0	0	0	0	0	0	0	0	0	0	0	0	0	0	0	0	0	0	0	0	0	0	0	0	0	0	0	0	0	0	0	0	0	0
lncRNA	0.590162	0.642	0	0	0	0	0	0	0	0	0	0	0	0	0	0	0	0	0	0	0	0	0	0	0	0	0	0	0	0	0	0	0	0	0	0	0	0	0	0	0	0	0	0.143	0	0	0.099	0	0
lncRNA	0.390967	0.655	0	0	0	0	0	0	0	0	0	0.194	0	0	0	0	0	0	0	0	0.655	0	0	0	0	0	0	0.3	0	0	0	0	0	0	0	0	0	0	0	0	0	0	0	0	0	0	0	0	0
lncRNA	0.449214	3.4	0	0	0	0	0	0	0.753	1.06	0	0	0	0	0	0.471	0	0	0.318	0.143	0.282	0	0.446	0	0	0	0	3.4	0	1.16	0	0	0	0	0.631	0	0.919	0	0	0	0	0	0	0.617	0	0	0	0	0
lncRNA	0.141598	8.73	0	0	0	0.147	0.172	0.14	0.863	0.272	0.138	0.388	0.191	0.237	0.166	0.094	0	0	0	0	0	0	0.229	0.431	1.33	0	0	0.28	0.193	1.08	0	0	0	0	0	8.73	0.814	0.453	0	0	0.233	0	0.136	0	0	0	0	0	0.151
lncRNA	0.035313	12.7	2.58	3.46	3.83	4.73	4.04	4.48	6.8	1.97	3.52	4.72	7.47	12.7	2.89	1.6	6.91	6	2.86	1.53	7.18	3.91	7.34	6.46	2.67	5.38	0.825	4.33	3.31	5.41	1.42	1.11	2.24	3.24	1.68	8.73	4.32	2.06	1.81	4.79	2.8	5.22	2.72	6.56	0	1.52	3.33	3.5	2.11
lncRNA	1	0.472	0	0	0	0	0	0	0	0	0	0.472	0	0	0	0	0	0	0	0	0	0	0	0	0	0	0	0	0	0	0	0	0	0	0	0	0	0	0	0	0	0	0	0	0	0	0	0	0
lncRNA	0.705839	6.76	0	0	0	0	0	6.76	0.247	0	0	0	0.197	0	0	0	0	0	0	0	0.675	0	0	0.582	0	0	0	0.276	0	0	0	0	0	0	0	0	0	0	0	0	0	0	0	0.732	0	0	0	0	0
lncRNA	0.36596	3.4	0	0	0	0.147	1.35	0	0.543	1.41	0	0.569	0.197	0	0	0.303	0	0	1.48	0.787	0	0	1.16	0.115	0	0	0	3.4	0.237	0.762	0	0	0	0	0.841	0	0	0.906	0	0	0.183	0	0	0.188	0	0	0.108	0	0.199
lncRNA	0.60136	29	2.58	0	0	0.556	0.728	0	0.425	0	0	0.779	1.46	0	0	0	11	0.373	2.54	0	0.237	0	2.57	0	0	0	0	29	0	1.63	0	0	0	0	5.89	0	0.814	0	0	0	0	0	0	0.143	0	0	0.518	0	0.399
lncRNA	0.665062	30.9	0	0	0	0.12	0.947	0	1.51	0.352	0	0.26	0.886	0	0	0	0	0	0.184	0	0	0	1.84	0.431	0	0	0	30.9	0	3.05	0	0	0	0.809	14.1	0	3.26	0.343	0	0	0	0	0	0	0	0	0.32	0	0.997
lncRNA	0.742002	4.18	0.542	0	0	0.147	0	0	0	0	0	0.19	0	0	0	0	0	0	0	0	0	0	0	0	0	0	0	4.18	0	0.232	0	0	0	0	2.95	0	0	0	0	0	0	0	0	0	0	0	0	0	0
lncRNA	0	0.431	0	0	0	0	0	0	0	0	0	0	0	0	0	0	0	0	0	0	0	0	0.367	0.431	0	0	0	0.303	0	0	0	0	0	0	0	0	0	0	0	0	0	0	0	0.128	0	0	0	0	0.097
lncRNA	0.587003	17.2	0	0	0	0	0	0	0.476	0.213	0	0	0.443	0	0	0	1.73	0.192	0	0	0	0	15.1	0	0	0	0	10.5	0	0.93	0	0	0	0	1.89	17.2	1.84	0	0	0.157	0	0	0	0	0	0	0	0	0
lncRNA	0.493677	6.54	0	0	0	0	0	0	0	0.426	2.93	0	0	0	0	0	0.873	0.167	0.184	0.254	0	0	6.54	0	0	0	0	0	0	0	0	0	0	0	0	0	0	0	0	0	0.101	0	0	0	0	0	0	0	0
lncRNA	0.124908	4.22	0	0.882	0.223	1.11	0.973	2.24	4.22	0.151	0.993	0.552	1.63	1.88	1.16	0	0	1.24	0.318	0.428	1.01	0.558	0.734	2.15	2.67	1.47	0	0.784	0.474	1.8	0	0	0	1.62	0	0	0	0	0.227	0.314	0.202	0.58	0.409	0.494	1.17	0	0.37	0.412	0.491
lncRNA	0.372359	0.798	0	0	0.798	0	0	0	0	0	0	0	0	0	0	0	0	0.125	0	0	0	0	0	0	0	0	0	0	0	0	0	0	0	0	0	0	0	0	0	0.157	0	0	0	0	0	0	0	0	0
lncRNA	0.521995	2.82	2.58	0	0	0	0.728	0	0.433	0.705	0	0	0.204	0	0	1.83	0.873	0	0	0	0	0	0.146	0	0	0	0	2.82	0	0.232	0	0	0	0	0.421	0	0	0	0	0	0	0	0	1.23	0	0	0	0	0.199
lncRNA	0.470793	2.76	0	0	0	0	0	0	0.553	0.213	0	0	0.196	0	0	0	0	0.125	0	0	0	0	0.934	0	0	0	0	2.76	0	0.361	0	0	0	0	0.421	0	0	0	0	0	0	0	0.402	0	0	0	0	0	0
lncRNA	0.577924	14.8	0	0	0	0	0	0	0	0.272	0	0	0	0	0	0	0	0	0	1.74	0	0	0	0	0	0	3.97	0	9.68	0	0	0.943	14.8	0	0	0	0	0	0.227	0	2.02	0.891	0	0	0	0	5.36	0	0
lncRNA	0.549449	1.39	0.542	0.176	0	0	0.8	0	0	0	0	0	0.481	0.178	0	0	0	1.39	0	0	0	0	0	0	0	0	0	0	0	0	0	0	0	0	0	0	0	0	0	0	0	0	0	0.128	0	0	0	0	0
lncRNA	0.369884	0.977	0.542	0	0	0	0	0	0.209	0	0	0	0.191	0	0	0	0	0	0	0	0	0	0	0	0	0.977	0	0.276	0	0	0	0	0	0	0	0	0	0	0	0	0	0	0	0	0	0	0	0	0
lncRNA	0.52886	2.11	0	0	0	0	0	0	2.11	0.842	0	0	0	0	0	0	0	0	0	0	0	0	0.229	0	0	0	0	0.3	0	0.465	0	0	0	0	0	0	0.919	0	0	0	0.233	0	0	0.244	0	0	0	0	0
lncRNA	0.291195	5.9	0	0.353	0	0.278	0.225	0	0.579	0	0.186	0	5.9	0.356	0.574	0	0	0	0	0.254	0.282	0.503	0	0.164	0	0.489	0	0	0	0	0	0	0	0	0	0	0	0.453	0.227	0.136	0	0	0.136	2.76	0	0	0.32	0	0.418
lncRNA	0.598338	14.9	2.58	0	0	0	0	0	0.375	0	0	0	0	0	0	0	0	0	0.318	0	0	0	0.274	0	0	0	0	14.9	0	1.91	0	0	0	0	1.68	0	0.814	0	0	0	0	0	0	0.128	0	0	0	0	0
lncRNA	0.366313	1.97	0	0	0	0	0	0	0.343	0.151	0	0.194	0.191	0	0	0.283	0	0.115	0	0	0	0	0.229	0.164	0	0	0	0	0	0	0	0	0	0	0	0	0	0	0	0	1.87	0	0	0	0	0	0	0	0
lncRNA	0.424048	23.4	0.542	0.176	0.798	0	0	0	0.671	0.352	2.21	0	1.32	0.695	1.92	0	0	4.47	0	3.49	0.337	4.21	0	9.91	0.28	0	1.24	0	13.7	0	0	0	23.4	0	0	0	0	0	10.6	0	1.65	2.67	2.81	1.23	0	0	4.14	0	0.097
lncRNA	0.826889	1.97	0	0	0	0	0	0	0	1.97	0.726	0	0	0	0	0	0	0	0	0	0	0	0	0	1.33	0	0	0	0	0	0	0	0	0	0	0	0	0	0	0	0	0	0	0	0	0	0	0	0
lncRNA	0.641449	99.6	0	0.176	0	0.12	0	0.14	2.01	0.842	0.726	0	2.38	0	1.14	0	0	0	0	0.787	0.513	0	10.3	0.253	0.945	0	0	99.6	0.806	4.96	0	0	0	0	29.5	0	1.84	0	2.04	0	0	0	0	0.384	0.494	0	1.04	0	0.93
lncRNA	0.202715	0.368	0	0	0	0	0	0	0	0	0	0	0	0.209	0	0	0	0.115	0	0	0	0	0	0	0	0	0	0	0	0	0	0	0	0	0	0	0	0	0	0	0	0	0	0.154	0	0	0	0	0
lncRNA	1	0.471	0	0	0	0	0	0	0.471	0	0	0	0	0	0	0	0	0	0	0	0	0	0	0	0	0	0	0	0	0	0	0	0	0	0	0	0	0	0	0	0	0	0	0	0	0	0	0	0
lncRNA	0.648475	18	0	0	0	0	0.445	0	0	0.842	0	0	0.191	0	0	0	0	0.125	0	0	0	0	0.734	0	0	0	0	18	0	1.39	0	0	0	0	0	1.43	0.814	0	0	0	0	0	0	0	0	0	0	0	0
lncRNA	0.403845	3.36	0	0	0.958	0	2.19	0	0	0	0	0	2.93	0	0	0.094	0	0	0.358	0	0.596	0	0.934	0.213	0	0	0	3.36	0	0	0	0	0	0	0	0	0	0	0	0	0	0	0	0	0	0	0	0	0.603
lncRNA	0.292071	4.2	0	0	0	0.36	1.35	0.14	0	0	0.172	0.19	0.958	0.467	0	0	0	0.231	0	0.285	0.392	0	0.274	0.346	0	0	0	0.273	0	0	0.474	0	0	0	0	0	0	0	0.347	0.157	4.2	0	0	0.617	0	0	0	0.145	0.351
lncRNA	0.727859	23.7	0	0	0	0	0.225	0	0.343	23.7	0	0.194	0.953	0.418	0.166	0	0.873	0.462	0.318	0.127	0.171	0	0.549	1.29	0	0	0	0.627	0	0	0	0	0	0	0	0	0	0.343	0	0.136	0	0	0	0	0	0	0	0	0
lncRNA	0.672004	129	0	0	0	0	0	0	0	0	1.03	0	0	0	0	0.094	0	0	0	87.1	0	0	0	0	0.945	0	3.97	0	50.4	0	0	0	1.62	0	0	0	0	0	129	0.472	5.68	2.23	0	0.128	0	0	1.28	0	0
lncRNA	0.449912	1.37	0	0	0.223	0	0	0	0.543	0	0.199	0	0.886	0	0	0	0	0.231	0	0	0.119	0	0	0	0	0	0	0	0.193	0.361	0	0	0	0	0.21	0	0	0	0	0.314	0	0	0	0	0	0	0	0	0
lncRNA	0.425159	2.58	2.58	0	0	0	0	0	0	0	0	0	0	0	0	0	0	0	0	0	0.171	0	0	0	0	0	0	0	0	0	0	0	0	0	0	0	0	0	0	0	0	0	0	0	0	0	0	0	0
lncRNA	0.268307	4.37	0	0.176	0	0.12	0.222	0	0.433	0.352	0.726	0.26	0.256	0.356	0	0	0	0.415	0	0.127	0.655	0	3.74	0.313	0.28	0.489	0	3.4	0	0.465	0	0	0	0	2.1	4.37	0	0	0.347	0.136	0	0	0.289	0.617	0	1.16	0.34	0	0
lncRNA	0.308697	1.62	0	0	0	0	0.306	0	0	1.09	0	0.379	0.457	0.467	0	0	0	0	0	0	0	0.527	0	0.164	0.28	0	0	0	0	0	0	0.189	0	0	0.21	0	0	0	0	0	0	0	0	0.244	0	0.578	0	0	0
lncRNA	0.674694	61	0	0	0.958	0	0	0	0.866	0.352	1.45	0	0	0	0	0	0	0	0	0	0	0	1.1	0	0	0	0	61	0	1.91	0	0	0	0	10.3	50.9	0.814	0	0	0	0	0	0	0.617	0	0	0.189	0	0
lncRNA	0.732306	2.11	0	0	0	0	0	0	2.11	0	0	0	0	0	0	0.094	0	0	0	0	0	0	0	0	0	0	0	0.829	0	1.52	0	0	0	0	0	0	0	0	0	0	0	0	0	0	0	0	0	0	0
lncRNA	0.547838	0.909	0	0	0	0	0	0	0	0	0	0	0.191	0	0	0	0	0	0	0	0	0	0	0.253	0	0	0	0.909	0	0.361	0	0	0	0	0	0	0	0	0	0	0	0	0	0	0	0	0	0	0
lncRNA	0.375567	2.58	2.58	0	0	0.278	0	0	0.952	0.213	0	0	0.443	0	0.481	0	0	0.376	0.184	0	0	0	0.427	0.253	0	0	0	1.36	0	0.232	0	0	0	0	0	0	0	0	0	0	0	0	0	0	0	0	0	0.145	0
lncRNA	0.287138	1.43	0	0.533	0.579	0.278	0.505	0	0	0.352	0.397	0.368	0.307	0	0	0	0	0.414	0	0	1.01	0	0	0.253	0.945	0	0	0	0	0	0	0	0	0	0	0	0	0	0.227	0	0	0	0	0.663	0	0	0	0.289	0.199
lncRNA	0.618145	2.45	0	0	0	0	0.207	0	0.579	0.705	0	0	0	0	0	0	0	0	0.358	0	0	0	0.159	0	0	0	0	2.45	0	0	0	0	0	0	1.47	0	0.919	0	0	0	0	0	0	0	0	0	0	0	0
lncRNA	0.443112	2.34	0	0	0	0.278	0.225	0	0	0	0.726	0	2.34	0	0	0	0	0	0	0.233	0	0	0	0	0	0	0	0	0	0	0	0	0.319	0	0	0	0	0	0.227	0	0.183	0	0.402	0	0	0	0.34	0	0
lncRNA	0.638942	4.58	0	0	0	0	0	0	0	0	0	0	0	0	0	4.58	0	0.207	0	0	0	0	0.232	0.253	0.28	0	0	0	0	0	0	0	0	0	0	0	0	0	0	0	0.467	0	0	0	0	0	0	0	0.301
lncRNA	0.194624	0.368	0	0	0	0	0.306	0	0	0	0	0	0	0	0	0	0	0	0	0	0	0	0	0	0.28	0	0	0	0	0	0	0	0	0	0	0	0	0	0	0	0	0	0	0	0	0	0.099	0	0
lncRNA	0.549971	2.75	2.58	0	0	0.278	0	0	0	0	0	0	0	0	0	2.75	0	0	0.369	0	0	0	1.87	0	0	0	0	2.71	0	0.381	0	0	0	0	0.841	0	0	0	0	0	0	0	0	0	0	0	0	0	0
lncRNA	0.412751	2.71	0.542	0.283	0	0	0.841	0	0.553	0.842	0	0	0	0	0	0	0	0	0	0	0.183	0	1.87	0	0	0	0	2.71	0	0.762	0	0	0	0	0.631	0	0	0	0	0	0	0	0.289	0	0	0	0.536	0	0.418
lncRNA	0.511462	5.68	0.542	0	0.29	0	0	0	0	0	0	0.184	0.877	0	0	0	1.75	0.207	0	0	0	0	0	0	0.945	0	0	0	0	0	0	0	0	0	0	0	0	0	0	0	0	5.22	0	0	0	0	0	0	0
lncRNA	0.436837	4.23	0	0.176	0	0.12	1.56	2.11	0	4.23	0	0	0.307	0.467	0	0	0	0.124	0	0	0.434	0	0.159	0.164	0.945	0.479	0	0	0	0	0	0	0	0	0	0	0	0	0	0	0	0	0	0	0	0	0	0.306	0.199
lncRNA	0.400817	1.69	0	0.176	0.223	0	0	1.69	0	0	0.186	0.194	1.22	0.793	0.574	0	0	1.04	0	0.116	0.939	0	0	0	0	0	0	0	0	0	0	0	0	0	0	0	0	0	0.227	0	0	0	0	0.494	0	0	0	0.306	0
lncRNA	0.445142	6.33	0	2.29	1.92	0	0	6.33	0	0	0.371	0	2.04	0.209	1.14	0	0	0.414	0	0	2.75	0	0	0.239	0	0	0	0.314	0	0	0	0	0	0	0	0	0	0	0	0.136	0	0	0	0.663	0	0	0.34	0	0
lncRNA	0.159153	5.17	5.17	0	0	0.147	0	0	0.467	0	0	0	0.146	0	0	0	0	0	0	0	0	0	0	0	0	0	0	0	0	0	0	0	0.32	0	0	0	0	0	0	0.314	0	0	0.136	0.244	0	0	0	0	0
lncRNA	1	0.827	0	0	0	0	0	0	0	0	0	0	0	0	0	0	0	0	0	0	0	0	0	0	0	0	0	0	0.827	0	0	0	0	0	0	0	0	0	0	0	0	0	0	0	0	0	0	0	0
lncRNA	0.688064	2.7	0	0	0	0	0	0	0.288	0.352	0	0	0.443	0	0	0	0	0	0	0	0	0	0.274	0	0	0	0	2.7	0	0.381	0	0	0	0	2.31	0	0	0	0	0.314	0	0	0	0	0	0	0	0	0
lncRNA	0.738908	12.4	2.58	0	0	0	0	0	12.4	0	0	0	0	0	0	0	0	0	0	0	0	0	0	0	0	0	0	0.678	0	3.05	0	0	0	0	0	0	0	0	0	0	0	0	0	0.231	0	0	0	0	0
lncRNA	0.647189	25.1	0	0	0	0	0	0	4.28	0	0	0	0	0	0	0	0	0	0	0	0	0	1.1	0	1.33	0	0	25.1	0	3.43	0	0	0	0	3.79	0	1.63	0	0	0	0	0	0	0	0	0	0	0	0
lncRNA	0.334887	1.01	0	0.176	0	0.12	0	0	0	0	0	0.314	0.958	0	0	0	0	0.414	0	0	1.01	0	0	0	0	0	0	0	0	0	0	0	0	0	0	0	0	0	0	0	0	0	0.402	0.154	0	0	0.518	0.145	0
lncRNA	0.636086	28	0	0	0	0	0	0	3.76	0	0	0	0	0	0	0	0	0.124	0	0	0	0	28	0	0	0	0	0.678	0	5.72	0	0	0	0	4.63	0	13.8	0	0	0	0	0	0	0	0	0	0.099	0	0.199
lncRNA	0.462277	4.74	0	0	0	0	0	0	3.68	0	0	0	1.35	0	0.166	0	0	0.167	0	0	0.434	0	0	0	0.945	0	0	4.74	0	0.232	0	0	0	0	1.47	0	0	0	0	1.6	0	0	0	0.244	0	0	0.34	0	0
lncRNA	0.333658	7.75	7.75	0	0	1.11	0.207	0	0.553	0.352	0	0	0.406	0	1.14	0	0	0	0	0	0.493	0	0	0.253	2.67	0	0	0.303	0	0	0	0	0	0	0	0	0	0	0.227	0.157	0	0	0.136	0	0	0	0	0	0
lncRNA	0.694535	13.1	0	0	0	0	0	0	0	0	0	0	13.1	0	0	0	0	0	0	0	0.915	0	0	0.253	1.33	0	0	0	0.193	0	0	0.371	0	0	0	0	0	0	0	0	0	0	0	0.855	0	0	0	0	0
lncRNA	0.57459	29.8	0	0	0	0.556	0.222	0	3.75	7.4	0	0	0.986	0	0	0	0	0	0.715	0	0	0	1.84	0	0	0	0	29.8	0	2.32	0	0	0	0	12	5.09	8.27	0	0	0.314	0	0	0	0.244	0	0	0	0	0
lncRNA	0.637328	3.59	0	0	0	0	0	0	0	0	0	0	0.786	0	0	0	1.73	0	0	0	0	0	0.367	0.253	0	0	0	3.59	0	0	0	0	0	0	0.21	0	0	0	0	0	0	0	0	0	0	0	0	0	0
lncRNA	0.403222	1.03	0	0	0	0.278	0	0.14	0	0.352	0	0	1.03	0.793	0.574	0	0	0	0	0.127	0.675	0	0	0	0	0	0	0	0	0	0	0	0.32	0	0	0	0	0	0.227	0	0	0	0	0	0	0	0.639	0	0
lncRNA	0.489731	2.21	0	0	0	0	0.207	0	0	0	0	0	0.513	0	0.574	0	0	0.125	0	0	0	0	0.274	0.253	0	0	0	2.21	0	0	0	0	0	0	0	0	0	0	0	0	0	0	0	0	0	0	0.099	0	0
lncRNA	0.798042	6.63	0	0	0	0	0	0	0	0	0	0	0.732	0	0	0	0	0	0	0	0	0	0.934	0	0	0	0	6.63	0	0.465	0	0	0	0	5.68	0	0.814	0	0	0	0	0	0	0	0	0	0	0	0
lncRNA	0.542052	5.42	0	0	0	0.12	0	0.14	0	0	0	0.184	0.393	0	0	0	0	0	0	0	0	0	0	0.253	0	0	0	5.42	0	1.14	0	0	0	0	1.26	0.848	0	0	0.173	0	0	0	0	0.617	0	0	0	0	0.151
lncRNA	0.241707	1.76	0	0.533	0.958	0.834	0	0	0.336	0.272	0.138	0.472	0.395	0	0	0	0.873	0.167	0	0.428	0.171	0	0	0.213	0.945	0	0	0.303	0.827	0	0	0	0.319	0	0	0	0	0	1.36	1.76	0.366	0	0.803	0	0	0.578	1.28	0.145	0.351
lncRNA	0.400659	2.03	0	0	0	0.147	0.728	0	0	0	0	0	0.633	0	0	0	0	0	0	0.127	0.565	0	0	0	1.33	0	0	2.03	0	0	0	0	0	0	0.21	0	0	0	0.173	0	0.101	0	0.136	0	0	0	0.099	0	0.151
lncRNA	0.110016	1.14	0	0.266	0	0	0.222	0	0.543	0	0	0.472	0.41	0	1.14	0	0	0	0	0	0	0	0.292	0.156	0	0	0	0.3	0	0.361	0	0	0	0	0	0	0	0	0.173	0.157	0	0	0	0.154	0.494	0	0	0	0
lncRNA	0.433303	2.58	2.58	0	0	0	0	0	0	0.151	0	0	0	0	0	0	0	0	0	0.285	0	0	0.232	0	0	0	0	0	2.42	0	0	0	0.32	0	0	0	0	0	1.36	0	0.183	0.446	0.579	0	0	0	2.31	0	0
lncRNA	0.450977	6.3	0	0	0	0	0	0	1.09	0.151	1.45	0	0.589	0	0	0	0	0.125	0	3.26	0	0.527	0.229	0	0	0	0	0.184	6.3	0	0	0	0.32	0	0	0	0	0	0.453	0	0	0.446	0	0	0	0	0.108	0	0
lncRNA	0.463142	8.73	0	0	0	0	0	0	2.13	0.272	0	0	0.451	0	0	0	0.873	0	1.79	0	0	0	1.91	0.253	0	0	0	1.25	0	0.722	0	0	0	0	0.421	8.73	0	0	0	0	0	0	0.136	0.128	0	0	0	0	0.097
lncRNA	0.373285	0.798	0	0	0.798	0	0	0	0	0	0	0	0.265	0.793	0	0	0	0.373	0	0	0.337	0	0	0	0	0	0	0.289	0	0.232	0	0	0	0	0	0	0	0	0	0	0	0	0	0.314	0.494	0	0	0	0
lncRNA	0.697	2.38	0	0	0	0	0	0	2.38	0.352	0	0	0	0	0	0	0	0	0	0	0	0	0	0	0	0	0	1.36	0	1.8	0	0	0	0	0.421	0	0	0	0	0	0	0	0	0	0	0	0	0	0
lncRNA	0.767874	26.3	0	0	0	0	0	0	0	0.815	0	0	0.481	0	0	0	0	0	0.953	0	0	0	0	0	0	0	0	1.73	0	0.232	0	0	0	0	0.841	26.3	0	0	0	0	0	0	0	0	0	0	0	0	0
lncRNA	0.47744	39.3	0	0	0	0.147	0.344	0	2.11	0.352	0	0.194	1.22	0	0	0	0	0	0.184	0	0	0	0.274	0	0	0	0	0.579	0	0.465	0	0	0	0	0	39.3	1.84	0.447	0	0	0	0	0.272	0.188	0	0	0.108	0.145	0.418
lncRNA	0.75134	9.18	0	0	0	0.12	0	0	0	0	0	0	0	0	0	0	0	0	0.369	0	0	0	0.159	0	0	0	0	9.18	0	0	0	0	0	0	0	0	0	0	0	0	0	0	0	0	0	0	0	0	0
lncRNA	0.629276	4.63	0	0	0	0	0	0	0.866	0	0	0	0.457	0	0	1.17	0	0	0	0	0.19	0	0.549	0	0	0	0	4.63	0	0	0	0	0	0	2.31	1.43	0.814	0	0	0	0	0	0	0.231	0	0	0	0	0
lncRNA	0.605664	0.428	0	0	0	0	0	0	0	0	0	0	0	0	0	0	0	0	0	0.428	0	0	0	0	0	0	0	0	0	0	0	0	0	0	0	0	0	0	0	0	0	0	0.136	0	0	0	0.268	0	0
lncRNA	0.653102	82.4	0.542	0	0	0	0	0	82.4	0.705	0	0	0.191	0	0.481	1.17	0	0	0	0	0.282	0	0.734	0.582	0	0	0	1.36	0	7.62	0	0	0	0	0.421	0	4.32	0	0	0	0	0	0.136	0	0	0	0.099	0	0
lncRNA	0.432196	0.945	0	0	0	0	0	0	0.467	0	0	0	0	0	0.481	0	0	0	0	0	0	0	0	0	0.945	0	0	0	0	0	0	0	0	0.148	0	0	0	0	0	0	0	0	0	0	0	0	0	0	0
lncRNA	0.117801	0.798	0	0	0.798	0.147	0	0	0	0	0	0	0	0	0	0	0	0	0	0	0	0	0	0	0	0	0	0	0	0	0	0	0	0	0	0	0	0	0	0	0	0	0	0	0	0	0	0	0
lncRNA	1	0.368	0	0	0	0	0	0	0	0	0	0	0	0	0	0	0	0	0	0	0	0	0	0	0	0	0	0	0	0	0	0	0	0	0	0	0	0	0	0	0	0	0	0	0	0	0	0	0
lncRNA	0.249156	2.84	2.58	0.176	0	0.147	2.84	0	0	0	0.152	0.314	0.481	0.209	0	0	0	0.346	0	0	0.787	0.503	0.223	0.231	0	0	0	0.184	0	0	0	0	0	0	0	0	0	0.453	0	0.136	0	0	0	0.375	0.494	0.578	0	0	1.21
lncRNA	0.09886	4.22	2.58	0.849	1.16	0.147	1.35	2.24	4.22	1.68	0.276	0.569	0.874	1.39	0.481	0.303	0.873	0.207	0.953	0.787	1.01	0	2.14	0.582	1.89	0.977	0.825	1.64	0.806	0	0.948	0	0.462	0.148	0	1.43	0.814	0.687	0.347	0.157	0.183	0.58	0.402	0.617	0.989	0	1.48	0	1.07
lncRNA	0.400927	0.472	0	0	0	0	0	0	0.467	0.272	0	0.472	0	0	0	0	0	0.196	0	0	0	0	0.464	0	0	0	0	0.303	0	0	0	0	0	0	0	0	0	0	0	0.157	0	0	0	0	0	0	0	0	0
lncRNA	0.439427	1.97	0	0	0	1.32	0	0	0.543	0	1.97	0.184	0.181	0	0	0	0	0	0	0.143	0	0	0	0.431	1.33	0	0	0	0	0	0	0	0	0	0	0	0	0	0	1.57	1.17	0	0	0	0	0	0	0	0
lncRNA	0.570415	1.38	0	0	0	0	0.222	0	0	0	0	0.19	0	0	0	0	0	0	0	0	0.985	0	0	1.38	0	0	0	0	0	0	0	0	0	0	0	0	0	0.894	0	0	0	0	0	0	0	0	0.34	0	0.521
lncRNA	0.625557	0.314	0	0	0	0	0	0	0.191	0	0	0	0	0	0	0	0	0	0	0	0	0	0	0	0	0	0	0.314	0	0	0	0	0	0	0	0	0	0	0	0	0	0	0	0	0	0	0	0	0
lncRNA	0.690856	27.1	0	0.533	0	0	0	0.422	0	0	0.172	0	0.953	0	0	0	0	0.249	0	0.285	0.171	0	0	0	0	0	0	27.1	0.386	1.14	0	0	0.319	0	12.8	0	1.63	0	0	0	0.366	0	0.289	0	0	0	1.92	0	0
lncRNA	0.826831	26.1	0	0	0	0	0	0	0	0.352	3.27	0	0	0	0	0.303	0	0	0	0.127	0.183	0	0	0	0	0	0	0	0	0	0	0	0	0	0	0	0	0	0	0	26.1	0.446	1.23	0	0	0	1.28	0	0
lncRNA	0.426053	6.45	0	0	0	0	0	0	0.467	0	3.79	0	0	0	0	0	0	0	0	2.36	0	0	0	0	0	0	2.53	0	6.45	0	0	0	4.86	0	0	0	0	0	1.91	0	2.23	3.56	2.41	0.244	0	0	2.22	0	0
lncRNA	0.252253	2.24	0.542	1.07	0.223	0.556	0.172	2.24	0.753	0.151	0.829	0.736	1.49	0.628	0.497	0	0	0.414	0	0	1.24	0	0.223	0.431	0	0	0	0.552	0	0	0	0	0	0	0	0	0	0.343	0	0.157	0.233	0	0.136	1.23	0	0	0	0.618	0.418
lncRNA	0.383359	1.33	0	0	0	0.12	0	0	0.467	0	0	0	0	0	0	0	0	0.346	0	0	0	0.558	0	0	1.33	0	0	0	0	0	0	0	0	0	0	0	0	0	0.173	0	0	0	0	0	0	0.304	0	0.412	0
lncRNA	0.668196	0.847	0	0	0	0	0	0	0.467	0.272	0	0	0	0	0	0	0	0	0	0	0.171	0	0	0	0	0	0	0.847	0	0	0	0	0	0	0.21	0	0	0	0	0	0	0	0	0	0	0	0	0	0
lncRNA	0.561909	16	0	0	0	0	3.64	0	0.579	0.352	0	0	0.196	0	0	0	0	0.192	11.4	0	0.527	0	1.75	0	0	0	0	16	0	0.381	0	0	0	0	0.631	0	0	2.23	0	0	0	0	0	0.617	0	0	0	0	1.04
lncRNA	0.48364	2.03	0	0	0	0	0	0	0	0	0	0	0.196	0	0.481	0.094	0	0	0	0	0.19	0	0	0	0.945	0	0	2.03	0	0	0	0	0	0	0	0	0	0	0	0	0	0	0	0	0	0	0	0	0.097
lncRNA	0.615216	0.678	0	0	0	0	0	0	0.336	0	0.199	0	0	0	0	0	0	0	0.318	0	0	0	0	0	0	0	0	0.678	0	0	0	0	0	0	0	0	0	0	0	0	0	0	0	0	0	0	0	0	0
lncRNA	0.613148	6.27	0	0	0	0	0	0	4.45	0.815	0.199	0	0.481	0	0	0.094	0	0	0	0	0.171	0	0.232	0	0	0	0	1.1	0	6.27	0	0	0.64	0	1.05	0	0	0	0	0.157	0	0	0	0.663	0	0	0	0	0.521
lncRNA	0.227713	2.26	0	0.176	0	0.293	0	0.281	2.26	1.97	0.172	0.194	0.958	0.209	0	0	1.73	0.207	0	0.254	0.266	0	0.934	0.239	0	0	0.412	0.193	1.65	1.8	1.11	0	0.32	0	0	0	0	0	0	0	0.467	0	0.545	0.314	0	0	0.34	0.434	0.097
lncRNA	0.267557	8.67	8.67	1.41	0	0.44	0.397	0	0.58	0.605	0.152	3.3	0.819	0	0.481	0.916	0	0.334	0	0.254	0.527	0	0.274	0.462	2.67	0.479	0	0.303	0	0	0	0.377	0	0	0	0	0	0	0.173	0.943	0.233	0	0.409	0.244	0	0	0.189	0.145	0.521
lncRNA	0.403038	0.678	0	0	0	0	0.222	0	0	0	0	0	0	0	0	0	0	0.207	0	0	0.183	0	0.274	0	0	0	0	0.678	0	0	0	0	0	0	0	0	0	0	0	0	0	0	0	0.143	0	0	0	0	0
lncRNA	0.548315	2.53	0	0.176	0	0	0	0	0	2.53	0	0	0.197	0	0	0	0	0.115	0	0	0.414	0	0.223	0	0	0	0	1.36	0	0	0	0	0	0	0.421	0	0	0	0	0	0	0	0	0	0	0	0	0	0
lncRNA	0.188696	3.83	0	0	0.29	0	0.841	0.281	3.68	1.09	2.18	0.314	3.83	0.474	0	0	0.873	0	0.318	0.285	0.282	0	0.292	0.253	0	0	0	0.899	0.193	1.16	0	0	0	0	0.421	0	0	0	0.173	0.136	0.233	0	0	0.188	0	0	0.099	0	0.351
lncRNA	0.346826	0.958	0	0.353	0	0	0	0	0.336	0	0.152	0	0.958	0.793	0	0	0	0.167	0	0	0.322	0	0	0.164	0	0	0	0	0.806	0	0	0	0	0	0	0	0	0	0	0	0	0	0	0.617	0	0	0	0	0
lncRNA	0.71461	0.916	0	0	0	0	0	0	0	0	0	0	0	0	0	0	0	0	0	0	0	0	0	0.253	0	0	0	0	0	0	0	0	0.462	0	0	0	0	0	0	0	0.916	0	0	0	0	0	0	0	0
lncRNA	0.680773	6.86	2.58	0	0	0	0	0	6.09	0	0	0	0	0	0	0	0	0	0	0	0	0	0.367	0.253	0.945	0	0	0.889	0	6.86	0	0	0	0	0.21	0	0	0	0	0	0	0	0	0	0	0	0	0	0
lncRNA	0.324808	1.79	0	0.353	0	0.12	0.398	0.845	0	0	0.596	0.472	0.153	0.793	0	0	0	0.167	0	0	0.827	0	0	0.106	0	0	0	0	0	0	0	0	0	0.148	0	0	0	0	0.227	1.6	0	0	0	0.375	0	0	0	1.03	1.07
lncRNA	0.719424	1.23	0	0	0	0	0	0	0	0	0	0	0	0	0.166	0	0	0	0	0	0	0	0	0	0	0	0	0	0	0	0	0	0	0	0	0	1.23	0	0	0	0	0	0	0	0	0	0	0	0
lncRNA	0.597621	0.336	0	0	0	0	0	0	0.336	0.151	0	0	0	0	0	0	0	0	0	0	0	0	0	0	0	0	0	0	0	0	0	0	0	0	0	0	0	0	0	0	0	0	0	0	0	0	0	0	0
lncRNA	0.403856	1.33	0	0	0	0	0	0	0.553	0	0	0	0	0	0	0	0	0	0	0	0	0	0	0.431	1.33	0	0	0	0	0	0	0	0	0	0	0	0	0	0	0.157	0	0	0	0	0	0	0	0	0
lncRNA	0.69409	11	0	0	0	0	0	0	0	6.73	0	0	0	0	0	0	0	0	0	0	0	0	0.232	0.625	0	11	0	0	0	0	0	0	0	0	0	0	0	0	0	0	0.233	0	0	0	0	0	0	0	0.418
lncRNA	0	1.43	0	0	0.29	0.147	0	0	0.266	0.213	0.152	0.184	0.207	0	0	0.916	0	0.124	0	0.127	0.949	0	0.292	0.156	0	0	0	0.243	0	0	0	0	0	0	0	1.43	0	0	0	0	0.183	0	0	0.314	0	0	0.189	0	0.097
lncRNA	0.285495	2.44	0	0	0	0.12	0.611	0	2.11	0.842	0.276	0	0.732	0	0	0	0	0	0	0	0	1.01	0.232	0.239	0	0	0	0.386	0	0.465	0	0	0	0	0	0	2.44	0.687	0	0.157	0.233	0	0	0.143	0	0	0.185	0	0
lncRNA	0.451511	1.24	0	0	0	0	0	0.281	0	0	0	0	1.24	0	0.574	0	0	0.124	0	0	0.414	0	0.232	0	0	0	0	0	0	0	0	0.189	0	0	0	0	0	0	0	0.157	0	0	0	0.143	0	0	0	0	0
lncRNA	0.462838	2.42	0	0	0	0	0	0	0.58	0	0.172	0	0.813	0	0	0	0	0	0	1.51	0	0	0	0	0	0	0	0.678	2.42	0	0	0	0	0	0	0	0	1.72	0.68	0	0	0	0	0	0	0	0.566	0	0.93
lncRNA	0.655112	2.74	0	0	0	0	0	0	2.74	0.272	0	0	0	0	0	0	0	0	0	0	0	0	0	0	0	0	0	0.784	0	2.29	0	0	0	0	0.421	1.43	0	0	0.227	0	0	0	0	0	0	0	0	0	0
lncRNA	0.636776	3.74	0	0	0	0	0	0	0	0	0	0	0.406	0	0	0	0	0	0	0	0	0	3.74	0	0	0	0	0.839	0	0.232	0	0	0	0	0	0	0	0	0	0	0	0	0.136	0	0	0	0	0	0
lncRNA	1	0.467	0	0	0	0	0	0	0.467	0	0	0	0	0	0	0	0	0	0	0	0	0	0	0	0	0	0	0	0	0	0	0	0	0	0	0	0	0	0	0	0	0	0	0	0	0	0	0	0
lncRNA	0.415104	13.3	0.542	0.533	0.29	0	0.225	1.27	0.191	0.815	0	0	0.633	0.237	0.166	0	0	0.5	0.358	0	0.414	0	1.37	0.253	0	0	0.412	13.3	0	0.93	0	0	0.462	0	3.58	0	0	0	0.173	0.136	0	0	0.136	0.494	0	0	0.189	0	0.702
lncRNA	0.380862	10.9	0	0.283	0.29	0.147	10.9	0.422	0.671	0.842	0.759	0.368	0.928	0.209	0.331	0	0	1.18	0.184	0.254	1.31	0.558	0.223	0.861	0.945	0.479	0	0.314	0.193	0	0	0.566	0.32	0	0	0	0	8.24	0	0	0.101	0	0.136	0.462	0	0	0	0.612	5.78
lncRNA	0.229254	1.33	0	0	0	0	0.445	0	0.543	0	0	0.19	0.481	0	0	0	0	0.196	0	0	0.949	0	0	0.177	1.33	0	0	0	0	0	0	0	0	0	0.21	0	0	0	0	0	0	0	0	0.663	0	0	0	0.145	0
lncRNA	-1	0	0	0	0	0	0	0	0	0	0	0	0	0	0	0	0	0	0	0	0	0	0	0	0	0	0	0	0	0	0	0	0	0	0	0	0	0	0	0	0	0	0	0	0	0	0	0	0
lncRNA	0.224954	1.45	0	0.566	0.958	0.24	1.35	0.422	0	0	0.199	0.472	1.45	0	0	0.094	0	0.828	0	0	0.342	0	0	0.506	0	0	0	0.56	0	0	0.474	0	0	0	0.841	0	0.814	0	0	0.136	0	0	0	0.188	1.17	0.578	0	0.145	0
lncRNA	0.281981	1.17	0	0	0	0	0	0.422	0.336	0.352	0.344	0	0.633	0	0	0	0	0.207	0	0	0.342	0	0	0.164	0	0	0	0.303	0	0	0	0	0.32	0	0	0	0	0	0	0.157	1.17	0	0	0	0	0	0.769	0	0.351
lncRNA	0.261573	1.5	0.542	0	0.798	0	0	0	0	0	0	0	0.613	0	0	0	0	0.207	0	0.143	0.949	0	0	0.582	0	0	0	0	0	0	0	0.371	0	0	0	0	0	0	0	0	0	0	0	0	0	0.304	0	0.145	0.521
lncRNA	0.246432	2.84	0	0	0	0.36	0.973	0.422	0.425	0	0	0.971	0.928	0	0.47	0	0	0	0	0.233	0.657	0	0	0.582	2.84	0	0	0	0	0	0	0	0.32	0.809	0	0	0	0	0	0	0.183	0	0.289	0.128	0	0.304	0.108	0	0.151
lncRNA	0.052837	1.35	0.542	0	0	0	0	0.281	0.543	0	0	0	0.457	0.237	0.166	1.17	0	0.207	0.184	0.127	1.35	0.527	0.274	0.861	0	0	0	0.314	0	0.465	0	0	0	0	0.21	0	0	0.453	0	0	0	0.58	0	0.231	0	0	0	0.289	0.491
lncRNA	0.410097	3.79	0	0	0	0.12	3.79	0.281	0	0	0	0	1.22	0.209	0	0	0	0.207	0	0	2.02	0	0	0.354	0	0	0	0	0	0	0	0.189	0	0	0	0	0	0.894	0	0	0	0	0	0.244	0	0.609	0	0	0.93
lncRNA	1	0.945	0	0	0	0	0	0	0	0	0	0	0	0	0	0	0	0	0	0	0	0	0	0	0.945	0	0	0	0	0	0	0	0	0	0	0	0	0	0	0	0	0	0	0	0	0	0	0	0
lncRNA	0.285339	6.78	0	0.353	0.223	0.278	0.225	0	0	3.52	0.199	0	4.79	0	0.166	0	0	0.667	0	0	1.19	0.558	0	0.76	0	0	0	6.78	0.237	0.381	0	0	0	0	1.26	0	0.617	0	0	0.271	0	0	0	0.617	0	0	0	0.206	0.151
lncRNA	0.645756	1.43	0	0	0	0	0	0	0	1.09	0	0	0.191	0	0	0	0	0	0	0	0	0	0	0	0	0	0	0	0	0	0	0	0	0	0	1.43	0.919	0	0	0	0	0	0	0	0	0	0	0	0
lncRNA	0.573243	1.75	0	0	0	0	0	0	0	0	0	0	0	0.467	0	0	1.75	0	0	0	0	0	0	0	0	0	0	0.678	0	0	0	0	0	0	0	0.848	0	0	0	0	0	0	0	0	0	0	0	0	0
lncRNA	0.480103	3.4	0	3.4	0	0	0	0	0	0	0.152	0.368	0.191	0.178	0.166	0	0	0.621	0	0	0.119	0	0	0.115	0	0	0	0	0	0	0	0	0	0	0	0	0	0	0	0	0	0	0	0.247	0	0	0	0	0
lncRNA	0.214848	1.8	0	0	0	0.586	0	0	0	0	0	0.388	0.813	0.178	0.481	0	0	0	0	0	0.337	0	0	0.253	0	0	0.361	0.289	0.193	0	0.474	0	0	0	0	0	0	0	0	0	0	0	0.136	0.285	0	0.578	0.518	0	1.8
lncRNA	0.612436	15.6	0	0	0	0	0	0	0	0.272	0	0	0.732	0	0	0	0	0.192	0.553	0	0.282	0	0.367	0	0.28	0	0	15.6	0	0.762	0	0	0	0	3.16	13.1	0.814	0	0	0	0	0	0	0	0	0	0	0.306	0
lncRNA	-1	0	0	0	0	0	0	0	0	0	0	0	0	0	0	0	0	0	0	0	0	0	0	0	0	0	0	0	0	0	0	0	0	0	0	0	0	0	0	0	0	0	0	0	0	0	0	0	0
lncRNA	0.357636	4.37	1.08	0	0	0	0.611	0.14	0.553	0.842	0	0.472	0	0.209	0.166	0	0	0.124	0	0	0	0	0.427	0	0	0	0	0.678	0	0	0	0	0	0	0	4.37	0	0	0	0	0	0	0	0	0	0	0.099	0	0
lncRNA	0.285248	2.17	0	0.566	0	0	0.398	0	0.671	2.17	0	0	0.92	0.209	0.574	0	0	0.346	1.07	0.143	0.939	0	0.729	0.431	0	0	0.412	0.599	0	0.381	0	0	0	0	0	0	0	0	0	0	0	0	0	0.154	0	0	1.55	0.206	0.193
lncRNA	0.180927	21.7	0	1.98	0.223	0.278	0.898	1.69	0	5.54	0.596	0.26	1.22	1.39	0	1.6	0	0.497	0.358	0	2.11	0	0.549	1.28	1.33	0	0	21.7	0.237	1.86	0.474	0.377	0.32	0.148	2.31	0	0	1.34	0.173	0.271	0.233	0	0	1.71	0.494	2.31	0	0.917	2.09
lncRNA	0.83058	34.8	0	0	0	0.12	0	0	34.8	0	0	0	0	0	0	0	0	0	0	0	0	0	0	0	0	0	0	1.36	0	17.7	0	0	0	0	0.21	0	0	0	0	0	0	0	0	0	0	0	0	0	0
lncRNA	0.276049	4.76	0.542	0.283	0	0.24	0.306	0	4.76	1.09	0.172	0.519	0.383	0.237	0	0	1.83	0.334	0.358	0	0.493	0	0.934	0.431	0	0	0	1.1	0	2.89	0	0	0	0	0	0	1.85	0	0	0	0.233	0	0.136	0.256	0	0	0.268	0	0
lncRNA	0.804106	6.08	0	0	0	0	0	0	0	0	0	0	0.362	0	0	0	0	0	0	0	0	0	1.1	0	0	0	0	6.08	0	0.232	0	0	0	0	0	0	0	0	0	0	0	0	0	0	0	0	0	0	0
lncRNA	0.786802	12.9	0	0	0	0	0	0	0	0.213	0	0	0	0	0	0	0	0	0	0	0	0	0	0	1.33	0	0	6.01	0	0.232	0	0	0	0	0.421	0	12.9	0	0	0	0	0	0	0	0	0	0	0	0
lncRNA	0.483324	1.83	0	0	0	0	0	0	0.476	0	0	0	0.659	0	0	0	0	0	0.635	0	0	0	1.83	0	0.28	0	0	0.739	0	0	0	0	0	0	0	0	0	0	0	0	0.467	0	0	0	0	0	0	0	0.288
lncRNA	0.597089	6.63	0	0	0	0	0	0	0.751	0.543	0	0	0.406	0	0	0	0	0	0	0	0	0	0.367	0	1.33	0	0	6.63	0	1.63	0	0	0	0	0.631	0	4.6	0	0	0	0	0	0	0	0	0	0	0	0
lncRNA	0.196779	2.29	0	0	0	0.278	0.4	0	1.37	0.842	0.138	0.184	0.305	0	0	0	0	0.192	0	0.116	0.237	0	0	0.156	0	0	0	0.401	0	2.29	0	0.371	0.32	0	0	0	0	0	0.227	0	0.55	0	0.136	0	0	0.304	0.185	0	0
lncRNA	-1	0	0	0	0	0	0	0	0	0	0	0	0	0	0	0	0	0	0	0	0	0	0	0	0	0	0	0	0	0	0	0	0	0	0	0	0	0	0	0	0	0	0	0	0	0	0	0	0
lncRNA	0.678863	2.84	0.542	0	0	0	0	0	0.543	0	0	0	0	0	0	0	0	0	0	0	0	0	0	0	2.84	0	0	0	0	0	0	0	0	0	0	0	0	0	0	0.157	0	0	0	0	0	0	0	0	0
lncRNA	0.414259	2.58	2.58	0	0	0.147	0.222	0	0	0	0	0.472	0	0.793	0	0	0.873	0	0	0	0.414	0	0	0	0	0	0	0	0	0	0	0	0	0	0	0	0	0	0.173	0	0.366	0	0	0	0	0	0	0	0.93
lncRNA	0.220754	0.542	0	0	0	0	0.542	0.422	0	0	0	0.26	0	0	0	0	0	0	0	0	0.18	0	0	0	0	0	0	0.314	0	0	0	0	0	0	0	0	0	0	0	0	0	0	0	0.128	0	0	0.268	0.206	0
lncRNA	0.568061	3.19	0	0	0	0	0	0	0	0.842	0.726	0	0	0	0	0	0	0.124	0	0	0.19	0	0	0	0	2.87	0	1.57	0	0	0	0	0	0	0	0	0	0	0	0	2.33	0	0	0	0	0	0	0	0.875
lncRNA	0.835122	8.78	0	0	0	0	0	0	0	0	0	0	8.78	0	0	0	0	0	0	0	0.119	0	0.146	0	0	0	0	0	0	0	0	0	0	0	0	0	0	0	0	0	0	0	0	0	0	0	0.099	0	0
lncRNA	0.498164	1.4	0	0	0	0	0.947	0	0	0.352	0	0	0.904	0	0	0	0	0.207	0	0	1.05	0	0	0	0	0	0	1.4	0	0.232	0	0	0	0	0	0.848	0	0	0	0	0	0	0	0	0	0	0.518	0	0.302
lncRNA	0.217355	16	1.08	0	0	0.48	0.344	0	1.73	16	0.199	0.194	1.45	0	0	1.17	0.873	1.17	0	0.428	0.414	0	0.687	0.462	0	0.479	0	1.05	0.193	0.722	0	0	0	0	0	0	0	0.447	0.227	0	0.7	0	0.272	0.663	0	0	0.189	0	0.521
lncRNA	0.009411	1.47	0	0	0	0	0	0.422	0.343	0	0.152	0	0.406	0	0.574	0	0.873	0.115	0	0	0.414	0	0	0	0	0	0	0	0	0	0	0	0	0	0	0	0	0	0	0	0.233	0	0.402	0.244	0	0	0.32	0	0.301
lncRNA	0.698417	132	0	0	0	0.12	0	0.14	0.685	0.543	1.45	0	0.443	0	0	0	0	0.125	0.184	0.143	0	0	2.57	0.582	0	0	0	127	0	3.81	0	0	0	0	20.2	132	2.44	0	0	0.157	0	0	0	0.128	0	0	0	0	1.04
lncRNA	0.628036	19.3	0.542	0	0	0.147	0	0	1.13	0.213	0	0	0	0	0	0	0	0	0	0	0	0	1.47	0	0	0	0	19.3	0	2.29	0	0	0	0	6.1	14.4	0.919	0	0	0	0.183	0	0	0.244	0	0	0	0	0.151
lncRNA	1	0.266	0	0	0	0	0	0	0.266	0	0	0	0	0	0	0	0	0	0	0	0	0	0	0	0	0	0	0	0	0	0	0	0	0	0	0	0	0	0	0	0	0	0	0	0	0	0	0	0
lncRNA	0.189004	3.39	0	0	0	0	2.69	0	0.433	0.853	0.726	0.26	0.828	1.65	0.574	1.17	0	0	0.358	0.233	1.9	0	2.8	0.582	0	0	0	3.39	0.573	1.14	0	0	0	0	0.841	0	0	0	0	0	0.183	0	0	0.188	0	0	1.02	0.434	1.04
lncRNA	0.564194	0.551	0	0	0	0	0	0	0	0	0	0	0	0.209	0	0	0	0	0	0	0	0	0.367	0.313	0	0	0	0.551	0	0	0	0	0	0	0	0	0	0	0	0	0	0	0	0.128	0	0	0	0	0.151
lncRNA	0.355639	0.489	0	0	0	0	0	0	0	0	0.186	0	0	0	0	0	0	0	0	0	0	0	0	0	0	0.489	0	0.289	0	0	0	0	0	0	0	0	0	0	0	0	0	0	0	0	0	0	0	0	0
lncRNA	0.416005	2.86	0	0	0	0	0.728	0	1.63	0.426	0	0	0.513	0	0	0	0	0	0	0	0.949	0	0	0	0	0	0	1.36	0	0.722	0	0	0.462	0	0.421	2.86	0	0	0	0	0	0	0	0	0	0	0.185	0	0
lncRNA	0.526662	0.945	0	0	0	0	0.225	0	0	0	0	0	0	0	0	0	0	0	0	0	0	0	0	0	0.945	0	0	0	0	0	0	0	0	0	0	0	0	0	0	0	0	0	0	0	0	0	0	0	0
lncRNA	0.231935	16.2	0	0.353	0.958	1.08	16.2	1.97	0.336	2.82	0.199	0.184	0.764	0.209	0	0	0	0.207	0	0.465	1.59	0	0	0.239	1.33	0	0	0.552	0.573	0.232	0	0	0.32	0.809	0.841	0	0	1.36	0.867	0.136	0.233	0	1.16	0.314	0	0	1.04	0	1.56
lncRNA	0.41271	0.542	0.542	0	0	0	0	0	0.343	0	0	0	0	0	0	0	0	0	0	0	0	0	0	0	0	0	0	0	0	0	0	0	0	0	0	0	0	0	0	0	0	0	0	0	0	0	0	0	0
lncRNA	0.201055	1.43	0	0.176	0	0.278	0.172	0.14	0.753	0	0.304	0.184	0.307	0.178	0.962	0	0	0	0	0	0.327	0	0	0.253	0.28	0	0	0.523	0	0.381	0	0	0	0	0	1.43	0.919	0	0	0	0.183	0	0	0.244	0	0	0.741	0.206	0.288
lncRNA	0.379343	0.506	0	0	0	0	0	0	0.467	0	0	0	0	0	0	0	0	0	0	0	0	0	0	0.506	0	0	0	0.193	0	0	0	0	0	0	0	0	0	0	0	0	0	0	0	0	0	0	0	0	0
lncRNA	0.146295	2.24	0	0.533	0	0.147	0.207	2.24	0.471	0.151	0.304	0.194	0.393	0	0	0	0	0.5	0	0	0.414	0	0.232	0	1.33	0	0	0	0.237	0	0	0.377	0	0	0	0	0	0.343	0	0	0	0	0	0.663	0.494	0	0.099	0.618	0.151
lncRNA	0.543688	11.2	2.58	1.6	0	0.44	0	0	0	0	0	0.388	1.22	2.08	2.28	0	0	0.334	0	0.116	0	0	0.934	0	0.28	0	0	0.3	11.2	0	0	0	0	0	0	0	0	0	0.68	0	0	0.891	0.272	0.314	0	0	0.185	0	0
lncRNA	0.640027	13.2	0	0	0	0	0.828	0	13.2	0	0	0	0.457	0.467	0	0	0	0	0	0	0	0	0	0	0	0	0	0	0	0.381	0.474	0	0	0	0	0	0	0	0	0	0	0	0	0.128	0	0	0	0.145	0
lncRNA	0.740016	10.4	0	0	0	0	0	0	10.4	0	0	0	0	0	0	0	0	0	0	0	0.322	0	0	0	0	0	0	0	0	0.465	0	0	0	0	0.21	0	0	0	0	0	0	0	0	0.244	0	0	0	0	0
lncRNA	0.555192	8.13	5.17	0	0	0.293	0	0	0	0	0	3.6	0	0	0	0	0	0	0	0	0	0	0	0	0	0	0	8.13	0	0.381	0	0	0	0	1.68	0	0.814	0	0	0	0	0	0	0	0	0	0	0	0
lncRNA	0.657527	0.949	0	0	0	0	0.207	0	0	0	0	0.949	0	0	0	0	0	0	0	0.127	0	0	0.229	0	0	0	0	0	0	0	0	0	0	0	0	0	0	0	0	0	0	0	0	0	0	0	0	0	0
lncRNA	0.553062	4.07	0	0	0	0	0	0	0.753	0	0	0.184	0	0	0	0	0	0.207	0.358	0	0	0	0.159	0	0	0	0	4.07	0.237	0.381	0	0	0	0	1.47	0	0	0	0	0	0	0	0	0	0	0	0	0	0.301
lncRNA	0.370987	4.05	2.58	0	0	0	0	0	0.579	0	0.596	0	2.2	0	0	0	0	0.334	0	0	1.31	0.558	0.229	0.253	0.945	0	0	0.314	0.237	0	0	0	0	0	0	0	0	0	0	0	0	0	0	0.663	0	4.05	0	0	0.193
lncRNA	0.400699	42.7	1.08	0.706	0.958	0.278	0	4.48	0.336	0.151	0.138	0.19	32.3	0.695	5.69	0	0	42.7	16.4	0	1.3	0.503	0.637	0.861	0.841	0	0	9.32	0	0	0	0	0	12	0	0	0	0	0	0	0	0	0	10.2	0.494	1.73	0	0.306	0.491
lncRNA	0.525586	1.33	0	0	0	0	0	0	0.543	0	0	0	0.621	0	0	0	0	0	0	0	0	0	0	0	1.33	0	0	1.29	0	0.381	0	0	0	0	1.26	0	0	0	0.227	0	0	0	0	0	1.17	0	0	0	0
lncRNA	0.182894	14	0.542	0.283	0.958	1.95	1.35	0.845	0.425	0	0.726	1.04	6.33	0	0.574	0	0	5.18	0	1.4	5.65	0.503	0.934	1.42	1.33	0	4.54	0.551	2.29	0	1.11	0.189	0	2.41	0	0	0	0	1.04	1.6	0.233	0.891	2.6	1.02	0	1.83	14	0.917	8.34
lncRNA	0.252627	21.5	0.542	6.79	1.6	0.733	0.841	1.27	0.671	0	3.04	0.26	6.59	4.76	0.962	1.17	0	3.31	0	1.05	2.71	0	0	2.43	1.89	0	0.412	0	2.48	0	0	0.371	0	0	0	0	0	0	1.36	0.314	1.1	6.96	1.2	2.96	1.17	2.31	0.943	0.618	0.57
lncRNA	0.052488	0.873	0	0	0	0	0	0	0	0	0	0	0	0	0	0	0.873	0	0	0	0.266	0	0	0	0	0	0	0.314	0	0	0	0	0	0	0	0	0	0	0	0	0	0	0	0.231	0	0	0	0	0.097
lncRNA	1	0.451	0	0	0	0	0	0	0	0	0	0	0.451	0	0	0	0	0	0	0	0	0	0	0	0	0	0	0	0	0	0	0	0	0	0	0	0	0	0	0	0	0	0	0	0	0	0	0	0
lncRNA	0.918518	50.6	0	0	0	0	0	0	0.543	0	0	0	0	0	0	0	50.6	0	0	0	0	0	0.232	0	0	0	0	0	0	0	0	0	0	0	0	0	0	0	0	0.157	0	0	0	0	0	0	0	0	0
lncRNA	0.400284	8.43	2.58	0	0	0.12	0	0	8.43	0	0	0	0.958	0.237	0.481	0	1.83	0.124	0.318	0	0.171	0	0	0	0	0	0	1.53	0	2.29	0	0	0	0	0.21	0	0	0	0	0.314	0	0	0.136	0.307	0	0	0	0	0
lncRNA	0.453214	1.93	0	0.266	0	0	0	0	0	0	0	0	0.383	0	0	0	0	0.124	0.358	0	0.655	0	0.367	0	0	0	0	1.93	0.193	0	0	0	0	0	0.421	0	0	0	0	0	0	0	0	0.128	0	0	0	0	0
lncRNA	0.570192	13.1	0	0	0	0	0	0	0.543	0	0	0	0.621	0.237	0	0	0.873	0	0	0	0.183	0	0.367	0.354	0	0	0	10.2	0.827	0	0	0	0	0	0.421	13.1	0	0	0	0	0	0	0	0.384	0	0.578	0	0	0
lncRNA	0.686457	3.09	0.542	0	0	0	0	0	0	0	0	0	0	0	0	0	0	0	0.318	0	0	0	0.159	0	0	0	0	3.09	0	0.232	0	0	0	0	0.841	0	0	0	0	0	0	0	0	0	0	0	0	0	0
lncRNA	0.807515	14.2	0	0	0	0	0	0	0	0	0	0	0	0	0	0	0	0	0	0	0	0	0	0	0	0	0	14.2	0	0.381	0	0	0	0	0.841	0	0	0	0	0	0	0	0	0	0	0	0	0	0
lncRNA	0.774344	18.3	0	0	0	0	0	0	0	0	0	0	0	0	0	0	0	0	0	0	0	0	1.1	0.431	0	0	0	18.3	0	0.381	0	0	0	0	2.31	0	0	0	0	0	0	0	0	0	0	0	0	0	0
lncRNA	0.357719	8.29	0.542	0	0	0.278	0	0	0.579	0	2.18	0.184	1.46	0.356	0	0	0	0.167	0	0.787	0	0	0.232	0.431	0	0	0	0	0	0	0	0	0	0	0	0	0	0	0.173	0.271	8.29	0	1.63	1.38	0.494	0.609	2.83	0	0.521
lncRNA	0.502524	3.81	0	0	0	0	0.225	0	0	0	0	0	0.196	0	0.47	0	0	0	0.369	0	0	0	0.232	0.164	0	0	0	3.81	0	0	0	0	0	0	0.631	0.848	0	0	0	0	0	0	0	0	0	0	0	0.206	0.199
lncRNA	0.313514	3.12	1.08	0.566	0.223	0.278	0.306	0	0	0	0	0.26	2.44	0	0.574	0	0	3.12	0	0.143	1.35	0	0.274	0.469	0	0	0	0	0.827	0	0	0	0	0	0	0	0	0	1.81	0.157	0	0.446	0	0.314	0	0	0.566	0	0.151
lncRNA	0.156448	1.33	0	0	0.223	0.293	0.324	0.14	0.382	0	0	0.388	0.481	0	0.962	0	0	0.415	0.318	0.143	0.327	0.527	0	0.346	0.945	0.958	0	0.578	0.237	0	0	0	0	0	0	0	0.814	0	0	0.157	0.366	0	0.545	0.663	0	0	0.189	0.206	0.301
lncRNA	0.224288	0.962	0	0	0.798	0	0	0	0.336	0	0	0	0	0	0.962	0	0	0	0	0	0	0	0.232	0	0.945	0.489	0	0	0	0	0	0	0	0	0	0	0	0	0	0	0	0	0	0	0	0	0	0	0
lncRNA	0.202421	1.45	0	0.283	0.958	0.44	0.397	0.702	0.799	0	0.199	0.582	1.45	0	0.47	0.094	0	0.828	0.184	0.143	0.313	0	0	0.718	1.33	0	0	0.193	0.237	0.361	0.474	0	0	0	0	0	0	0	0	0.157	0	0	0	0	0	0	0.185	0.412	0.387
lncRNA	1	0.933	0	0	0	0	0	0	0	0	0	0	0	0	0	0	0	0	0	0	0	0	0	0	0	0	0	0	0	0	0	0	0	0	0	0	0	0	0	0	0.933	0	0	0	0	0	0	0	0
lncRNA	0.341827	0.841	0	0.176	0.223	0	0	0	0	0	0.397	0	0.305	0.467	0	0	0	0	0	0	0.196	0	0	0.156	0	0	0	0	0	0	0	0	0	0	0	0	0	0	0.68	0	0	0	0	0.307	0	0	0	0.145	0
lncRNA	0.079842	0.542	0.542	0	0	0	0	0	0.471	0	0	0	0.191	0	0	0	0	0	0	0	0	0	0	0	0	0	0	0	0.237	0	0	0	0	0	0	0	0	0	0	0	0	0	0	0	0	0	0	0	0
lncRNA	0.621818	0.157	0	0	0	0	0	0	0	0	0	0	0	0	0	0	0	0	0	0	0	0	0	0	0	0	0	0	0	0	0	0	0	0	0	0	0	0	0	0.157	0	0	0	0	0	0	0	0	0
lncRNA	0.753484	1.23	0.542	0	0	0	0	0	0	0	0	0	0	0	0	0	0	0	0	0	0	0	0	0	0	0	0	0	0	0	0	0	0	0	0	0	1.23	0	0	0	0	0	0	0	0	0	0	0	0
lncRNA	1	0.148	0	0	0	0	0	0	0	0	0	0	0	0	0	0	0	0	0	0	0	0	0	0	0	0	0	0	0	0	0	0	0	0	0	0	0	0	0	0	0	0	0	0	0	0	0	0	0
lncRNA	0.28477	4.39	0	0.283	0	0	0.172	2.24	0.753	0	0.596	0.368	4.39	0.209	0	0	0	0.415	0	0.999	0	0.503	0	0.329	0.945	0	0.825	0	1.89	0	0	0	0.32	0.148	0.21	0	0	0.343	0.453	0	1.21	0	2.86	0.617	0	0	1.6	0.206	0.418
lncRNA	0.676737	28.5	0.542	0	0	0	0	0	0.753	0	0.344	0	0.443	0	0	0	0	0	0	0.787	0	0	0	0	0	0	0	28.5	0.474	1.14	0	0	0	0	10.3	0	0.617	0	0	0	0.101	0	0.136	0	0	0	0.395	0	0.418
lncRNA	0.243274	1.8	0.542	0.266	0	0	0	0	0.753	0	0	0	0.33	0	0	0	0	0.192	0	0	0.322	0.527	0.274	0.76	0	0	0	0.3	0.237	1.8	0	0	0	0	0	0	0	0	0	0.472	0	0	0.136	0.231	0	0	0	0.145	0.097
lncRNA	0.145394	0.361	0	0	0	0	0	0	0.209	0	0	0	0	0	0	0	0	0	0	0	0	0	0	0	0	0	0.361	0.246	0	0.232	0	0	0	0	0	0	0	0	0	0	0	0	0	0	0	0	0	0	0
lncRNA	0.268345	5.17	0	1.07	0	0	0.398	0.14	0.471	0	0.152	0	0.481	0	1.14	0	0	5.17	0	0.571	0.985	0	0	0.177	1.33	0	0	0	0.573	0	0	0	0.64	0	0	0	0	1.03	0.68	0	0.55	0.58	0.272	0	0	0	0.566	0.206	0.418
lncRNA	0	0.437	0	0	0	0	0	0	0	0	0	0	0.305	0	0	0	0	0	0	0	0	0	0	0.431	0	0	0	0	0	0	0	0	0	0	0	0	0	0	0.227	0	0	0	0	0	0	0	0	0	0.418
lncRNA	0.642049	3.74	0	0	0	0	0	0	0	0	0	0	0.451	0	0	0	0	0	0	0	0	0	3.74	0	0	0	0	1.12	0	0	0	0	0	0	0.21	0.848	0	0	0	0	0	0	0	0	0	0	0	0	0
lncRNA	0.291154	2.84	0	0	0.29	0.278	0.797	0	0	0	0.138	0	2.84	0.695	0	0	0	0.124	0	1.57	1.44	0	0	0	0	0	0	0	0.71	0	0	0	0	0	0	0	0	0.343	0.906	0	1.28	0	0.289	0	0	0	0.741	0.206	0.199
lncRNA	0.568348	4.6	0.542	0	0	0	0	0	0.579	0	0	0	0.191	0	0	0	0	0	0	0	0	0	0	0	0	0	0	0	0	0.381	0	0	0	0	0.21	0	4.6	0	0	0	0	0	0	0	0	0	0	0	0
lncRNA	0.62934	6.77	0.542	0	0	0	0	0	6.77	0	0	0	0	0	0	0	0	0.124	0	0	0	0	0.229	0	0	0	0	0.784	0	2.89	0	0	0	0	0.421	0	4.07	0	0	0	0	0	0	0	0	0	0	0	0
lncRNA	-1	0	0	0	0	0	0	0	0	0	0	0	0	0	0	0	0	0	0	0	0	0	0	0	0	0	0	0	0	0	0	0	0	0	0	0	0	0	0	0	0	0	0	0	0	0	0	0	0
lncRNA	0.803551	1.4	0	0	0	0	0	0	0	0	0	0	0	0	0	0	0	0	0	0	0	0	0.229	0	1.4	0	0	0	0	0	0	0	0	0	0	0	0	0	0	0	0	0	0	0	0	0	0	0	0
lncRNA	0.527142	2.67	0	0	0	0	0	0	0	0.705	0	0.194	0	0	0	0	0	0.124	0.953	0	0.282	0	0.159	0	0	0	0	2.67	0	0	0	0	0	0	0.421	0	0	0	0.227	0	0	0	0	0	0	0	0	0	0
lncRNA	0.427695	2.03	1.08	0	0	0	0	0	0.543	0.352	0	0.194	0.958	0	0	0.094	0	0	0	0.127	0	0	0	0.115	0	0	0	2.03	0	0	0	0	0	0	0	0	0	0	0	0	0	0	0	0	0	0	0	0	0
lncRNA	0.383878	1.68	0	0.176	0	0.293	0	0	0	1.68	0	0	0.732	0	0	1.17	0	0.414	0.369	0	1.35	0	0	0.239	0	0	0	1.36	0	0	0	0	0	0	0.21	0	0	0	0	0	0	0	0	0.128	0	0	0	0.206	0
lncRNA	0.273688	1.66	0.542	0.176	0.958	0	1.35	0.14	0.579	0.213	0	0	1.66	0.237	0.962	1.17	0	0.251	0	0	0.527	0	0	0.106	0	0	0	0.829	0	0	0	0	0	0	0	0	0	0	0	0	0	0	0	0.732	0	0	0	0	0.521
lncRNA	0.234764	2.58	2.58	0	0	0.733	0.4	0.281	0	0	0	0.472	0	0	0	0.303	0	0.115	0	0	0.337	0	0	0	0	0	0	0.3	0	0	0	0	0	0.809	0	0	0	0	0.173	0.157	0	0	0	0	0	0	0	0	0
lncRNA	0.108221	0.809	0	0	0	0	0	0	0.543	0	0	0	0	0.695	0	0	0	0.207	0	0	0	0	0.367	0	0	0	0	0.289	0	0.381	0	0.189	0	0.809	0	0	0	0	0	0	0	0	0.136	0	0.494	0	0.741	0	0
lncRNA	0.271823	1.62	0	0.176	0	0	0	0	0	0	0	0	0	0	0	0	0	0.207	0	0.285	0	0	0	0.431	0	0	0	0	0	0	0	0.189	1.62	0.297	0	0	0	0	0	0	0	0	0	0	0	0	0	0.206	0.351
lncRNA	0.544098	0.532	0	0	0	0	0	0	0	0	0	0	0.153	0	0	0	0	0	0	0	0	0	0	0	0	0	0	0.303	0	0	0	0	0	0	0	0	0	0	0	0	0	0	0	0	0	0	0	0	0
lncRNA	0.62414	0.732	0	0	0	0	0	0	0	0	0	0	0.732	0	0	0	0	0	0	0	0	0	0	0	0	0	0	0.193	0	0	0	0	0	0	0	0	0	0	0	0	0	0	0	0	0	0	0	0	0
lncRNA	1	0.732	0	0	0	0	0	0	0	0	0	0	0.732	0	0	0	0	0	0	0	0	0	0	0	0	0	0	0	0	0	0	0	0	0	0	0	0	0	0	0	0	0	0	0	0	0	0	0	0
lncRNA	0.385511	0.521	0	0	0	0	0	0	0	0	0	0	0	0	0	0	0	0	0	0	0	0	0	0	0	0.479	0	0	0	0	0	0	0	0	0	0	0	0	0	0	0.233	0	0	0	0	0	0	0	0.521
lncRNA	0.310361	2.58	2.58	0	0.958	0	0	0.422	0.336	0	0.726	0	0.633	0	0	0	0	0.231	0	0.116	0	0	0	0	0	0	0	0	0	0	0	0	0	0	0	0	0	0	0.227	0	0	0	0	0.154	0	0	0.555	0	0.604
lncRNA	-1	0	0	0	0	0	0	0	0	0	0	0	0	0	0	0	0	0	0	0	0	0	0	0	0	0	0	0	0	0	0	0	0	0	0	0	0	0	0	0	0	0	0	0	0	0	0	0	0
lncRNA	0.625557	0.543	0	0	0	0	0	0	0.543	0	0	0	0	0	0	0	0	0	0	0	0	0	0	0	0	0	0	0.314	0	0	0	0	0	0	0	0	0	0	0	0	0	0	0	0	0	0	0	0	0
lncRNA	0.172564	4.37	2.58	0.283	0.223	0.147	0.517	0	0.753	2.12	0.152	0.388	0.904	0	0.481	0.303	0.873	0.207	0.318	0	1.35	0.558	1.62	0.861	0	3.83	0	0.678	0.386	1.52	0	0	0	2.41	0	4.37	1.23	0	0	0.157	0.933	0	0	1.38	0.494	0.304	0.108	0.612	0.453
lncRNA	0.625197	0.543	0	0	0	0	0	0	0.543	0	0	0	0.451	0	0	0	0	0	0	0	0	0	0	0	0	0	0	0	0	0	0	0	0	0	0	0	0	0	0	0	0	0	0	0	0	0	0	0	0
lncRNA	0.461933	0.383	0	0	0	0	0	0	0.342	0	0	0	0.383	0	0	0	0	0	0	0	0.171	0	0	0	0	0	0	0.261	0	0.381	0	0	0	0	0	0	0	0	0	0	0	0	0	0	0	0	0	0	0
lncRNA	0.312647	2.58	2.58	0	0	0.12	0.207	0.14	0.753	0.639	0	0.184	0.732	0.209	0	0	0.873	0	0	0.254	0	0	0.934	0.506	1.33	0	0	1.36	0	2.17	0	0	0	0	0.421	1.43	0	0	0	0	0.233	0	0	0.663	0	0	0.108	0	0
lncRNA	0.738191	0.352	0	0	0	0	0	0	0	0.352	0	0	0	0	0	0	0	0	0	0	0	0	0	0	0	0	0	0	0	0	0	0	0	0	0	0	0	0	0	0	0	0	0	0	0	0	0	0	0.097
lncRNA	0.600106	37.9	0	0	0	0	0	0	22.5	0	0	0	0.443	0	0	0	1.83	0	0	0	0	0	1.47	0	0	0	0	37.9	0	22.5	0	0	0	0	10.1	8.58	2.47	0	0	0	0	0	0	0	0	0	0	0	0
lncRNA	1	0.276	0	0	0	0	0	0	0	0	0	0	0	0	0	0	0	0	0	0	0	0	0	0	0	0	0	0.276	0	0	0	0	0	0	0	0	0	0	0	0	0	0	0	0	0	0	0	0	0
lncRNA	0.369564	4.76	0	1.6	0	0	0	0	0	0.842	1.79	0	0.958	4.76	0.481	0	0	0.207	0	0	1.31	1.05	0	1.52	0.945	0	0	0	0	0	0	0	0	0	0	0	0	0	0	0	0	0.58	0.136	4.13	0	0	0	0	0
lncRNA	0.583135	3.95	0.542	0	0	0	0	0	0	0	0	0	3.95	0	0.574	0	0	0	0	0.143	0	0	0	0	0	0	0	0	0	0	0	0	0	0	0	0	0	0	0	0	0.467	0	0	0	0	0	0.099	0	0
lncRNA	0.504729	1.16	0	0	0	0	0	0	0	0	0	0	0.146	0	0	0	0	0	0	0.143	0	0	1.16	0	0	0	0	0	0	0	0	0	0.32	0	0	0	0	0	0	0	0	0	0	0	0	0	0	0	0
lncRNA	0.620991	0.253	0	0	0	0	0	0	0	0	0	0	0	0	0	0	0	0	0	0	0	0	0	0.253	0	0	0	0	0	0	0	0	0	0	0	0	0	0	0	0	0	0	0	0	0	0	0	0	0
lncRNA	0.307503	0.904	0	0.849	0	0.147	0	0.422	0	0	0	0.472	0.904	0.793	0	0	0	0.196	0	0	0.266	0	0	0.177	0	0	0	0	0.193	0	0	0	0	0	0	0	0	0	0	0	0	0	0	0.307	0	0	0	0.145	0.301
lncRNA	0.376682	3.57	0	0.566	0	0.278	2.19	0	0	0.842	0	0.26	0.962	0	0	2.34	0.873	0	0	0	0.949	0	0	0.639	0.945	0	0	0.314	0	0	0	0	0	0	0	0	0	3.57	0	1.6	0	0	0.136	0	0	0	0	0	2.41
lncRNA	0.164618	10.8	0	1.06	2.87	1.2	10.8	2.24	0	0	6.68	1.94	6.59	5.93	0.994	1.17	0.873	1.66	0	0.143	5.22	1.67	0	1.92	0.28	0	0.412	0.678	0.573	0	1.9	6.3	1.92	2.43	0	0	0	1.72	0.453	0.949	0.733	0.446	0.545	2.81	0	0.304	1.36	1.53	7.19
lncRNA	1	0.873	0	0	0	0	0	0	0	0	0	0	0	0	0	0	0.873	0	0	0	0	0	0	0	0	0	0	0	0	0	0	0	0	0	0	0	0	0	0	0	0	0	0	0	0	0	0	0	0
lncRNA	0.628417	5.5	0	0	0.223	0	0	0	0.579	0	0	0	0.406	0	0	0	0	0	4.29	0	0.337	0	0.478	0	0	0	0	5.5	0	0.232	0	0	0	0	0	0	0	0	0.227	0	0	0	0	0	0	0	0.34	0	0
lncRNA	0.258255	1.35	0	0	0	0	1.35	0.14	0.753	0.213	0	0	0.928	0.939	0	0	0	0	0.184	0	0.949	0	0	0	0	0	0	0.184	0	0	0	0	0	0	0.21	0	0	0	0	0	0.233	0	0.136	0	0	0	0.108	0	0.351
lncRNA	0.715657	25.8	0	0	0	0	0	0	25.8	0	0	0	0	0	0	0	0	0	0	0	0	0	0	0	0	0	0	1.36	0	4.33	0	0	0	0	0.421	0	0.919	0	0	0	0	0	0	0.617	0	0	0	0	0
lncRNA	0.520364	5.49	0	0	0	0	0.306	0	0.579	0.352	0	0	0.196	0	0	0	0	0	0	0.143	0	0	0.367	0	0	0.489	0	5.49	0	0.232	0	0	0	0	0.631	0	0	0	0	0	0	0	0	0	0	0	0	0	0
lncRNA	0.712792	62.7	0	0.283	0	0.12	0	0	62.7	0	0	0	0	0	0	1.17	0	0.207	0	0	0	0	0	0	0	0	0	4.7	0	28.9	0	0	0	0	1.68	1.7	4.07	0	0	0	0	0	0	0	0	0	0.518	0	0
lncRNA	0.839417	67.2	0	0	0	0	0	0	1.74	0	0	0	0	0	0	0	0	0	0	0	0	0	67.2	0	0	0.489	0	0.578	0	0	0	0	0	0	0.631	0	0	0	0	0	0	0	0	0	0	0	0	0	0
lncRNA	0.801908	32.4	0	0	0	0	0	0.14	2.86	2.47	0.726	0	1.22	0	0	0	0	0	0	0.127	0	0	2.8	0.106	0	0	0	10.2	0	2.89	0	0	0	0	32.4	0	0.814	0	0	0	0	0	0.136	1.99	0	0	0	0	0.097
lncRNA	0.702022	216	0	0	0	0.12	0	0.14	43.8	24.9	2.91	0	17.1	0	0	0.094	0	0.115	0.715	0	0	0	74.8	0.506	1.33	0.977	0	82.6	0	64.2	0	0	0	0	216	5.09	8.02	0.453	0	0	0	0	1.63	0.663	0	0	2.31	0	0.097
lncRNA	0.702147	1.92	0	0	0	0	0.344	0	1.66	1.92	0	0	0	0	0	0	0	0	0	0	0	0	0	0	0	0	0	0.276	0	1.14	0	0	0	0	0	0	0	0	0	0	0	0	0	0	0	0	0	0	0
lncRNA	0.771814	15.7	0	0	0	0	0	0	15.7	0	0	0	0	0	0	0	0	0	0	0	0	0	0	0.253	0	0	0	0.784	0	3.97	0	0	0	0	0	0	0	0	0	0	0	0	0	0	0	0	0	0	0
lncRNA	0.264323	41.5	0	0.283	1.92	1.39	1.35	0.281	0.247	1.36	1.45	0	1.91	0.237	4.59	0.303	0	1.49	0	2.36	1.35	0	38.3	0.354	0.945	1.47	0.825	0.261	0.71	0	1.11	0.377	2.24	2.43	0	0	0.814	0	1.04	0.407	0.55	0	5.86	1.39	0	0.578	41.5	0.145	7.82
lncRNA	0.121091	1.89	0	0.353	0.958	0.36	0.667	0	1.16	1.06	0.726	1.89	0.732	0.356	0.574	0.188	0.873	0.746	0.184	0.349	1.01	1.05	1.84	0.861	0.945	0.977	0.412	1.69	0.578	1.08	0.474	0	0	0.148	0	0	0.814	0.447	0.227	0.157	0.467	0	0.289	0.732	0	0	0.108	0.206	0.702
lncRNA	0.485921	0.693	0	0.176	0	0	0	0	0	0	0	0	0.406	0	0	0	0	0.693	0	0	0	0	0	0	0	0	0	0.193	0	0	0	0	0.32	0	0	0	0	0	0	0	0	0	0.136	0	0	0	0	0	0
lncRNA	0.348556	2.58	2.58	0	0	0	0.174	0	0	0	0.414	0	0.886	0.356	0.497	0	0	0.124	0	0.143	0.183	0	0.934	0.253	0	0	0	0.28	0	0	0	0	0	0	0	0	0	0	0	0	0	0	0	0.314	0	0	0.32	0	0.097
lncRNA	0.465911	25.3	0	0.176	0	0.147	0.728	0	0	0.426	0.199	0.472	1.68	0	0	0.188	25.3	0.196	0	0	0.979	0	0	0.693	0	0	0	0.314	0	0	0	0	0	0	0	0	0	0	0	0.157	3.97	0	0	0.231	0	0	0	0.306	0
lncRNA	0.47901	5.65	0	0	0	0	0	0.845	0.58	0	0.152	0.19	1.33	0	0	0	0	0	0	0	0	0	0.229	0	0	0	0	0.243	0	0	0.474	0	0	0	0	0	0	0	0.227	0	1.17	0	0	0.154	0	0	0.34	0	0
lncRNA	0.409568	0.705	0	0	0.29	0	0	0	0.553	0.705	0	0	0	0	0	0	0	0.124	0	0	0	0	0	0.253	0	0	0	0	0	0	0	0	0	0	0	0	0	0	0	0	0	0	0	0	0	0	0	0	0
lncRNA	0.404321	7.58	0	0	0	0	0	0	0.553	0	0.138	0	7.58	0	0.574	0.094	0	0.115	0	0	0	0	0.687	0.115	0.945	0	0	0	0	0	0	0.371	0	0	0.21	0	0	0	0	0.136	0	0	0	0.663	0	0	0	0	0
lncRNA	0.429469	42.7	0	4.81	0.958	0.72	0.445	0.14	0	0	0.726	8.16	5.5	0.209	0	0	0	1.04	0	0.285	5.41	0	0	4.36	0	0.958	0	0	0	0	0	0	0	9.64	0	0	0	0	0.694	0.542	0.467	0.446	2.41	1.33	0.494	1.73	0.197	0.306	1.05
lncRNA	0.338436	0.596	0	0	0	0.278	0	0	0	0	0	0	0.457	0	0	0	0	0	0	0	0.596	0	0	0	0	0	0	0	0	0	0	0	0.32	0	0	0	0	0	0	0	0	0	0	0	0	0	0	0.145	0
lncRNA	0.388202	4.08	0	2.83	0	0	0.449	0.422	0	0	0.199	0	0.393	0	0	0	0	0	0	0.254	0.783	0	0.159	0.239	0	0	0	0.678	0	0	0	0	0	0	0.21	0	0	4.08	0.694	0	0	0	0	3.32	0	0	0	0.824	0.406
lncRNA	0.595232	76.1	2.58	0.706	0	0.293	0.917	0.14	0	76.1	0	0.472	1.37	0	0	0	0.873	0.622	0.553	0.127	1.01	0	1.87	0	0.28	0	0	7.18	0	0.697	0	0.189	1.62	0	0	0	0	0	0.227	0	0	0.891	0.402	0.285	0	0	0.189	0.145	0.521
lncRNA	0.626397	2.47	0	0	0	0	0	0	0	2.47	0	0	0.406	0	0	0	0	0.124	0	0	0	0	0	0	0	0	0	0.829	0	0	0	0	0	0	0	0	0	0	0	0	0.233	0	0	0	0	0	0	0	0
lncRNA	0.656606	123	0	0	0	0.12	0.947	0	0	40.5	2.18	0.184	0.481	0	0	0.094	0	0.125	0.369	0	0.313	0	4.04	0	0.945	0.479	0	123	0	2.79	0	0	0	0	30.7	4.37	0	0	0	0	0	0	0	0.143	0	0	0.34	0	0.875
lncRNA	0.441903	58.3	0	0	0.29	0.12	0	0.422	0.553	1.06	0.172	0	3.66	0.467	0	0.094	0	0	0.184	0	1.31	0.558	3.67	0.253	0	0.479	0	58.3	0.237	1.91	1.11	0.189	1.62	0	6.31	10	4.07	0	0	0	0.101	0	0	0.285	0	0	1.54	0.306	0.491
lncRNA	1	0.303	0	0	0	0	0	0	0	0	0	0	0	0	0	0	0	0	0	0	0	0	0	0	0	0	0	0.303	0	0	0	0	0	0	0	0	0	0	0	0	0	0	0	0	0	0	0	0	0
lncRNA	0.408619	0.29	0	0	0	0	0	0	0	0	0	0	0	0	0	0.094	0	0	0	0	0	0	0	0	0	0	0	0	0	0	0	0	0	0	0	0	0	0	0.227	0	0	0	0	0	0	0	0	0	0
lncRNA	0.122244	1.62	1.62	0	0	0.147	0	0	0	0.842	0	0	0.153	0.467	0.574	0	0	0	0	0	0.282	0	0	0.253	0.945	0	0	0	0	0	0	0	0	0	0	0	0	0	0	0	0	0	0	0.256	0	0	0.099	0	0.097
lncRNA	0.683706	0.848	0	0	0	0	0	0	0	0	0	0	0	0	0	0	0	0	0	0	0	0	0	0	0	0	0	0.839	0	0	0	0	0	0	0.841	0.848	0	0	0	0	0	0	0.136	0	0	0	0	0	0
lncRNA	0.761487	6.1	0	0	0	0	0	0	0.579	0	0	0	6.1	0	0	0	0	0	0	0.116	0	0	0	0	0	0	0	0	0.806	0	0	0	0	0	0	0	0	0	0	0	0	0	0	0	0	0	0	0	0
lncRNA	0.085257	2.67	0.542	0.266	0	0.147	0.611	0	0.74	0	0.152	0	0.953	0.178	0.166	0.188	0	0.415	0	0.143	0.266	0	0	0.239	2.67	0	0	0.184	0.237	0	0	0	0.32	0	0	1.43	0	0	0	0.157	0	0	0.136	0.617	0	0	0.189	0.145	0.097
lncRNA	0.661547	45.3	0	0	0.29	0	0	0	0.375	0.352	0.726	0.26	1.5	0	0	0	0.873	0.196	0	0.127	0.18	0	7.41	0	0	0	0	45.3	0.806	1.39	0	0	0.319	0	29.9	0	0.814	0	0.227	1.6	0	0.58	0.289	0	0	0	0.32	0.206	0.521
lncRNA	0.242039	8.13	0.542	0	0	0	0	0	0	0	0	0	0.41	0.237	0.574	0.094	0	0.207	0.358	0	0.266	0.503	2.8	0.239	0.28	0	0	8.13	0	1.08	0	0	0	0	1.47	0.848	0.919	0	0	0	0.233	0	0	0.154	0	0.304	0.108	0	0.351
lncRNA	0.521359	5.23	0	0	0	0.12	0	0	1.15	1.06	0	0	0.305	0	0	0.916	0	0	0	0	0.183	0	0.367	0	0	0	0	5.23	0	2.09	0	0	0.32	0	0.841	0	4.32	0	0	0	0	0	0.136	0	0	0	0.518	0	0
lncRNA	0.639725	32.3	0	0	0	0	0	0	14.8	0.639	0.726	0	0.443	0	1.14	0	0	0.251	0.715	0	0	0	3.74	0.431	0	0	0	6.63	0	32.3	0	0	0	0	6.52	0.848	9.87	0	0.227	0	0	0	0	0.244	0	0	0	0	0
lncRNA	0.301675	0.678	0	0	0	0	0	0	0	0	0.199	0	0.481	0	0	0	0	0.207	0	0	0	0	0	0	0	0	0	0.678	0	0	0	0	0	0	0	0	0	0	0	0	0	0	0.272	0.617	0	0	0.108	0	0
lncRNA	0.523187	3.25	0	0	0	0	0	0	1.73	0.815	0.726	0	0	0	0	0	1.75	0	0	0	0	0	3.25	0.156	0	0	0	0.599	0	1.52	0	0	0	0	0.631	0	0	0	0	0	0	0	0	0	0	0	0	0	0.151
lncRNA	0.268191	1.36	0	0	0.29	0.586	0	0	0	0	0.186	0.472	0.953	0	0.574	0	0	0.207	0	0	0.732	0.558	0.223	0.239	0	0	0	0	0	0	0	0	0.32	0	0	0	0	0.447	1.36	0.157	0.183	0	0	0.231	0	0	0.099	0.412	0.406
lncRNA	0.246122	0.958	0	0.566	0	0.6	0.225	0.421	0.247	0	0.928	0.552	0.443	0.209	0	0	0	0.766	0	0.381	0.327	0.558	0.232	0.958	0	0	0	0	0.193	0.465	0	0	0	0	0	0	0	0.453	0	0	0.202	0	0.136	0.244	0	0	0	0.145	0
lncRNA	0.24603	1.34	0	0.533	0	0.24	0.174	0	0.575	0	0.397	0.368	0.613	0.939	0.574	0	0	0.334	0	0	0.588	0	0.146	0.239	0.28	0	0	0.3	0	0	0	0	0	0	0	0	0	1.34	0.173	0	0.303	0	0.136	0.941	0	0	0	0	0.097
lncRNA	0.219277	2.82	0	0.266	0.798	0	0.947	0.422	0.543	2.82	0	0	2.55	0.467	0.47	0	0	0.383	0	0.787	1.57	0	0.274	0.493	0	0	0	0	0	0	0	0	0	0	0	0	0	0	0	0.136	0.183	0.58	0.289	0.375	0	0	0.639	0.434	0.418
lncRNA	0.380102	1.61	0	0	0	0	0.174	0	0	0	0.517	0	0.813	0	0	0	0	0.192	0	0.508	0	0	0.934	0	0	0	1.24	0	1.61	0	0	0	0	0	0	0	0	0	0.347	0	0.7	0	0.579	0	0	0	1.55	0	1.04
lncRNA	0.550848	0.939	0	0	0.223	0	0	0	0	0	0	0.194	0.813	0.939	0	0	0	0	0	0	0	0	0	0	0	0	0	0	0	0	0	0	0	0	0	0	0	0	0	0.157	0	0	0	0	0	0	0	0	0
lncRNA	0.33058	2.76	0	0	0.958	0	0.225	0	0.575	0.352	0	0.472	0.181	0	0.481	0.094	0	0.167	0.318	0	0.493	0.503	0.229	0	0	0	0	0.276	0	1.39	0	0	0	0	0	0	2.76	0	0	0.157	0	0	0	0.663	0	0	0	0	0
lncRNA	0.408947	0.289	0	0	0	0	0	0	0	0	0	0	0	0	0	0	0	0	0	0	0	0	0.274	0	0	0	0	0.289	0	0	0	0	0	0	0	0	0	0	0	0	0	0	0	0	0	0	0.099	0	0
lncRNA	0.2674	1.33	1.08	0.283	0	0.12	0	0	0	0	0	0.184	0.953	0	0.574	0.094	0	0	0	0	0.434	0	0	0.582	1.33	0	0.361	0	0.573	0	0	0	0.32	0	0	0	0	0	0	0	0	0	0	0.143	0	0	0.32	0.145	1.04
lncRNA	0.507126	22.4	0.542	0.533	0	0.44	2.69	0	2.88	3.52	0.726	0.26	1.5	0.178	0.574	0.916	0	0.622	0.184	0	0.787	0.503	1.1	0.469	0	0.977	0	22.4	0.237	3.97	0	0.189	0	0	19.8	0	0	0	0.347	0.136	0.7	0	0.402	1.33	0	0	0.32	0	0.301
lncRNA	0.442436	24.6	0	0	0	0	0.841	0	0.753	19.4	0.726	0.26	1.32	0.237	0	0.916	0	0.414	0.184	0.233	1.01	0	0.934	0.479	0	0	0	24.6	0.827	0.381	0	0	0.319	0	9.89	0	0.919	1.03	0	0	0.233	0.58	0.402	0.154	0	0.304	0.769	0.412	0.418
lncRNA	0.721347	12.2	0	0	0	0	0	0	0.467	12.2	0	0	0.406	0	0	0	0	0	0	0.127	0	0	0.549	0	0	0.479	0	12.2	0	0.762	0	0	0	0	10.1	0	0	0	0	0	0	0	0	0	0	0	0	0	0
lncRNA	0.495403	1.28	0	0	0	0	0	0	0	0	0	0	0.301	0	0	0	0	0.207	0	0	0.527	0	0	0	0	0	0	0	0.827	0	0	0	0	0	0	0	0	0	0	0	0	0	0	1.28	0	0	0.099	0	0.836
lncRNA	0.231324	0.945	0	0	0	0.278	0	0	0.425	0.352	0	0	0.33	0.793	0	0	0	0.196	0	0	0	0	0	0.239	0.945	0	0	0.3	0.193	0	0	0.189	0	0	0	0	0	0	0	0	0.183	0	0	0.617	0	0	0.108	0.289	0
lncRNA	0.842078	1.37	0	0	0	0	0	0	0	0.352	0	0	0	0	0	0	0	0	0	0	0	0	1.37	0	0	0	0	0	0	0	0	0	0	0	0	0	0	0	0	0	0	0	0	0	0	0	0	0	0
lncRNA	0.469224	53.5	0	0.533	0	0.36	0.947	0	0.753	0	1.45	0.949	0.602	0	0	0	0	0.249	0	0	0.815	0.503	1.1	0.582	0	0	0	53.5	0	1.39	0	0.754	0	0	6.31	0	3.26	0.447	0	0	0	0	0	0.375	0	0.578	0	0.206	0.702
lncRNA	0.43137	6.02	0.542	0	0	0.12	0.397	0	6.02	0.543	0	0	0.191	0	0.166	0	0.873	0	0	0	0	0	0.159	0	2.67	0	0	1.1	0.827	3.25	0	0	0.32	0	0	0	0.919	0	0	0	0.101	0	0	0.128	0	0	0	0	0
lncRNA	0.474532	134	0	0.849	0.223	0.84	0.306	0.422	1.51	0.352	0.726	0.26	1.52	0.467	1.15	0	0	0.414	0.369	0	2.62	0.503	4.04	0.582	2.67	0	0.361	134	0.827	3.81	0	0.371	0.64	0	9.68	55.8	0.814	0	0	0.136	0.7	0	0.136	1.38	0	0.304	0.804	0.306	0.57
lncRNA	0.333053	34.9	0	0.353	0.223	0.72	0	0.421	3.76	1.09	0.397	0.388	0.838	0.418	0.962	0	0	0.5	0.318	0	0.414	0	0.367	1.01	0	0.489	0	1.93	0.474	1.08	0	0	0	4.82	0	34.9	1.63	0.687	0	0.157	0.233	0	0.136	0.314	0	0	0.189	0.868	0.491
lncRNA	0.314948	2.79	0	0	0	0	0.841	0.561	0	0	1.45	0	2.79	0	0.574	0	0	0	0	0.571	1.58	0.527	0	0	0	0	0	0.3	0.193	0	0.474	0	0.462	0	0	0	0	0	0.867	0	0.183	0	0.803	0.617	0	0	1.48	0	0
lncRNA	0.241563	2.58	2.58	0	0	0	0	0	0.288	0	0	0	0.305	0	0.166	0	0	0	0	0	0	0	0.223	0	0	0	0	0.273	0	0	0	0	0	0	0	0	0	0	0	0	0	0	0	0	0	0	0	0	0
lncRNA	1	0.352	0	0	0	0	0	0	0	0.352	0	0	0	0	0	0	0	0	0	0	0	0	0	0	0	0	0	0	0	0	0	0	0	0	0	0	0	0	0	0	0	0	0	0	0	0	0	0	0
lncRNA	0.485854	0.873	0	0	0	0	0	0	0	0	0	0	0	0	0	0	0.873	0	0	0	0	0	0	0	0	0	0	0.314	0	0	0	0	0	0	0	0	0	0	0	0	0	0	0	0	0	0	0	0	0
lncRNA	0.581315	18.7	0.542	0	0	0	0	0	0.209	0.213	0	0	0	0	0	0	0	0	0	0	0.282	0	18.7	0	0.28	0	0	11.5	0	0.762	0	0	0	0	0.421	0	0.814	0	0	0	0	0	0	0	0	0	0	0	0
lncRNA	0.514454	0.467	0	0	0	0	0	0	0.467	0	0	0	0	0	0	0	0	0	0	0	0	0	0	0	0	0	0	0.3	0	0	0	0	0	0	0	0	0	0	0	0	0.467	0	0	0	0	0	0	0	0
lncRNA	0.247494	1.59	0	0	0	0.278	0.222	0.422	0.685	0.426	0	0.184	1.22	1.59	0.166	0	0	0.415	0	0	0.655	0	0	0.431	0	0	0.361	1.36	0	1.14	1.11	0.371	0	0	0	0	0	0	0	0.314	0	0	0.289	0.627	0	0	0.536	0.145	0
lncRNA	0.465241	1.38	0	0	0	0	0	1.27	0	0	0	0	0.204	0	0	0	0	0.5	0	0	1.31	0	0.367	0	0	0	0	1.38	0	0	0	0	0	0	0	0	0	0	0	0	0	0	0	0.663	0	0	0	0	0
lncRNA	0.271849	2.58	2.58	0	0	0	0	0.14	0	0	0.186	0	1.33	0	0	0	0	0	0	0	0.787	0	0	0	0	0	0	0	0	0	0	0.189	0.319	0	0	0	0	0	0	0	0.7	0	0	0	0	0	0.268	0	0.57
lncRNA	0.257304	2.67	2.58	0	0	0	0	0	0.58	0.426	0	0	0.659	0	0	0	0.873	0	0	0	0	0	0.146	0.861	2.67	0.489	0	0.261	0	0.361	0	0	0	0	0	0	0	0	0	0	0	0	0.409	0.462	0	0	0	0	0
lncRNA	0.695605	2.35	0.542	0	0	0	0	0	0	0	0	0	0	0	0	0	0	0	0	0	0	0	1.87	0	0	0	0	2.35	0	0	0	0	0	0	1.47	0.848	0	0	0	0	0	0	0	0	0	0	0	0	0
lncRNA	0.380903	9.59	0	0.266	0.445	0.278	1.46	0	9.59	1.41	0	0.19	0.481	0	1.14	0	0	0.207	0	0.116	0.949	0	0.934	0	0.28	0	0	1.57	0	6.1	0.474	0.371	1.62	0	1.26	0.848	0.814	0	0.453	0	0.467	0	0	0	0	0	0.34	0	1.8
lncRNA	0.256869	6.54	0	0	0	0	0	0	0.433	0.352	0.344	0	0.181	0	0	0	0	0.115	0	0.143	0	0	6.54	0.431	0	0	0	0.261	0.386	0.697	0	0	0	0.148	0.21	0	0	0	0	0	0	0	0	0	0	0	0	0.206	0
lncRNA	0.267784	2.86	0	0	0	0	0	0	0.579	0	0.199	0	0.513	0.935	0	0	0	0	0	0	0.196	0.527	0	0	0	1.92	0	0.678	0	0.381	0	0	0	0	0.21	2.86	0.919	0	0	0.136	0	0	0	0.188	0	0	0	0	0
lncRNA	0.868791	6.71	0	0	0	0	0	0	0	0	0	0	0	0	0	0	0	0	0	0	0	0	0.274	0	0	6.71	0	0.28	0	0	0	0	0	0	0	0	0	0	0	0	0	0	0	0	0	0	0	0	0
lncRNA	0.662571	4.37	0	0	0	0	0	0	0	0	0	0	0	0	0	0	0	0	0	0	0	0	0	0	0.945	0	0	1.22	0	0	0	0	0	0	0.631	4.37	0.617	0	0	0	0	0	0	0	0	0	0	0	0
lncRNA	0.50936	1.86	0	0	0	0	0	0	0.85	1.36	0	0	1.86	0	0	0	0	0	0	0	0.196	0	0.232	0	0	0	0	1.66	0	0.381	0	0	0	0	0.421	0	0	0	0	0	0	0	0	0.128	0	0	0	0	0
lncRNA	0.330314	17.5	0	0.566	0	0.6	0	0.14	3.68	0.543	0.993	0.776	0.914	0.237	0.574	0.094	1.83	0.622	0.635	0	0.392	0.503	1.47	0.253	1.33	0	0.361	6.35	0.237	2.56	0	0	0	0	1.26	17.5	7.35	0	0	0.157	0.101	0	0	0.663	0	0	0	0.612	0.288
lncRNA	0.341675	1.47	0	0	0.223	0.879	0.207	0	0	0	0.304	0.569	0	0	0	0	0	0.414	0	0	0.313	0	0	0.177	0	0	0	0	0	0	0	0	0	0	0	0	0	0	0	0.314	0	0	0	0.462	0	0	0	0	0.288
lncRNA	0.184328	24.3	1.62	1.6	2.23	5.56	9.2	5.49	0.579	0	7.75	4.93	6.96	0	0.574	0	0	2.07	0	0.233	9.85	2.11	0	24.3	2.67	0	0	0	0.806	0	0	0.371	0	0	0	0	0	1.03	1.39	11.2	0	1.16	1.23	12.4	3.96	3.47	1.02	0.206	3.45
lncRNA	0.667932	14.2	0	0	0.29	0	0	0	0.543	0.426	0	0	0.443	0.467	0	0	0	0	0.715	0	0	0	0.367	0.253	0	0	0	14.2	0	0.762	0	0	0	0	3.16	0	0	0	0	0	0	0	0	0	0	0	0	0	0
lncRNA	0.197238	1.27	0	0	0	0	0	0	0.471	0.213	0.199	0.26	0.265	0	0.47	0	0.873	0	0	0	0.868	0	0	0.156	0	0	0	1.27	0	0	0	0	0	0	0	0	0	0	0	0.271	0	0.58	0	0.617	0	0	0	0	0.57
lncRNA	0.417636	4.04	0	0	0.223	0.556	4.04	0.422	0	0.272	0	0.379	0	0	0	0	0	0	0	0.581	3.8	0	0.934	0	0	0	0	0	2.42	0.361	0	0	0.462	0	0	0	0	0	2.6	0	0.55	0	0	0	0	0	1.04	0	1.07
lncRNA	0.02154	1.83	0	0	0	0	0	0	0	0	0	0	0.451	0	0	0	1.83	0.124	0	0	0	0	0	0	0.945	0	0	0.273	0	0	0	0	0	0	0	0	0	0	0	0	0	0	0	0	0	0	0	0	0
lncRNA	0.570561	45.4	0	0	0	0.36	0	0	41.8	19.8	0.726	0	0	0	0	0	0	0	0	0	0.565	0	4.67	0	0	0	0	25.3	0	45.4	0	0	0	0	25.7	30.5	22.8	0	0	0	0	0	0	0	0	0	0	0	0
lncRNA	0.084545	1.6	0	0	0	0	0.225	0.422	0.753	0	0	0	0.633	1.59	0.166	0.094	0.873	0.196	0.184	0	0	0	0.223	0.106	0.28	0	0	0.3	0	0.232	0	0	0	0	0	0	0	0	0.173	1.6	0.101	0	0	0.154	0	0	0	0	0.875
lncRNA	0.18891	4	1.62	0	0	0.147	1.11	0	0	0.272	0.152	0.472	0.786	0.474	0.481	3.52	0	0.249	0.553	0.143	1.96	0	0.232	0.319	4	0	0	1.48	0.573	0.465	0.474	0.742	0.462	0.809	1.68	0	0	0	0.68	0.157	0.366	0	0.579	0.57	0	0	1.02	0.206	1.8
lncRNA	0.551412	13.6	0	0	0	0	0	0	3	5.54	0	0	0.732	0	0	0	0.873	0	0.715	0	0	0	1.1	0	0	0	0	13.6	0	2.67	0	0	0	0	6.73	1.43	3.08	0	0	0	0	0	0	0	0	0	0	0	0.351
lncRNA	0.335485	1.84	0	0	0.798	0.556	0	0.281	0.553	0.352	0	1.84	1.12	0.178	0	0	0	0.5	0	0	1.35	0	0	0	1.33	0	0	0.314	0.237	0	0	0	0	0	0	0	0	0	0	0.314	0.467	0	0	1.38	0	0	0.34	0.289	0
lncRNA	0.69845	17.2	0	0	0.798	0	0	0	0	0	0	0	5.28	0	0	0	0	0	0	0	0	0	0	0	0.945	0	0.361	0	1.61	0	0	0	0	0	0	0	0	0	17.2	0	0	0	0	0	0	0	0.108	0	0
lncRNA	0.374274	12.1	0.542	0.176	0.29	0.278	1.22	0.845	0	0	0	0.943	0	0.793	0	0	0	0	0	0.428	1.26	0	1.16	0.469	0.841	0	0	0	0	0	0	0	0	0.297	0	0	0	0.453	0.68	0	0.183	0	0	0.617	0	0	0.268	0	2.39
lncRNA	0.668852	6.78	0	0	0	0	0	0	0	0	0	0	0	0.695	0	0	0	0	0	0	0	0	0.734	0	0	0.479	0	0.303	0	0	0	0	0	0	0.21	6.78	0	0	0	0	0	0	0	0	0	0	0	0	0
lncRNA	0.617028	4.78	0	0	0	0	0	0	0	0	0	0	0	0	0	0	0	0	0	0.714	0	0	0	0	0.28	0	1.24	0	0	0	0	0	0.32	0	0	0	0	0	4.16	0	0	0	0.402	0	0	0	0.518	0	2.92
lncRNA	0.685668	74.6	0	0	0	0	0	0	2.05	4.26	0	0.26	0.443	0	0	0	0	0	0	0	0	0	1.37	0	0.28	0	0	32.5	0	3.43	0	0	0	0	4.21	74.6	1.23	0	0	0	0	0	0	0	0	0	0.518	0	0
lncRNA	0.157807	2.58	2.58	0.283	0.223	0.293	0.748	0	0	0	0.456	0.314	1.45	0	0.962	0.094	1.83	0.622	0	0.349	0.327	0.527	0	0.231	0	0	0	0	0	0	0	0	1.62	0.809	0	0	0	0.453	0	0	0.467	0	0.289	0.307	0	0	0.37	0.206	0.418
lncRNA	0.583876	23.6	0.542	0	0.958	0.12	0	0	0	23.6	0.993	0	3.05	0	0.166	1.17	0	0	0	0	0.171	0	8.41	0	1.33	0	0	6.08	0	0.762	0	0	0	0	10.1	0	0	0	0	0.136	0	0	0.136	0.128	0	0	0	0	0
lncRNA	0.320054	0.542	0.542	0	0	0	0	0	0	0	0	0	0.443	0	0	0	0	0	0	0	0	0	0	0	0	0	0	0	0	0	0	0	0	0	0	0	0	0	0	0	0	0	0	0	0	0	0.185	0	0
lncRNA	0.416286	1.21	0	0	0	0	0	0	0.58	0.705	0.276	0	0.953	0	0	0	0	0	0	0	0.119	0	0.464	0	0.945	0.958	0	1.21	0	0	0	0	0.462	0	0.631	0	0	0	0.227	0.157	0	0	0	0	0	0	0	0	0
lncRNA	1	0.421	0	0	0	0	0	0	0	0	0	0	0	0	0	0	0	0	0	0	0	0	0	0	0	0	0	0	0	0	0	0	0	0	0	0	0	0	0	0	0	0	0	0	0	0	0	0	0
lncRNA	0.110775	5.99	0	0.283	0.958	0.36	0.542	0	1.71	1.06	0.371	0.472	5.99	1.88	0.574	0.188	0	0.207	0.358	0.143	2.71	0.558	0.916	0.582	0.945	0.977	0	1.12	0	1.08	0.474	0.754	0.64	0	0.21	0.848	0.617	0.453	0.694	0.157	0.7	1.16	0.136	1.38	0	0.304	0.769	0.289	0.598
lncRNA	0.212371	1.75	0	0	0	0	0.174	0	0	0.352	0.726	0.26	0.395	0	0	0	1.75	0.621	0	0	0.282	0	0	0.177	0	0	0.412	0.276	0	0	0	0	0	0	0	0	0	0	0	0	0	0	0	0.231	0	0.304	0.34	0	0.199
lncRNA	0.422144	1.87	0	0	0	1.11	0.748	0	0	0	0	0.736	0.928	0	0	0	0	0.621	0	0	0.266	0	1.87	0	0	0	0	0	0	0	0	0	0	0	0	0	0	0	0	0	0	0	0.402	0.143	1.17	0	0	0	1.8
lncRNA	0.586502	0.889	0	0	0	0	0	0	0	0	0	0	0	0	0	0	0	0	0.715	0	0	0	0.427	0	0	0	0	0.889	0	0	0	0	0	0	0.21	0	0.617	0	0	0	0	0	0	0	0	0	0.639	0	0
lncRNA	-1	0	0	0	0	0	0	0	0	0	0	0	0	0	0	0	0	0	0	0	0	0	0	0	0	0	0	0	0	0	0	0	0	0	0	0	0	0	0	0	0	0	0	0	0	0	0	0	0
lncRNA	0.595644	0.229	0	0	0	0	0	0	0	0	0	0	0	0	0.166	0	0	0	0	0	0	0	0.229	0	0	0	0	0	0	0	0	0	0	0	0	0	0	0	0	0	0	0	0	0	0	0	0	0	0
lncRNA	0.483067	44.7	2.58	0	0.798	0.147	0	0.14	0.753	0.543	1.45	0.314	0.279	0	0.47	0	0	0	0.184	0	0.19	0	2.94	0.253	0	0	0.412	44.7	0	1.91	0	0	0	0	5.47	1.43	0.814	0	0	1.6	0.183	0	0	0.285	0	0	0.518	0.306	0.521
lncRNA	0.590409	129	0	0	0.958	0.24	0	0.422	15.2	1.09	0.726	0.379	1.22	0	0.574	0.283	0	0	0.358	0.116	0.366	0	2.94	0	0	0.489	0	52.5	0.573	22.5	0	0	0	0	24	129	3.68	0	0	0.157	0.101	0	0.136	0	0	0	0.518	0	0.418
lncRNA	0.549712	1.31	0	0	0	0	0	0	0.553	0	0	0	0.207	0	0	0	0	0	0	0	0	0	1.14	0.253	0	0	0	1.31	0	0	0	0	0	0	0	0	0	0	0	0	0	0	0	0	0	0	0.189	0	0
lncRNA	0.678392	23.7	0	0	0	0	0	0	0	0	0	0.26	0.256	0	0	0	0	0	0.184	0	0	0	3.74	0.431	0	0	0	23.7	0	2.29	0	0	0	0	3.37	4.37	0	0	0	0	0	0	0	0	0	0	0	0	0
lncRNA	0.584777	98.3	0	0	0	0.147	0	0	1.88	0.272	0.726	0	0.732	0	0	0	0	0.167	0	0	0	0	27.1	0	0	0	0	98.3	0	6.1	0	0	0	0	3.37	4.29	2.44	0	0.227	0	0.183	0	0	0	0	0	0.518	0	0.288
lncRNA	0.71413	11.2	0	0	0	0	0	0	0	0	0	0	0	0	0	0	0	0	0	0	0	0	0.934	0	0	0	0	11.2	0	0.465	0	0	0	0	1.26	0	0.617	0	0	0	0	0	0	0	0	0	0	0	0
lncRNA	0.299691	3.66	0.542	0.882	0.223	1.67	0	0.422	0	0	0.138	0.582	2.99	0	0.166	0	3.66	0.207	0	0	1.16	0	0	1.95	0	0	0	0	0.193	0	0.474	0.377	0	0	0	0	0	0	1.36	0	0.183	0	0	2.65	0	0	0.108	0	0
lncRNA	0.609836	67.8	1.08	0	0	0	0.728	0	0	1.09	0	0	0.362	0.939	0	0	1.83	0.125	5.36	0.127	0	0	7.26	0	0	1.44	0.361	13.2	0	0	0	0	0	0	2.95	67.8	0	0	0	0	0	0	0	0	0	0	0	0	0.151
lncRNA	0.825761	5.24	2.58	0	0	0	0	0	0	0	0	5.24	0	0	0	0	0	0	0	0	0	0	0	0	1.33	0	0	0	0	0	0	0	0	0	0	0	0	0	0	0	0	0	0	0	0	0	0	0	0
lncRNA	0.202873	0.543	0	0	0	0	0	0	0.543	0	0	0	0	0	0	0	0	0	0	0	0	0	0.223	0	0	0	0	0.193	0	0	0	0	0	0	0	0	0	0	0.227	0	0	0	0	0	0	0	0	0	0
lncRNA	0.129507	3.68	0	0.266	0	0.278	0.225	0	3.68	0.352	0.199	0.194	0.559	0.237	0.47	0	0	0.231	0	0.143	0.712	0	0	0.115	0	0.479	0	0.261	0	0	0	0.189	0	0.148	0.421	0	0	0	0	0	0.233	0	0.289	0	0	0	0.099	0.145	0
lncRNA	0.53927	12.5	0	0	0	0	0	0	0	0	0	0	0.196	0	0	0	0	0	0	0	0	0	8.41	0.106	0	0	0	12.5	0	0.465	0	0	0	0	0.421	0	0.814	0	0	0	0	0	0	0.143	0	0	0.32	0	0.151
lncRNA	0.669164	31.3	0	0	0	0	0	0	20.5	0	0	0	0.146	0	0	0	0.873	0	0	0	0	0	0.464	0	0	0	0	4.6	0	31.3	0	0	0	0	1.47	13.6	0	0	0	0	0.233	0	0	0	0	0	0.518	0	0
lncRNA	0.557148	0.381	0	0	0	0	0	0	0.336	0	0	0	0	0	0	0	0	0	0	0	0	0	0	0	0	0	0	0.261	0	0.381	0	0	0	0	0	0	0	0	0	0	0	0	0	0	0	0	0	0	0
lncRNA	0.909557	63	0	0	0	0	0	0	63	0	0	0	0	0	0	0	0	0	0	0	0	0	0.274	0	0	0	0	0	0	0	0	0	0	0	0	0	0	0	0	0	0	0	0	0.231	0	0	0	0	0
lncRNA	0.658524	6.78	0	0	0	0	0	0	0.543	0.213	0	0	0	0	0	0	0	0	0	0.127	0	0	0	0	0	0	0.412	6.78	0	0	0	0	0	0	0.631	0	0	0	0	0	0	0	0	0	0	0	0.189	0	0
lncRNA	0.356124	13	2.58	0.283	0	0.834	0.306	0	0.575	0.842	0	0.949	1.49	0	0	0.094	0	1.66	0	0.254	0.655	0	0.274	0.582	1.33	0	0.361	1.1	0	13	0.948	0.371	0.462	2.41	2.1	0	0	0	0.173	0	0.7	0	0.289	0.384	0	0.304	0.518	0	5.25
lncRNA	0.043035	2.11	0	0	0	0	0	0	2.11	0.213	0.152	0.19	0.732	0.939	0.574	0	0	0.415	0	0.787	0.787	0	0	0	1.33	0.489	0	0	0.573	0	0	0.371	0.319	0	0	0	0	0	0	0.157	0	0	0	0.617	0	0	0	0	0
lncRNA	0.731337	0.457	0	0	0	0	0	0	0	0	0	0	0.457	0	0	0	0	0.231	0	0	0	0	0	0	0	0	0	0	0	0	0	0	0	0	0	0	0	0	0	0	0	0	0	0	0	0	0	0	0
lncRNA	0.612514	4.63	0.542	0	0	0	0	0	1.63	0	0	0	0	0	0	0	0	0	0	0	0	0	0	0.431	0	0	0	4.63	0	1.14	0	0	0	0	0.841	0.848	0	0	0	0	0	0	0	0	0	0	0	0	0
lncRNA	0.530049	1.39	0.542	0	0	0	0	0	1.03	0	0	0	0.256	0	0	0	0	0	0	0	0	0	0	0	0	0	0	0.276	0	1.39	0	0	0	0	0.21	0	0	0	0	0	0	0	0	0	0	0	0	0	0
lncRNA	0.503459	1.05	0	0.176	0	0	0	0	0	0	0	0	0	0.209	0	0	0	0.334	0	0	0.337	1.05	0	0.253	0	0	0	0	0	0	0	0	0	0	0	0	0	0	0	0	0	0	0	0.617	0	0	0	0	0
lncRNA	0.312526	8.73	0	0	0.223	0.293	0.306	0.14	5.27	0.705	0.199	0.194	0.481	0.209	0.166	0	0.873	0.334	0.184	0	0	0	0.934	0	0.28	0	0	3.39	0.193	0.697	0	0	0	0	0	8.73	0.617	0	0	0	0	0	0	0	0	0	0	0	0
lncRNA	0.604442	5.52	0	0	0	0	0	0	3.76	0.815	0.726	0	0.305	0	0	0	0	0	0	0	0	0	0.823	0	0	0	0	1.44	0	1.63	0	0	0	0	2.52	0	5.52	0	0	0	0	0	0	0	0	0	0	0	0
lncRNA	0.334123	20.3	2.58	0.283	0	0.556	0.611	0.14	20.3	0.426	0.726	0.368	0.592	0.474	1.15	0.094	0.873	0.828	0.922	0.127	0.815	0.503	3.67	0.582	1.33	0.489	0	11.8	0.474	7.94	0	0	0	0.148	1.05	7.15	8.02	0.343	0	0.314	0.467	0	0	0.314	0	0	0.185	0	0.406
lncRNA	0	0.919	0	0	0	0	0	0.14	0.191	0	0	0	0	0	0.166	0	0	0	0	0.116	0	0	0	0	0.28	0	0	0.193	0	0	0	0	0	0	0	0	0.919	0.447	0.227	0	0	0	0	0	0	0	0.108	0	0
lncRNA	0.56879	0.292	0	0	0	0	0	0	0	0	0	0	0.292	0	0	0	0	0	0	0	0	0	0	0	0	0	0	0	0	0	0	0	0	0	0	0	0	0	0	0	0	0	0	0	0	0	0	0	0
lncRNA	-1	0	0	0	0	0	0	0	0	0	0	0	0	0	0	0	0	0	0	0	0	0	0	0	0	0	0	0	0	0	0	0	0	0	0	0	0	0	0	0	0	0	0	0	0	0	0	0	0
lncRNA	-1	0	0	0	0	0	0	0	0	0	0	0	0	0	0	0	0	0	0	0	0	0	0	0	0	0	0	0	0	0	0	0	0	0	0	0	0	0	0	0	0	0	0	0	0	0	0	0	0
lncRNA	0.163129	2.58	2.58	0	0	0	0	0	0	0	0	0	0	0	0	0.303	0	0	0	0	0	0	0	0	0	0	0	0.303	0	0	0	0	0	0	0	0	0	0	0	0.157	0	0	0	0	0	0	0	0	0
lncRNA	0.051033	0.945	0.542	0	0	0	0	0.14	0	0.151	0	0	0.191	0	0	0	0	0	0	0	0	0	0	0	0.945	0	0	0	0	0	0	0	0	0	0	0	0	0	0	0	0	0	0	0	0	0	0	0	0
lncRNA	0.62878	8.1	0	0	0	0	0.225	0	8.1	0	0	0	0	0	0	0	0	0	0.358	0	0	0	0	0	0	0	0	0.552	0	0.361	0	0	0	0	0	0	0	0	0	0	0	0	0	0.231	0	0	0	0	0
lncRNA	0.744425	2.31	0	0	0	0	0	0	2.31	0	0	0	0	0	0	0	0	0	0	0	0	0	1.47	0	0	0	0	0	0	0.381	0	0	0	0	0	0	0	0	0	0	0	0	0	0	0	0	0	0	0
lncRNA	0.616508	4.05	0	0	0	0	0	0	4.05	0	0	0	0	0	0	0	0	0	0	0	0	0	0	0	0.945	0	0	0	0	0	0	0	0	0	0	0	0.919	0	0	0	0.233	0	0	0.128	0	0	0	0	0
lncRNA	0.821542	17.9	0	0	0	0	0	0	17.9	0	0	0	0	0	0	0	0	0	0	0	0	0	0.223	0	0	0	0	0.552	0	1.44	0	0	0	0	0	0	0	0	0	0	0	0	0	0	0	0	0	0	0
lncRNA	0.620454	2.58	2.58	0	0	0	0	0	0	0	0	0	0	0	0	0	0	0	0	0	0	0	0	0	0	0	0	0	0	0	0	0	0	0	0	0	0.814	0	0	0	0	0	0	0	0	0	0	0	0
lncRNA	0.602523	1.36	0	0	0	0	0	0	0	0	0	0	0.732	0	0	0	0	0	0	0	0	0	1.1	0	0	0.479	0	1.36	0	0	0	0	0	0	0	0	0	0	0	0	0	0	0	0	0	0	0	0	0
lncRNA	1	0.327	0	0	0	0	0	0	0	0	0	0	0	0	0	0	0	0	0	0	0.327	0	0	0	0	0	0	0	0	0	0	0	0	0	0	0	0	0	0	0	0	0	0	0	0	0	0	0	0
lncRNA	0.525627	0.958	0	0	0	0	0	0	0.433	0.543	0	0	0.958	0	0	0	0	0	0	0	0.171	0	0	0	0	0	0	0	0	0.361	0	0	0	0	0	0	0	0	0	0	0	0	0	0	0	0	0	0	0
lncRNA	0.281435	0.657	0	0	0	0	0	0	0.288	0	0	0	0.457	0	0	0	0	0	0	0	0.657	0	0.146	0	0	0	0	0.261	0	0	0	0	0	0	0	0	0	0	0	0	0	0	0	0	0	0	0.34	0	0.521
lncRNA	0.735279	13.4	0	0	0.958	0	0	0	10.5	0	0	0	0	0	0	0	1.83	0	0	0	0	0	0	0	0	0	0	2.87	0	13.4	0	0	0	0	0.841	0	0.617	0	0	0	0	0	0	0	0	0	0	0	0
lncRNA	0.660389	13	0	0	0	0.24	0.225	0	8.57	3.37	0	0	0	0	0	0.916	0	0.125	0	0	0.282	0	0	0	0.945	0	0	1.83	0	13	0	0	0	0	0.421	0	0	0	0	0	0	0	0	0.314	0	0	0.099	0	0
lncRNA	0.811974	14.7	0	0	0	0.278	0	0	14.7	0.151	0	0	0.196	0	0	0	0	0.115	0	0	0	0	0	0	0	0	0	0.678	0.193	1.8	0	0	0	0	0	0	0	0	0	0	0	0	0	0	0	0	0	0	0
lncRNA	0.11346	6.59	0	0.533	0.798	0.84	1.35	1.69	0.942	1.51	3.34	1.41	2.89	6.59	2.41	0.908	0	1.04	0.318	0.636	1.96	3.35	1.59	3.02	1.89	0.489	0.412	0.735	0.947	0.465	2.22	0.943	0.319	0.809	0	0	0	1.81	0	0.314	0.7	0.58	0.409	5.82	1.17	1.16	0.681	2.17	1.47
lncRNA	0.722525	6.66	0	0	0	0	0	0	0.433	0	0	0	0.191	0	0	0	0	0	0	0	0	0	0	0	6.66	0.479	0	0	0	0.232	0	0	0	0	0	0	0.919	0	0	0	0	0	0	0	0	0	0	0	0
lncRNA	0.812374	69.8	69.8	0	0	0	0	0	0	0	0	0.472	0	0.237	0	0	0	0	0	0	0	0	0	0.431	44	0	0	0	0	0	0	0	0	0	0	0	0	0	0	0	0	0	0	0	0	0	0	0	0
lncRNA	0.197396	4.37	0	0	0	0	1.35	0	1.03	0	0.456	0	2.89	0	0.481	0	0	0.207	0	0.254	1.01	0.558	0.734	0.506	0.28	0	0	0.847	0.193	1.08	0	0.371	1.62	0	0.21	4.37	0	0	0.227	0	0	0	0.289	0.617	0	0.578	0.536	0.306	2.14
lncRNA	0.15513	11.7	0	0.849	1.78	0.293	2.69	0.421	0	2.82	0.371	0.26	2.28	1.26	4.59	1.17	0	0.766	1.91	0.763	2.98	0.558	6.54	0.861	0.945	0	0	10	2.48	0.762	0	0.189	1.28	0	3.16	4.24	0.814	0.894	0.906	0	0.202	0	0.136	1.23	0	0	0.804	0.578	1.8
lncRNA	1	0.244	0	0	0	0	0	0	0	0	0	0	0	0	0	0	0	0	0	0	0	0	0	0	0	0	0	0	0	0	0	0	0	0	0	0	0	0	0	0	0	0	0	0.244	0	0	0	0	0
lncRNA	1	0.431	0	0	0	0	0	0	0	0	0	0	0	0	0	0	0	0	0	0	0	0	0	0.431	0	0	0	0	0	0	0	0	0	0	0	0	0	0	0	0	0	0	0	0	0	0	0	0	0
lncRNA	0	0.622	0	0	0	0	0	0	0.471	0	0	0	0	0	0	0	0	0	0	0	0.322	0	0	0.253	0	0	0	0	0	0	0	0	0	0	0	0	0	0	0	0	0	0	0	0	0	0	0.34	0	0
lncRNA	0.430523	1.1	0	0	0	0	0	0	0	0.842	0.186	0	0	0	0	0.303	0	0	0.318	0	0	0	0.232	0	0	0	0	1.1	0	0	0	0	0	0	0.841	0	0	0	0	0	0	0	0	0	0	0	0	0	0
lncRNA	0.715304	1.16	0	0	0	0	0	0	0	0	0	0	0	0	0.166	0	0	0	0	0	0	0	0.274	0	0	0	0	1.16	0	0	0	0	0	0	0	0	0	0	0	0	0	0	0	0	0.494	0	0	0	0
lncRNA	0.326251	2.19	0	0.266	0	0.44	2.19	0.14	0	0	0	0.194	0.819	0	0	0	0	0.231	0.184	0	0.815	0	0	0.253	0	0	0	0	0.237	0	0	0	0	0	0	0	0	0	0	0	0	0	0.289	0.128	0	0	0	0.306	0.288
lncRNA	0.326489	1.91	0	0.799	0	0	0	0.281	0.343	0	0	0	1.91	0.467	1.72	0	0	0	0	0	0.787	0	0	0.164	0	0	0	0	0	0	0	0	0	0	0	0	0	0	0.453	0.136	0	0	0.136	0.307	0	0	0	0.578	0.193
lncRNA	0	0.934	0	0	0	0	0	0	0	0	0	0	0	0	0	0.094	0	0	0	0.116	0.386	0	0.934	0.431	0.28	0	0	0.303	0.193	0	0	0.371	0	0	0	0	0	0	0	0	0	0	0	0	0	0.304	0	0	0
lncRNA	0.176676	30.9	0	3	1.92	0.48	4.48	24.7	0	0	1.3	0.472	12	1.46	1.41	0	0	30.9	1.11	0.814	5.69	2.63	0	6.81	0	0	0	2	2.42	0	1.11	0.371	0.64	0.891	0	0	0	2.75	2.43	3.25	0.366	2.9	1.2	9.95	0	2.44	0.789	4.59	3.62
lncRNA	0.535837	40.7	0	0	0	0	0	0	0.866	4.23	0.726	0	0.732	0	0	0	0	0.125	0.715	0	0.282	0	4.77	0	0	0	0	40.7	0	2.29	0	0	0	0	4.42	2.86	0.919	0	0.227	0	0.183	0	0	0	0	0	1.48	0	0.521
lncRNA	0.639291	8.46	0	0.283	0	0	0	0	0	8.46	0	0.314	0.406	0	0	0	0	0.383	1.27	0.127	0.322	0	0.318	0	0	0	0	2.71	0	0	0	0.189	0	0	0	0	0	0	0	0	0	0	0	0	0	0	0	0	0.199
lncRNA	1	0.193	0	0	0	0	0	0	0	0	0	0	0	0	0	0	0	0	0	0	0	0	0	0	0	0	0	0	0.193	0	0	0	0	0	0	0	0	0	0	0	0	0	0	0	0	0	0	0	0
lncRNA	0.618815	19.9	0	0	0	0	0	0	0	0.352	0.726	0	0.953	0	0	0	0	0.414	0	0	0	0	1.92	0	0	0	0	19.9	0	0.465	0	0	0	0	4.63	0	0.814	0	0	0	0	0	0	0.231	0	0	0.518	0	0
lncRNA	0.458299	1.89	0.542	0	0	0	0	0	0.425	0.213	0	0	0	0	0	0	0	0	0	0	0	0	0	0	1.89	0	0	0	0	0	0	0	0	0	0	0	0	0	0	0	0	0	0	0	0	0	0	0	0.302
lncRNA	0.296002	2.71	0	0	0	0	0.174	0	0.543	0	0.199	0	0.732	0	0	0	0	0.414	0.358	0.116	0.171	0	0.934	0.239	0	0	0	2.71	0	0	0	0	0	0	0	0	0.814	0	0.227	0	0	0	0.289	0.231	0	0	0	0	0.301
lncRNA	0.608683	89.2	0	0	0	0	0.728	0	48	19.7	0.726	0	0.732	0	0	0	0.873	0.125	0	0	0.282	0	11.2	0	0	0	0	18	0	50	0	0	0	0	15.1	26.3	89.2	0	0	0.157	0	0	0	0	0	0	0.518	0	0.399
lncRNA	0.34429	2.41	0	0	0.223	0	0.225	0	0.471	0	0.276	0	1.22	0	0	0	0	0.383	0	0	0	0	0	0.431	0	0	0	0	0	0.232	0	0	0	2.41	0	0	0	0	0	0	0	0	0	0.244	0	0	0	0.145	0
lncRNA	0.889286	17.3	0	0	0	0	0	0	0.543	17.3	0	0	0	0	0	0	0	0.124	0	0	0	0	0	0	0.28	0	0	0	0	0.381	0	0	0	0	0.21	0	0	0	0	0	0	0	0.136	0	0	0	0	0	0
lncRNA	0.514883	25.1	0	0.266	0	0.24	0	0	0.935	0.352	0	0	0.481	0	0	0	0	0.83	0	0	0	0.558	1.47	0.253	0	0	0	25.1	0	2.67	0	0	0	0	3.58	0	0	0	0	0.136	0	0	0	0.285	0	0	0	0.206	0
lncRNA	0.801064	6.38	0	0	0	0	0	0	6.38	0	0	0	0.451	0	0	0	0	0	0	0	0	0	0	0	0	0	0	0.511	0	1.52	0	0	0	0	0	0	0	0	0	0	0	0	0	0	0	0	0	0	0
lncRNA	0.502054	2.47	0.542	0	0	0	0.397	0	0.543	0	0	0	1.15	0	0	0	0	0	0	0	0	0	0	1.09	0.28	0	0	0	0	0	1.11	0	0	0	0	0	0	0	0	0	0	0	0	0	0	0	0	0.612	0
lncRNA	0.242789	2.58	2.58	0.266	0	0	1.51	0	0.671	0.352	0	0	0.383	0	0	1.17	0	0.115	0	0	0	0.527	0.292	0.861	0	0	0	0.273	0	0	0	0	0	0.148	0	0	0	0	0	0	0	0	0	0.143	0	0	0	0	0
lncRNA	0.168805	1.47	0	0.266	0	0.278	0	0	0	0	0	0.19	0	0	0.574	0	0	0	0	0	0	0	0.934	0.253	0	0	0	0	0	0	0	0	0	0	0	0	0	0	0	0	0.233	0	0	0	0	0	0	0	0.351
lncRNA	-1	0	0	0	0	0	0	0	0	0	0	0	0	0	0	0	0	0	0	0	0	0	0	0	0	0	0	0	0	0	0	0	0	0	0	0	0	0	0	0	0	0	0	0	0	0	0	0	0
lncRNA	0.426436	3.59	0	0	0	0	3.59	0.14	0	0	0	0	0.196	0	0	0	0	0	0	0	0.527	0	0.934	0	0	0.479	0	0	0	0	0.474	0	0	0	0	0	0	0	0	0	0	0	0	0.231	0	0	0	0	0.351
lncRNA	0.662554	3.16	0.542	0	0	0	0	0	0	0	0	0	0.406	0	1.15	0	0	0.207	0.369	0.116	0	0	0	0	0	0	0	1.69	0.237	0	0	0	0	0	3.16	0	0	0	0	0	0	0	0	0	0	0	0	0	0
lncRNA	0.568036	19.5	0.542	0	0	0	0	0	0.685	0	0.199	0	0.406	0.939	1.15	0	0	0	0	0	0	0	0.367	0.431	0	0	0	0.551	0	0.722	0	0	0	0	0.21	19.5	0	0	0	0	0	0	0	0	0	0	0	0	0
lncRNA	0.173469	0.379	0	0	0	0	0	0	0	0	0	0	0.265	0	0	0	0	0	0	0	0	0	0	0.156	0	0	0	0	0	0	0	0	0	0	0	0	0	0	0	0	0	0	0	0	0	0	0	0.145	0
lncRNA	0.634876	23.9	0	0	0.223	0	0	0	4.76	0.705	0.726	0	0.633	0	0	0	0	0	0	0.787	0.119	0	1.87	0	0.28	0	0	8.56	0	2.56	0	0	0	0.809	4	0	23.9	0	0	0	0	0	0.402	0	0	0	0.099	0	0.097
lncRNA	0.210883	37.6	2.58	1.13	0.668	1.03	1.46	0.845	10.3	16.2	1.45	1.14	6.65	0.793	0.994	3.03	0	1.5	6.35	2.36	1.03	2.01	8.41	2.39	0	3.35	4.12	19.7	3.23	1.08	0.474	0.371	4.86	2.43	12.2	0	1.23	0	1.36	0.314	21.2	1.34	2.81	1.39	2.34	2.31	2.72	0.824	2.79
lncRNA	0.32391	36.3	0.542	0.533	0.29	0.278	0	0	1.43	10.9	0.726	0.19	1.79	0.712	0	2.34	0	0.376	0.358	0.349	1.19	0.527	4.67	0.582	0.28	0	0	36.3	1.65	2.32	0	0.377	0	0.297	10.3	0	0.919	0.343	0.227	0.157	0.233	0.446	0	0.64	1.17	0	0.377	0.289	1.07
lncRNA	0.504466	1.65	0	0	0	0.12	0	0	0.433	1.09	0	0	0	0	0	0	0	0.125	0	0	0	0	0.367	0.253	1.33	0.489	0	1.65	0	0	0	0	0	0	0.631	0	0	0	0	0	0	0	0	0	0	0	0	0	0
lncRNA	0.776992	2.87	0	0	0	0	0	0	0	0	0.172	0	0	0	0	0	0	0	0	0	0	0	0	0	0	0	0	2.87	0.827	0	0	0	0	0	1.26	0	0	0	0	0	0	0	0	0	0	0	0	0	0
lncRNA	0.533438	0.431	0	0	0	0	0	0	0	0	0	0	0	0	0	0	0	0	0	0	0	0	0	0.431	0	0	0	0	0	0	0	0	0	0	0	0	0	0	0	0	0	0	0	0	0	0	0	0	0
lncRNA	0.131782	2.65	0	0.266	0.958	0.879	0.748	0.422	0.751	0.352	0.691	0.776	0.613	0.695	0.481	0	1.83	0.415	0.184	0.93	0.655	0.527	1.1	0.657	1.33	1.44	0	0.367	0	0	0	0	0.32	0.148	0.21	0	1.23	0.894	0.173	0.314	0.366	0	0.545	2.65	0	0	0.377	0.434	0.301
lncRNA	0.174362	4.37	0	0	0	0.278	0.748	0.14	0.579	0.352	0.304	0	0.813	0.935	0	0	0	0.415	0.318	0	0.434	0	0.159	0.164	0.945	0	0	0	0	0.381	0	0	0	0	0	4.37	0	0.447	0	0.136	0.101	0	0.136	0.154	0	0	0	0	0.301
lncRNA	0.438307	34.6	0.542	0.176	0	0.278	0.898	0	0	0	0.726	0.519	1.45	0.178	0	0	0	0.207	0.715	0.116	0.655	0	0.955	0.177	0	0	0	34.6	0	2.29	0	0.566	0.319	0	8.2	0	0	0.687	0	0	0	0	0	0.617	1.17	0.578	0.518	0	0.351
lncRNA	0.948356	83.2	0	0	0	0	0	0	0.343	0	0	0	0	0	0	0	0	0	0	0	0	0	83.2	0	0	0	0	0.193	0	0	0	0	0	0	0.21	0	0	0	0	0	0	0	0	0	0	0	0	0	0
lncRNA	0.348676	3.14	0	0.266	0	0.147	1.89	0	0	0	0	0	1.49	0	1.14	0	0	0.251	0	0	0	0	0	0.531	0	0	0	3.14	0	0	0	0	0.462	0	0.21	0	0	0	0.227	1.6	0	0	0	0	0	0	0.099	0.145	0.097
lncRNA	0.439695	70.4	2.58	0.566	0.445	0.6	0.174	0	1.15	1.28	0.371	0.379	1.81	0.467	0	0	0	0.622	0	0	1.01	0	0.367	1.16	0	0	0	46.8	0.827	2.67	2.22	0	0.32	2.41	6.31	70.4	1.23	0	0	0	0	0	0	0.247	0	0	1.02	0.612	1.07
lncRNA	0.246024	2.87	0	0.353	0	0.278	0	0	2.11	0	0.397	0.519	2.87	0	2.28	0	0	0.207	0	0.127	0.827	0.527	0	0.354	0	0	0	0.303	0.573	0	0	0	0	0.445	0	1.43	0	0	0	0.136	0	0	0	1.69	0	0	0	0.434	0.097
lncRNA	0.301531	4.37	0	0.176	0	0.147	0.172	0	0.206	0	0.199	0	1.24	0.237	0.47	0	0	0.192	0	0.116	2.62	0	0	0.164	0	0	0	1.31	0.806	0.232	0	0	0	0	0.631	4.37	0	0	0.173	0	0	0	0	1.38	0	0	0.536	0.306	0
lncRNA	0.299622	6.1	0	0	0	0.278	1.35	0	0.342	0	0	0	0.732	0	0	0	0	0.125	0	0	0.183	0	0.367	0	0	0	0	6.1	1.61	0.722	0	0	0.462	0	0.421	0	0.814	0	0.52	0	0	0.446	0	0	0	0	0.324	0	0.288
lncRNA	0.297368	2.58	2.58	0.283	0	0.147	0.611	2.24	0	0	0	0	1.22	0.209	0.574	0	0	0.196	0	0	0.827	0.527	0	0	1.33	0	0	0	0	0	0.474	0	0	2.41	0	0	0	0	0.227	0	0	0	0	0.375	0	0	0.34	0	0.418
lncRNA	0.496394	8.1	0	0	0.798	0	0	0	0.543	0.352	0	0	0.443	0	0	0	1.83	0	0.184	0	0	0	5.61	0	0	0	0	8.1	0	0.361	0	0	0	0	1.47	4.37	1.23	0	0	0	0	0	0	0	0	0	0	0	0.418
lncRNA	0.344749	1.6	0	0	0	0	0	0	0	0	0	0.736	0.457	0	0	0	0	0	0	0.571	0.949	0	0	0	0	0	0	0	0	0	0	0	0.32	0	0	0	0	0	0.453	1.6	0	0	0.289	0.663	0	0	1.48	0	1.04
lncRNA	0.62935	13.6	0	0	0	0	0	0	1.13	0.213	0	0	0	0	0	0	0	0	0	0	0	0	1.87	0	0	0	0	2.21	0.827	0.697	0	0	0	0	1.26	13.6	0	0	0	0	0.101	0	0	0	0	0	0	0	0.151
lncRNA	0.582885	3.67	0	0	0	0	0	0	0.191	0	0	0	0	0	0	0	0	0	0	0	0	0	3.67	0	0	0	0	0.578	0	0.361	0	0	0	0	0.21	0	0.617	0	0	0	0	0	0	0	0	0	0	0	0
lncRNA	0.365314	1.3	0	0	0	0.586	0.947	0	0	0	0	0.388	0.41	0.939	0	0	0	0.125	0	0	1.3	0	0	0	0	0	0	0	0	0	0	0	0	0	0	0	0	0	0	0	0	0	0	0	0	0.304	0	0	0.418
lncRNA	0.158991	0.532	0	0.283	0	0	0	0	0.532	0	0	0	0	0	0	0.188	0	0.167	0	0	0.493	0	0.229	0.106	0.28	0	0	0	0	0	0	0	0	0	0	0	0	0	0	0	0	0	0.136	0.247	0	0	0	0	0.097
lncRNA	0.430607	2.71	2.71	0	0	2.34	0.398	0	0.543	0	0	1.14	0.913	0	0	0	0	0.196	0	0.143	0.532	0	0	0.164	0.945	0	0	0	0	0	0	0	0	0	0	0	0	0	0.173	0.472	0.183	0	0	0	0	0	0	0	0.57
lncRNA	0.254836	1.63	0.542	0	0	0.147	0	0.281	0.336	0.151	0.199	0	1.63	0	0	0	0	0.249	0	0.143	0.18	0	0	0.115	0.28	0	0	0	0	0	0	0	0	0	0	0	0	0	0	0.157	0	0.446	0.409	0	0	0	0.34	0	0.966
lncRNA	0.776633	7.35	0.542	0	0	0	0	0	0	0	0	0	0	0	0	0	0	0	0	0	0	0	3.21	0	0	0	0	1.02	0	0	0	0	0	0	0	0	7.35	0	0	0	0	0	0	0	0	0	0	0	0
lncRNA	0.555076	10.2	0	0	0.223	0	0	0.983	1.46	10.2	0	0	0.886	0	0	0	0	0	0	0	0	0	0.687	0	0.945	0	0	0.678	0	0.465	0	0	0	0	0	0	2.76	0	0	0	0.183	0	0.136	0	0	0	0.32	0	0
lncRNA	0.694428	33.4	0	0	0	0	0	0	0.627	0.213	0	0	0.305	0	0	0	0	0	0	0	0	0	33.4	0	0	0	0	7.45	0	0.381	0	0	0	0	1.89	8.73	0	0	0.227	0	0	0	0	0	0	0	0.189	0	0
lncRNA	0.180725	4.37	0	0.176	0.798	0.96	1.35	0	0.336	0	0.186	1.33	0.904	0	1.14	0	0	0.231	0	0.787	1.35	0	0	0.354	0.945	0	0	0.28	0.806	0	1.11	0.189	1.85	0.148	0	4.37	0	0	0.694	0.407	0.183	0.446	0	0.247	0	0.578	0.959	0	3.5
lncRNA	0.140216	1.6	0	0	0	0.24	0.172	0.421	0.753	0	0.152	0.472	0.732	0	0.166	0	0	0.251	0	0	0.196	0	0.159	0.239	0	0	0	0.847	0	0	0	0	0	0	0	1.43	0	0.447	0	1.6	0	0	0	1.38	0	0	0.216	0.145	0.288
lncRNA	0.154861	2.11	1.08	0.266	0.798	0.12	0.172	0	2.11	0	0.152	0.388	1.45	0.939	0.574	1.17	1.83	0	0	0	0	0	0	0.313	0	0	0	0.445	0.573	0.232	0	0	0	0	0	1.43	0	0	0.173	0	0.101	0	0.272	0	0	0	0.189	0.145	0
lncRNA	0.271272	4.37	0	0	0	0	0.398	0	0.471	0.352	0.152	0.26	0.291	0.467	0	0	0	0.196	0.635	0	0.414	0	0.734	0.115	0	0	0	2.71	0.237	0	0	0	0.64	0	0.21	4.37	0	0	0.347	0	0	0	0.136	0.128	0	0	0.769	0	0.151
lncRNA	0.547799	27.2	2.58	0.176	0	0	0	0	0.58	0	0	0	0.451	0	0	0	0	0.125	0	0	0.787	0	1.84	0.431	0	0	0	27.2	0.806	1.91	0	0	0	0	3.16	1.43	0.814	0	0.173	0.271	0	0	0.402	0.488	0	0	0.108	0	0
lncRNA	0.735975	10.2	0	0	0	0	0	0	0	0.842	0	0	0.443	0	0	0	0	0	0	0	0	0	0	0	0	0	0	2.32	0	0	0	0	0	0	0.421	10.2	0	0	0	0	0	0	0	0	0	0	0	0	0.151
lncRNA	0.56113	1.43	0	0	0	0	0	0	0.493	0.815	0	0	0	0	0	0	0	0	0.318	0	0	0	0.934	0	0	0	0	0.678	0	0	0	0	0	0	0	1.43	0	0	0	0	0	0	0	0	0	0	0	0	0
lncRNA	0.336987	1.65	0	0.176	0.958	0	0	0.281	0.191	0	0	0	0.916	1.65	0	0	0	0.115	0	0	0.979	0	0.146	0.115	0	0	0	0	0	0	0	0	0.32	0	0	0	0	0	0.453	0	0	0	0	0.617	0	0	0	0	0
lncRNA	0.888772	32.8	0	0	0.798	0	0	0	32.8	0.705	0	0	0.146	0	0	0	0	0	0	0	0	0	2.8	0.156	0	0	0	1.2	0	0.361	0	0	0	0	0	0	0	0	0	0	0	0	0	0	0	0	0	0	0
lncRNA	0.633248	1.32	0	0	0	0	0	0	0	0.302	0	0	1.32	0	0	0	0	0	0	0	0	0	0	0	0	0	0	0	0	0	0	0	0	0	0	0	0	0	0	0	0	0	0	0	0	0	0	0	0
lncRNA	0.348738	2.93	0	1.98	0	0	2.69	0	0	0.842	0.276	0.472	0.819	0	0.574	0.094	0	0.462	0	0	0.655	0	0	0.177	0	0	0	0	0	0	1.11	0.377	0	0	0	0	0	0.894	0	0	0.366	0	0	0.154	0	0	0.32	0	1.21
lncRNA	0.68358	16.6	0.542	0	0	0	0	0	0.553	0	0	0	0	0	0	0	0	0	0	0	0	0	0.478	0	0	0	0	16.6	0	0	0	0	0	0	0.421	0.848	0.919	0	0	0	0	0	0	0	0	0	0	0	0
lncRNA	0.257839	1.08	1.08	0	0	0.12	0.398	0	0	0	0	0	0.265	0	0.166	0	0	0.207	0	0	0	0	0.229	0	0	0.489	0	0	0.237	0	0	0	0.32	0	0	0	0	0	0	0	0	0	0	0.128	0	0	0.395	0	0
lncRNA	0.642439	18.8	0	0.176	0	0	0	0	0	18.8	0	0	0.191	0	0	0	2.62	0.124	0.184	0	0	0	0.367	0	0	0	0	1.6	0	0	0	0	0	0.148	0	0	0	0	0	0	0	0	0	0	0	0	0	0	0
lncRNA	0.746835	2.72	0	0	0	0	0	0	0.866	2.72	0	0	0	0	0	0	0	0	0	0	0	0	0.229	0	0	0	0	2.71	0	0	0	0	0	0	0	0	0	0	0	0	0	0	0	0.128	0	0	0	0	0
lncRNA	0.179925	1.89	0	0.566	0	0.147	0.728	0.281	0.575	0	0.557	0.776	0.904	0	0	0.377	0	0.415	0.369	0.465	0.327	0	0.223	0.861	1.89	0	0	0.551	0.193	0.762	0	0	0.32	0.148	0	0	0	0	0.173	0	0.55	0	0.272	0.314	0	0	0.189	0.306	0.151
lncRNA	0.26248	5.26	0.542	0.849	0	0.586	0.947	0.422	1.15	1.9	0.371	0.921	0.786	0.178	0.331	0.188	0	0.373	0	0.143	2.36	0	0.367	0.329	1.68	0.479	0	3.59	0	2.29	0	0.742	0.319	0.148	5.26	0	0.617	0	0	1.6	0	0	0	0.231	1.17	0	0.34	0.723	1.04
lncRNA	0.332932	38.6	1.08	0.799	0.891	1.17	10.8	2.24	20.6	3.84	1.45	2.36	2.99	0.939	2.28	2.34	0	0.746	0.635	0	1.69	0.558	4.04	0.708	2.67	0	0.412	38.6	0	27.1	0.948	1.11	0	0	20.8	4.24	13.8	1.36	0	1.6	0.233	0	0.289	0.494	1.17	1.16	1.36	0.306	2.62
lncRNA	0.224152	0.678	0	0	0.223	0.6	0.225	0	0	0.352	0	0	0	0	0	0	0	0	0	0	0.19	0	0.367	0.177	0	0	0	0.678	0	0	0	0	0	0	0.631	0	0	0	0	0.136	0	0	0.579	0	0	0	0.536	0	0.097
lncRNA	0.564954	9.49	0	0	0	0	0	0	2.74	5.64	0	0	0	0	0	0.303	0.873	0	0.184	0	0	0	0.367	0	0	0.489	0	9.49	0	2.67	0	0	0	0	5.89	0.848	2.76	0	0	0	0	0	0	0	0	0	0	0	0.418
lncRNA	0.378993	9.51	2.58	0.266	0.958	0.586	0.841	0	0.753	9.51	0	0.776	0.904	0	0	1.17	0	0.207	3.93	0.143	0.282	0	0.478	0.239	0	0	0	7.45	0	3.05	0	0.371	0	0	7.15	0	0	0.453	0	0	0.101	0	0	0.247	0	0	0	0.289	0.57
lncRNA	0.281966	8.51	1.08	0	0	0	0	0	0.209	0	0	0	0.957	0	0	0	0.873	0	0	0	0	0	0	0.506	8.51	0	0	0.3	0	0.361	0	0	0	0	0	0	0	0	0	0.472	0	0	0.136	0.244	0	0	0	0	0.097
lncRNA	0.225743	1.17	0	0.176	0.798	0	0	0	0	0	0	0	0.291	0.209	0	0	0	0.207	0	0.349	0.827	0	0.934	0.177	0.945	0	0	0	0.573	0	0	0	0.32	0	0	0	0	0	0.694	0.136	0.366	0	0.579	0	0	0	0.769	0	0
lncRNA	0.332784	0.368	0	0	0	0	0	0	0	0	0	0	0	0	0	0	0	0	0	0	0	0	0	0	0	0	0	0.303	0	0	0	0	0	0	0	0	0	0	0	0.157	0	0	0	0	0	0	0	0	0
lncRNA	0.799978	10.2	0	0	0	0	0	0	0.553	0	0	0	0	0	0	0	0	0	0	0	0	0	3.02	0.253	0	0	0	0.289	0	0	0	0	0	0	0	10.2	0	0	0	0	0	0	0	0	0	0	0	0	0
lncRNA	0.512903	1.34	1.08	0	0	0	1.2	0	0.543	0	0	0	0	0	0	0	0.873	0	0	0	0	0	0	0	1.33	0	0	0	0	0	0	0	0	0	0	0	0	1.34	0.227	0	0	0	0	0	0	0	0	0	0
lncRNA	-1	0	0	0	0	0	0	0	0	0	0	0	0	0	0	0	0	0	0	0	0	0	0	0	0	0	0	0	0	0	0	0	0	0	0	0	0	0	0	0	0	0	0	0	0	0	0	0	0
lncRNA	0.225384	13.1	0	0	0	0.36	0.207	0	3.01	0.815	0.344	0.194	0.633	0.793	0	0	0.873	0.334	0.318	0.127	0.392	0	0.734	0.582	0	0.489	0	1.2	0.193	1.63	0	0	0	0	0	13.1	2.76	0.453	0.453	0	0.7	0	0.136	0.663	0	0	0.324	0.306	0.875
lncRNA	0.747342	0.955	0	0	0	0	0	0	0	0	0	0	0	0	0	0	0	0	0	0	0	0	0.955	0	0	0	0	0.678	0	0	0	0	0	0	0.21	0	0	0	0	0	0	0	0	0	0	0	0	0	0
lncRNA	0.880067	24.2	2.58	0	0	0	0	0	0	0	0	0	0	0	0	0	24.2	0	0	0	0	0	0.232	0	0	0	0	0	0	0	0	0	0	0	0	0	0	0	0	0	0	0	0	0.617	0	0	0	0	0
lncRNA	0.599912	44.7	0.542	0	0	0	0	0	0.866	0	0	0	0.886	0	0	0	0	0	0	0	0	0	2.8	0.253	1.33	0	0	44.7	0	1.52	0	0	0	0	2.95	0	0.814	0	0.227	0	0	0	0	0	0	0	0	0	0
lncRNA	0.709904	114	0	0	0	0	0	0	0.433	0.352	0.726	0	0.443	0	0	0	0	0.125	0	0	0.322	0	2.57	0	0	0	0	110	0	3.02	0	0	0	0	15.4	114	0.919	0	0	0	0	0	0	0	0	0	0	0	0
lncRNA	0.10356	0.582	0.542	0	0	0	0	0	0	0	0	0	0.207	0	0	0	0	0	0	0	0	0	0	0.582	0	0	0	0	0	0	0	0	0	0	0	0	0	0	0	0	0	0	0	0	0	0	0	0	0
lncRNA	1	0.193	0	0	0	0	0	0	0	0	0	0	0	0	0	0	0	0	0	0	0	0	0	0	0	0	0	0.193	0	0	0	0	0	0	0	0	0	0	0	0	0	0	0	0	0	0	0	0	0
lncRNA	-1	0	0	0	0	0	0	0	0	0	0	0	0	0	0	0	0	0	0	0	0	0	0	0	0	0	0	0	0	0	0	0	0	0	0	0	0	0	0	0	0	0	0	0	0	0	0	0	0
lncRNA	1	5.19	0	0	0	0	0	0	0	0	0	0	0	0	0	0	5.19	0	0	0	0	0	0	0	0	0	0	0	0	0	0	0	0	0	0	0	0	0	0	0	0	0	0	0	0	0	0	0	0
lncRNA	0.314649	2.67	0.542	0	0	0	0	0	0.753	0	0.199	0	0.191	0	0	0	0	0.115	0	0	0	0	0.274	0	2.67	0.489	0	0.56	0.827	0	0	0	0	0	0	0	0	0	0	0	0	0	0.136	0	0	0	0	0.206	0
lncRNA	0.293344	1.33	0	0	0	0	0	0	0.476	0	0	0	0.451	0	0	0	0	0	0	0	0	0	0	0	1.33	0	0	0.261	0	0.381	0	0	0	0	0	0	0	0	0	0	0	0	0	0	0	0	0.099	0	0.151
lncRNA	0.708658	3.16	0	0	0	0	0	0	3.16	0	0	0	0	0	0	0	0	0	0	0	0	0	0	0	0.28	0	0	0.314	0	0.232	0	0	0	0	0	0	0	0	0	0	0	0	0	0	0	0	0	0	0
lncRNA	0.574917	52	0	0	0	0	0.649	0.422	19.5	33.2	2.91	0	1.63	0	0	0	0.873	0.125	0	0	0.675	0	2.8	0.253	0	0.958	0	22.6	0	37.2	0	0	0	0	52	34.8	14.7	0	0	0	0	0	0	0	0	0	0.099	0	0.302
lncRNA	0.810272	33.6	0	0	0	0.36	0	0	24.3	0.151	0	0	0.732	0	0	0	0	0.125	0	0	0.282	0	0	0.253	0	0	0	4.44	0	33.6	0	0	0	0	1.68	0	0.814	0	0	0	0	0	0	0	0	0	0	0	0
lncRNA	0.1768	14.8	0	0.529	0.29	0.24	1.62	0.561	14.8	0.302	0.993	0.943	1.58	1.65	0.166	0.303	1.75	1.04	1.43	0.787	1.96	1.12	4.3	0.693	5.67	0	0.412	2.4	0.806	5.72	0.474	0.566	0	0	0.631	0	2.76	0.687	0.173	0.157	0.183	0.446	0.803	0.998	0.494	0	0.108	0.434	0.982
lncRNA	0.186988	1.22	0	0.176	0	0	0.174	0	0.575	0.151	0.199	0.184	1.22	0.209	0.166	0	0	0.192	0	0.254	0	0	0.934	0.313	0	0	0.361	0.829	0	0.361	0	0	0.319	0	0	0	0	0.447	0	0.157	0	0	0.136	0.247	0	0	0	0.412	0.097
lncRNA	0.402121	37	0	0.533	1.11	0.278	0.795	0	0	37	0	0.26	0.904	0	0.166	0.303	0	0.207	0	0.254	0.342	0	0	0.354	0	0	0.361	0.551	0.827	0	0	0.566	0.319	0	0	0	0	0	0.347	0.136	0	0	0	0.128	0	0.578	0.639	0	1.04
lncRNA	0.153822	0.542	0.542	0	0	0	0	0	0	0	0	0	0.406	0	0	0	0	0	0	0	0	0	0	0	0	0	0	0	0	0	0	0	0	0	0	0	0	0	0	0.157	0	0	0	0	0	0	0	0	0
lncRNA	0.688148	28.6	0	0	0	0	0.324	0	2.35	0.213	0	0	0.443	0	0	0	0	0	0	0	0	0	4.67	0	0	0	0	3.92	0	2.32	0	0	0	0	3.58	28.6	0	0	0	0	0	0	0	0	0	0	0	0	0
lncRNA	0.678965	218	0	0.283	0	0.12	0.172	0	8.03	0	0.186	0.26	0.305	0	0.574	0	1.83	0.415	0.738	0	0	0	1.87	0.431	1.33	0	0	4.18	0.827	3.97	0	0	0	0	1.05	218	0.617	0	0	0	0	0	0	0	0	0	0	0.206	0
lncRNA	0.462131	11.8	2.58	0	0	4.17	0	0.845	0	0	2.07	0	0	0	0.331	0	0.873	0	0	0	0.493	0.558	0.232	2.34	0	0	0.361	0	0.237	0	0	0.371	0.64	0	0	0	0	0	0	1.6	2.8	0	0	0.663	0	0	0.099	0.206	0.151
lncRNA	0.859181	26.3	0	0	0	0	0	0	0.375	0	0	0.472	0.191	0	0	0	0	0	0	0	0	0	0	0	0	0	0	0.193	0	0	0	0	0	0	0	26.3	0	0	0	0	0	0	0	0	0	0	0	0	0
lncRNA	0.625697	0.947	0	0	0	0	0.947	0	0	0	0	0	0	0	0	0	0	0	0	0	0	0	0	0.431	0	0	0	0	0	0	0	0	0	0	0	0	0	0	0	0	0	0	0	0	0	0	0	0	0
lncRNA	1	0.128	0	0	0	0	0	0	0	0	0	0	0	0	0	0	0	0	0	0	0	0	0	0	0	0	0	0	0	0	0	0	0	0	0	0	0	0	0	0	0	0	0	0.128	0	0	0	0	0
lncRNA	0.339784	1.65	0	0	0	0	0	0	0	0	0	0	0.33	0	0.331	0	0	0	0	0	0	0	0.232	0	0	0	0	0	1.65	0	0	0	0	0	0	0.848	0	0	0	0.157	0	0	0	0	0	0	0	0	0.288
lncRNA	0.22496	1.83	0	0	0	0	0.306	0	1.43	0.842	0.138	0	1.45	0.939	0.166	0	1.83	0.207	0.358	0	0.196	0	0.232	0.156	0	0.479	0	0.678	0	0.465	0	0	0	0	0	0	0	0	0	0	0.233	0.58	0	0	0	0	0.108	0.145	0
lncRNA	0.584935	1.35	0	0	0	0	1.35	0	0	0.454	0	0	0	0	0	0	0	0	0	0	0	0	0.274	0	0	0	0	0.386	0	0	0	0	0	0	0.21	0	0	0	0	0	0	0	0	0	0	0	0	0	0
lncRNA	0.130365	1.92	0	0.566	0.579	0	1.68	0.281	0.476	0.272	0.172	0.472	1.86	0.935	0	0	0	0.575	0.715	0.116	0.771	0.558	0.549	0.431	0	1.92	0.361	1.16	0.474	0	0	0.377	0.319	0	0.841	0	0	0	0.453	0.136	0.202	0	0.803	0.285	0.494	0	0.432	0.612	0.875
lncRNA	0.449826	21.7	0	0	0.668	0.147	0.397	0.845	6.9	21.7	0.993	0.184	1.77	1.59	1.15	0.094	0	0.588	0	0.127	1.13	0	7.48	0.329	0.28	0	0	16.3	0	11.9	0.474	0	0	0	16.6	0	4.6	0	0	0.136	0.101	0.58	0.402	0.617	0	0	0.268	0.434	0.351
lncRNA	0.701992	0.425	0	0	0	0	0	0	0.425	0	0	0	0	0	0	0	0	0	0	0	0	0	0	0	0	0	0	0	0	0	0	0	0	0	0	0	0	0	0	0	0	0	0	0	0	0	0	0	0
lncRNA	0.541967	9.64	2.58	0	0	0	0	4.77	0.336	0.815	0	0	0	4.45	0	0	0	0.125	0	0	0	0	0.232	0	0	0	0	0.303	0	0	0	0	0	0	1.47	5.09	0	0.453	0	0	0	0	0	9.64	0	0	0	0	0
lncRNA	0.895513	7.35	0	0	0	0	0	0	0.753	0	0	0	0	0	0	0	0	0	0	0	0	0	0	0	0	0	0	0.445	0	0	0	0	0	0	0	0	7.35	0	0	0	0	0	0	0	0	0	0	0	0
lncRNA	0.639697	13.6	0	0	0	0	0	0	0.579	0	0	0	0	0	0	0	0	0	0.318	0	0	0	0.232	0	0	1.44	0	5.49	0	0.722	0	0	0	0	1.89	13.6	0	0	0	0	0	0	0	0	0	0	0	0	0
lncRNA	0.42081	2.8	0	0	0	0	0	0	0	0	0.726	0	0	0	0	0	0	0	0	1.57	0	0	2.8	0	0	0	0.825	0	0.806	0	0	0	0.32	0	0	0	0	0	1.13	0	0.733	0.446	0.579	0.617	0	0	0.926	0	0
lncRNA	0.407433	30.4	0	20.1	2	0.12	1.68	6.73	0	0	0.691	0.184	10.1	3.03	1.14	0.377	0	0.828	0	0	8.54	1.05	0	0.531	1.33	0	0	0	3.23	0	0	0	0	0	0	0	0	0	0	0	0.233	0	0	11.9	0	0	0.681	0.618	0.193
lncRNA	0.35135	2.53	0	0.566	0.668	0	0	0	0.336	2.53	0.138	0	1.22	0	0	0	0	0.196	0	0	0.527	0.527	0	0.346	0	0	0	0	0	0	0	0	0	0	0	0	0	0	0.173	0	0	0	0	0.462	0	0	0.34	0	0.151
lncRNA	0.188941	0.842	0	0	0	0.12	0.225	0	0.58	0.842	0.172	0	0	0	0	0	0	0	0	0	0.171	0.558	0.232	0	0	0.489	0	0.193	0	0	0	0	0	0	0	0	0	0	0.173	0	0.101	0	0	0.143	0	0	0	0	0.351
lncRNA	0.31948	0.232	0	0	0	0	0	0	0	0	0	0	0	0	0	0	0	0	0	0	0	0	0.232	0	0	0	0	0	0	0	0	0	0	0.148	0	0	0	0	0	0	0	0	0	0	0	0	0	0	0
lncRNA	0.423325	1.76	0.542	0	0	0.293	0.841	0.422	0	0	0.199	0.184	0.481	0	0	0	0	0.251	0	0	0	0	0	0	0	0	0	0	0	0	0.474	0	0	0	0	0	0	0	0	0.157	0	0	0	0.231	0	0	0	0	0
lncRNA	0.550889	13.6	2.58	0.283	0	0	0	0	0	0	0	0.314	0	0.209	0	0	0	0.125	2.22	0	0	0	2.8	0	0	0	0	4.07	0	0.232	0	0	0	0	0.421	13.6	0	0	0	0	0	0	0	0	0	0	0	0	0.151
lncRNA	0.720723	2.35	0	0	0	0	0	0	0	0	0	0	0	0	0	0	0	0	0	0	0	0	0.934	0	0	0	0	2.35	0	0.381	0	0	0	0	0.21	0	0	0	0	0	0	0	0	0	0	0	0	0	0
lncRNA	0.33203	1.64	0	0.266	0.445	0	1.03	0.422	0.543	0	0	0	1.22	0.178	0.166	0	0	0.207	0	0	0.626	0	0	0.346	0	0	0	0.314	0	0	0	0	0	0	0	0	0	0.687	0.227	0	0	0	0	0.375	0	0	0	0.412	0.351
lncRNA	0.568544	0.552	0.542	0	0	0	0	0	0.543	0	0	0	0	0	0	0	0	0	0	0	0	0	0	0.253	0	0	0	0.552	0	0	0	0	0	0	0	0	0	0	0	0	0	0	0	0	0	0	0	0	0
lncRNA	0.394006	8.65	0	0.176	0.29	0	0.728	0	0	0.272	1.59	0	7.32	0.939	0	0.094	0	0	0	0.285	0.19	0	0	0	0	0	0.361	1.84	0.193	0	0	0	8.65	0	0.421	0	0	0	0.347	0	0.916	0	0.803	0.462	0	0	1.02	0.206	0.521
lncRNA	0.458361	6.63	0	0.283	0	0	0.306	0	0	0	6.63	0	5.76	0.209	0	0.094	0	0.207	0	0	0.657	0	0.146	0.231	0.945	0	0	0	0	0	0	0	0	0	0.21	0	0	0	0	0	1.63	0	0	0.247	0	0	0.34	0	0
lncRNA	0.466009	5.89	0	0	0	0	5.89	0	0	0	0	0	0.928	1.42	0	0	0	0	0	0	1.54	0	0	0.253	1.33	0	0	0	0	0	0	0	0	0.148	0	0	0	3.57	0	0	0.183	0	0	1.23	0	0	0	0	1.07
lncRNA	0.812216	129	0	0	0	0	0	0	0.753	0.272	1.45	0	1.27	0.209	0	0	0	0.125	0	0	0.196	0	2.94	0	0	0	0	129	0	4.96	0	0	0	0	52	0	0	0	0	0	0	0	0	0.244	0	0	0	0	0
lncRNA	0.75385	1.31	0	0	0	0	0.542	0	0	0	0	0	0	0	0	0	0	0	0	0	0	0	0.367	0	0	0	0	1.31	0	0	0	0	0	0	0.631	0	0	0	0	0	0	0	0	0	0	0	0	0	0
lncRNA	0.559297	3.58	0	0	0	0	1.35	0	0	1.76	0	0	0.406	0	0.574	0	0	0	0.635	0	0	0.527	0.549	0	0.28	0	0	2.94	0	0.381	0	0	0	0	3.58	0	0.617	0	0	0	0	0	0	0.617	0	0	0	0	0.288
lncRNA	0.617648	348	0	0.266	0	0	0.225	0.14	4.28	18.3	0.726	0	1.33	0	0	0	0	0.207	0.358	0	0.414	0.527	62.6	0.506	0	0	0	348	0	10.3	0	0	0	0	47.8	25.7	34.9	0.447	0	0	0	0	0.289	0	0	0	0	0	0.702
lncRNA	0.282449	5.87	0	0.266	1.92	0	3.79	0	0	0	0.152	0.194	1.49	0	0	0.094	0	0.207	0	0.143	5.08	0	0.934	0.213	1.33	0	0	1.27	0	0.381	0	0	1.62	0	0.21	0	0	0	0.173	0.407	0	0	0	0.663	0	0	2.22	0	1.6
lncRNA	0.354209	8.41	2.58	0	0	0	0	0	0	0	0.152	0.472	0	0	0	0	0	0	0	0.233	0	0	8.41	0	2.67	0.489	0.825	0	0.771	0	0	0	0.637	0	0	0	0	0	0.173	0	1.11	0.446	0	0	0	0	0.268	0	0.097
lncRNA	0.771074	1.79	0	0	0	0	0.689	0	0	0	0	0	0	0	0	0	0	0	0	0	0	0	0	0	0	0	0	0	0	0	0	0	0	0	0	0	0	1.79	0	0.314	0	0	0	0	0	0	0	0	1.07
lncRNA	0.308773	0.945	0	0	0	0	0	0	0	0	0	0	0.451	0.209	0	0	0	0	0	0	0	0	0.274	0	0.945	0.479	0	0	0	0	0	0	0	0	0	0	0	0	0	0	0	0	0	0	0	0	0	0	0
lncRNA	0.666873	144	0	0.283	0.223	0	0	0	0.952	3.41	0	0	0.886	0	0	0	0	0.125	0.318	0	0.596	0	11.2	0	0	0	0	144	0	6.86	0	0	0	0	34.3	17.8	0.617	0	0	0	0	0	0	0	0	0	0	0	0.875
lncRNA	0.62445	0.842	0	0	0	0	0	0	0	0.842	0	0	0	0.237	0	0	0	0	0	0	0	0	0	0	0	0	0	0	0	0	0	0	0	0	0	0	0	0	0	0	0	0	0	0	0	0	0	0	0
lncRNA	0.232412	0.958	0	0	0.958	0	0	0	0	0	0	0	0.181	0.474	0.574	0	0	0	0	0	0	0	0	0	0	0	0	0	0	0	0	0	0	0	0	0	0	0	0	0	0	0	0	0.128	0	0	0.099	0	0
lncRNA	0.245013	6.89	0	0.353	0	0.36	0.225	2.24	0.191	0	0.795	0	1.46	0.628	1.44	0	0	0.415	0	0	1.48	2.01	0	6.89	1.33	0	0	0	0	0	0	0	0	0.297	0	0	0	0.343	0	0	0	0	0	2.2	0	0	0	0.206	0.097
lncRNA	0.235272	1.33	0	0	0	0.556	0.225	0	0.685	0.352	0.199	0	0.886	0.209	0.166	0	0	0.207	0	0.127	0.327	0	0	0.431	1.33	0	0	0	0	0	0	0	0	0	0	0	0.919	0	0	0	0	0	0	0.285	0	0	0	0	0
lncRNA	0.474357	2.12	0	0	0	0	0	0	0.336	0	0.152	0	0	0	0	0	0	0	0	0	0.337	0.558	0	0.76	0	0	0	0	0.193	0	0	0	0	0	0	0	0	0	0	0	0	0	0	0.617	0	0	0	0	0.151
lncRNA	0.552495	6.7	0	0	0	0	0	0	3.87	6.7	0	0	0.191	0	0	0	0	0	0	0	0	0	6.54	0.164	0	0.489	0	1.68	0	4.33	0	0	0	0	1.47	4.37	0	0	0	0	0	0	0	0.617	0	0	0	0	0
lncRNA	1	0.472	0	0	0	0	0	0	0	0	0	0.472	0	0	0	0	0	0	0	0	0	0	0	0	0	0	0	0	0	0	0	0	0	0	0	0	0	0	0	0	0	0	0	0	0	0	0	0	0
lncRNA	0.262775	2.58	2.58	0	0	0	0	0	0.579	0	0	0	0	0	0	0	0	0	0	0	0	0	0	0	0	0	0	0	0	0.381	0	0	0	0	0	0	0	0	0	0	0	0	0	0	0	0	0	0	0
lncRNA	0.341489	5.79	0	0	0	0	0.306	0.561	0	0.352	0.726	0.184	0.301	0	0.166	0	0	0.5	0	2.09	0.815	0	0.934	0	0	0	1.24	0.56	5.79	0	0	0	1.62	0	0	0	0	0.343	2.49	0	1.42	0.891	2.59	0.617	0	0	1.89	0	0.301
lncRNA	0.471253	3.92	1.08	0	0	0	0	0	0.543	1.92	0	0	0.813	0	0	0	0	0	0	0	0.493	0	0	0.431	0	0	0	3.92	0.827	0	0	0	0	0	0.841	0	0	0	0.68	0	0	0	0	0	0	0	0	0	0
lncRNA	0.737599	4.6	0	0	0	0	0	0	4.43	0.352	0	0	0	0	0	0	0	0	0	0	0	0	0.367	0	0	0	0	0.445	0	0.465	0	0	0	0	0	0	4.6	0	0	0	0	0	0	0	0	0	0	0	0
lncRNA	0.434307	5.94	0	0.566	0	0.147	5.24	0	0	0	0	0	0	0	0	1.21	0	0.125	0	0.233	0.18	0.527	0	0	0	1.44	0	0	0	0	0	0	0	0	0.21	5.94	0	1.03	0	0	0	0	0	0.143	0	0	0	0	0.798
lncRNA	0.523281	1.4	0	0	0	0	0	0.422	1.4	0.151	0.276	0	0	0	0	0	0	0	0	0	0	0	0.934	0.253	0	0	0	1.22	0	0.232	0	0	0	0	0	0	0	0	0	0	0.233	0	0	0	0	0	0	0	0
lncRNA	0.295967	27.9	0	0.176	0	0.147	0.542	2.24	0.471	0.426	9.13	0.19	27.9	0	1.15	1.17	0	0.501	0	0.787	0.493	0	0.823	2.53	0	0.489	0.412	0.3	0.827	0	0	0.371	0	0.148	0	0	0	0	2.25	0.157	0.933	0.446	0.402	0.494	0	0	0.972	0.206	0.575
lncRNA	0.444185	2.19	0	0	0	0	0	0	1.13	0.352	0	0	0.732	0	0.481	0	0	0.231	0	0	0	0	2.19	0.582	0	0	0	0	0	0.697	0	0	0	0	0	0	0	0	0	0	0.7	0	0	0.128	0	0	0	0	0.097
lncRNA	0.503091	1.22	0	0	0	0	0	0	0	0	0.199	0	1.22	0	0	0	0	0.207	0	0	0.414	0	0	0	0	0	0	0	0	0	0	0	0	0	0	0	0	0	0	0	0	0	0	0	0	0	0	0	0
lncRNA	0.129609	5.19	0.542	0	0.798	0	0.795	0	0	0.352	0	0	0.305	0	0	0	5.19	0.125	0	0	0	0	0.274	0.253	2.84	0	0	0	0	0	0	0	0	0	0	0	0	0	0	0	0	0	0	0	0	0	0	0	0.301
lncRNA	0.275723	2.67	0.542	1.07	0.798	0	0	0	0.685	0	0	0.26	0.305	0.793	0	0.377	0	0.192	0.318	0	0	0	0.232	0	0	0	0	0.941	0	2.67	0	0	0	0	0.21	0	0	0	0	0	0	0	0.289	0.188	0	0	0	0	0.151
lncRNA	0.750815	0.842	0	0	0	0	0	0	0	0.842	0	0	0.732	0	0	0	0	0	0	0	0	0	0	0	0	0	0	0	0	0	0	0	0	0	0	0	0	0	0	0	0	0	0	0	0	0	0	0	0
lncRNA	0.2952	1.5	0	0	0	0	0	0	0	0	0	0.19	1.5	0.695	1.14	1.17	0	0.667	0.184	0	1.18	0	0	0.313	0	0	0	0.246	0	0	0	0	0	0	0	0	0	0	0	0	0	0	0.289	0.307	0	0	0	0	0.288
lncRNA	0.365184	0.543	0	0	0	0	0	0	0.543	0	0	0	0	0	0.481	0	0	0	0	0	0	0	0	0	0	0	0	0	0	0	0	0	0	0	0	0	0	0	0	0	0	0	0	0	0	0	0	0	0
lncRNA	0.592127	10.8	0	0	0	0.147	0	0	0.191	0	0	0	0.813	0.209	0	0	0	0	0	0	0	0	0	0	0	0	0	10.8	0	1.14	0	0	0	0	0.421	0	0	0	0	0	0	0	0	0	0	0	0	0	0
lncRNA	0.436788	3.46	2.58	0	0	1.76	0	0	0.579	0	0.199	0.759	1.06	0	0	0	3.46	0.207	0	0	0.493	0	0	0.582	1.33	0	0	0.303	0	0	0	0	0	0	0	0	0	0	0	0.157	0	0	0	0.247	0	0	0	0	0
lncRNA	0.594844	48.9	0	0	0.958	0	0	0	48.9	0	0.186	0	0.256	0	0	0	0.873	0	0	0	0.386	0	0.734	0.431	0	0	0	9.94	0	14.8	0	0	0	0	6.73	1.43	12	0	0	0	0	0	0	0.663	0	0	0	0	0.302
lncRNA	0.668351	59.4	0	0	0	0	0	0	9.93	0.352	0	0	0.191	0	0	0	0	0	0	0	0	0	0.229	0.506	0	0	0	5.76	0	9.3	0	0	0	0	2.31	59.4	1.85	0	0	0	0	0	0	0	0	0	0	0	0
lncRNA	0.517337	4.34	0	0	0	0	0.225	0	4.34	1.9	0	0	0.406	0	0	0	0	0	0	0	0.196	0	0.229	0	0.561	0	0	0.492	0	2.29	0	0	0	0	0.21	0.848	0.814	0.447	0	0	0	0	0	0	0	0	0	0	0
lncRNA	0.624328	15.6	0	0	0	0.24	0	0	11.4	14.1	0	0	1.46	0	0	0	0	0	0	0	0	0	4.67	0	0	0	0	6.35	0	15.6	0	0	0	0	14.3	0	5.52	0	0	0	0	0	0	0	0	0	0	0	0
lncRNA	0.248241	2.36	0	0.266	0.29	0.147	0.344	0.422	0.375	0.213	0	0.629	1.22	0	0.481	0	0	0.575	0	0	2.36	0.503	0	0.531	0	0	0	0.193	0	0	0.474	0.371	0	0	0	0	0	0.343	0	0	0	0	0	0.384	0	0.304	0	0.412	1.04
lncRNA	0.304797	1.5	0	0	0	0	0	0	0	0	0	0	0.443	0	0	0	0	0	0	0	0	0	0	0.106	0	0	0	0	0.193	0	0.474	0.189	0	0	0	0	0	0	0	0	0.933	0	0.402	0	0	0.304	0	0	0
lncRNA	0.47237	2.71	0	0	0.223	0	1.35	0.983	0.553	0	0.138	0	0.786	0	0	0	0	0	0	0	2.71	0	0.232	0	0	0	0	0.314	0	0	0	0	0	0	0	0	0	0	0.227	0	0	0	0	1.38	0	0	0	0	0
lncRNA	0.302163	30.6	0	0	0	0.278	0	0	2.21	0	0.186	0	0.406	0	0	0	1.73	0.167	0.358	0	0	0	0.464	0.431	0	0.479	0	0.847	0.827	0.722	0	0	0	0	0.421	30.6	1.63	0.343	0	0.136	0.233	0	0	0	0	0	0	0.145	0
lncRNA	0.549203	1.23	0	0	0	0	0	0	0	0	0.304	0	0.613	0.178	0.331	0	0	0	0	0	0	0	0	0	0	0	0	0	0	0	0	0	0	0	0	0	0	0	0	0	0	0	0	1.23	0	0	0	0	0
lncRNA	0.160027	0.945	0	0	0	0	0	0	0.579	0	0	0	0	0.178	0.481	0	0	0.124	0	0	0.119	0.527	0	0.861	0.945	0	0	0	0	0	0	0	0	0	0	0	0	0	0	0	0	0	0	0.244	0	0	0	0	0
lncRNA	0.188915	2.24	0	0	0	0	0.225	2.24	0.375	0	0	0	0	0	0	0	1.75	0	0	0	0.414	0	0	0	0	0	0	0.28	0	0.361	0	0	0	0	0	0	0	0.447	0	0	0.233	0	0	0	0	0	0	0	0
lncRNA	0.657426	32.2	0	0	0	0	0	0	2.3	1.06	0	0	0	0	0	0	0	0	0	0	0.282	0	1.1	0	0	0	0	23.7	0	8.66	0	0	0	0	16.4	32.2	0.814	0	0	0	0	0	0	0	0	0	0	0	0
lncRNA	0.731298	2.8	0	0	0	0	0	0	0	0	0	0	0.191	0	0	0	0	0	0	0	0	0	0	0	1.33	0	0	2.8	0	0	0	0	0	0	0	0.848	0	0	0	0	0	0	0	0	0	0	0	0	0
lncRNA	0.876454	16.1	0	0	0	0	0	0	0.476	0	0	0	0	0	0	0	0	0	0	0	0	0	0	0	0	0	0	3.12	0	0	0	0	0	0	0	16.1	0	0	0	0	0	0	0	0	0	0	0	0	0
lncRNA	0.748104	300	0	0	0.958	0.12	0	0.14	0.476	0.213	0	0	0.408	0	0	0	0	0	0.318	0	0.815	0	1.84	0.431	0.28	0	0	54.9	0	1.16	0	0	0	0	38.1	300	0	0	0	0	0	0	0	0.256	0	0	0	0	0
lncRNA	0.26978	6.89	0	0	2.87	1.67	0	0.702	0	0	0.199	1.55	2.4	0.237	0	0	0	0.414	0	0	4.18	0	0	0.532	0.28	0	0	0	0	0	0.474	0	0	0.297	0	0	0	0	0	0.678	0	0	0.136	0.663	0	0	1.02	0.434	2.14
lncRNA	0.595138	10.2	0	0	0.223	0	0	0	0	0.352	0	0	0	0	0	0	0	0	0	0	0	0	0.934	0	0	0	0	10.2	0	0.465	0	0	0	0	1.26	4.29	0.617	0	0	0	0	0	0	0	0	0	0.518	0	0
lncRNA	0.76087	13.9	0	0	0	0	0	0	0.553	0	0	0	0.732	0	0	0	0	0	0.184	0	0	0	0.232	0.253	0	0	0	13.9	0.237	0.232	0	0	0	0	6.1	0	0	0	0	0	0	0	0.136	0	0	0	0	0	0
lncRNA	0.670316	5.97	0	0	0	0	0	0	0.579	5.97	0	0	0.191	0	0	0	0	0	0.184	0	0	0	0.232	0	0.945	0	0	1.36	0	0.232	0	0	0	0	0.21	0	0	0	0	0	0	0	0	0	0	0	0	0	0
lncRNA	0.798526	34.5	0	0	0	0.12	0	0	0.336	0.272	0	0	0	0	0	0	0	0	0.318	0	0	0	0.367	0	0	0	0	34.5	0	0.232	0	0	0	0	12.2	0	0.617	0	0	0	0	0	0	0	0	0	0	0	0
lncRNA	0.618778	1.41	0	0	0	0	0	0	0	1.41	0	0	0.406	0.178	0	0	0	0	0	0	0	0	0	0	0	0.479	0	0.445	0	0	0	0	0	0	0	0	0	0	0	0	0	0	0	0	0	0	0	0	0
lncRNA	0.683352	74.6	0	0	0.223	0.24	0	0	0.952	0.352	0.726	0	0.443	0.467	0	0	0	0.124	0	0	0.655	0	1.87	0.253	0	0	0	32.1	0	2.79	0	0	0	0	11.1	74.6	0.814	0	0	0	0	0	0	0.154	0	0	0	0	0
lncRNA	0.628283	18.7	0.542	0	0	0	0	0	0.543	0.426	0	0	0.33	0	0	0	0	0	0	0	1.35	0	0.934	0	0	0	0	10.2	0.237	1.14	0	0	0	0	3.79	18.7	0	0	0.227	0	0	0	0	0	0	0	0	0	0
lncRNA	0.600034	2.03	0	0.266	0	0	0	0	0	0	0	0	0	0	0.166	0	0	0.251	0	0	0	0	0	0	0	0	0	2.03	0	0	0	0	0	0	0.841	0	0	0	0	0	0	0	0	0	0	0	0	0	0
lncRNA	1	0.3	0	0	0	0	0	0	0	0	0	0	0	0	0	0	0	0	0	0	0	0	0	0	0	0	0	0.3	0	0	0	0	0	0	0	0	0	0	0	0	0	0	0	0	0	0	0	0	0
lncRNA	0.719586	211	0	0	0	0.278	0	0	0.952	0.705	0	0	0.886	0	0	0	0	0.196	0.318	0	0.366	0	4.67	0.431	0	0	0	54.2	0	3.05	0	0	0	0	38.1	211	0	0	0	0	0.7	0	0	0	0	0	0.518	0	0.521
lncRNA	0.284598	1.3	0	0.176	0	0	0.398	0	0	0.151	1.3	0.194	1.22	0.209	0.166	0	0.873	0.376	0	0	0.513	0	0	1.2	0	0	0	0	0	0	0	0	0	0	0	0	0	0.343	0.173	0.157	0	0	0.272	0.663	0	0	0	0.306	0.904
lncRNA	0.174065	1.17	0	0.283	0	0.293	0	0	0	0	0	0	0.256	0	0	0	0	0.125	0	0	0.282	0	0	0.479	0	0	0	0	0	0	0	0	0	0	0	0	0	0	0	0	0.101	0	0	0.128	0	0	0	0	0
lncRNA	0.07385	31	1.62	5.59	10.5	3.72	8.76	13.5	3.99	2.42	31	5.52	6.7	4.86	10.6	7.54	0	7.21	3.5	10.2	14.4	9.06	3.5	7.75	7.56	1.92	5.36	2.94	1.18	1.16	1.42	0.754	6.48	10.4	1.26	0	0	1.36	8.32	9.9	7.88	8.02	10	12	2.34	1.73	3.77	3.47	8.77
lncRNA	0.177727	1.62	0	0	0.29	0	0.4	0	0.375	0.151	0	0.314	0.33	0.939	0.47	0	0	0	0	0.127	0	0.503	0	0	0	0	0	0.303	0	0	0	0	0.462	0	0	0	0	0	0.173	0	0	0	0	0	0	0	0.099	0	0
lncRNA	-1	0	0	0	0	0	0	0	0	0	0	0	0	0	0	0	0	0	0	0	0	0	0	0	0	0	0	0	0	0	0	0	0	0	0	0	0	0	0	0	0	0	0	0	0	0	0	0	0
lncRNA	0.169272	3.46	1.08	0.849	3.46	0.12	0.225	0.421	0.671	0	0.199	0.26	1.49	0	1.14	0	0	0.346	0	0	1.35	1.05	0.427	0.506	0	0.479	0	0.839	0	0.465	0	0	0	0	0	0	0	0	0.68	0	0	0	0.681	1.38	0	0	0.518	0.145	0.863
lncRNA	0.450308	51.4	0	0.566	0.668	0.556	0.728	0	4.28	31	0.726	0.314	1.95	0	0.481	0	0	0.414	0	0.571	0.787	0	51.4	0.213	0	0.479	0	1.5	1.72	1.91	0	0	1.59	0	4	17.5	39.5	0	0.906	0.136	0.733	0	1.74	1.15	0	0	5.19	0	3.65
lncRNA	0.330671	0.596	0	0	0	0	0.225	0	0.247	0	0.199	0.194	0	0	0	0	0	0.125	0	0	0.596	0	0	0.253	0	0	0	0.423	0	0	0	0	0	0	0	0	0	0	0	0	0	0	0	0	0	0	0.216	0	0
lncRNA	0.43554	2.86	0	0	0	0	0	0	0.191	0.426	0	0	0	0	0	1.17	0.873	0	0.184	0	0	0	0.549	0	0	0	0	0.678	0	0	0	0	0	0	0	2.86	0.814	0	0.227	0	0	0	0	0	0	0	0	0	0
lncRNA	0.601806	8.81	2.58	0	0	0	0	0	0.579	0	0	0	0	0	0	0	0	0	0	0	0.322	0	8.81	0.253	0	0	0	0.314	0	0	0	0	0	0	0	0	0	0	0	0	0	0	0	0	0	0	0	0	0
lncRNA	1	0.191	0	0	0	0	0	0	0	0	0	0	0	0	0	0	0	0	0	0	0	0	0	0	0	0	0	0	0	0	0	0	0	0	0	0	0	0	0	0	0	0	0	0	0	0	0	0	0
lncRNA	0.489653	12.1	0	0.176	0	0	0	0	0.627	0.352	0	0	3.25	0	0	0	0	0	0	0	0.337	0	12.1	0.253	0	0	0	2.8	0	0	0	0	0	0	0.421	0.848	0	0	0	0	0	0	0.289	0.307	0	0	0	0	0.151
lncRNA	0.24436	2.58	2.58	0.266	0.798	0.293	0.611	0	0	0.842	0.397	0	0.659	0.474	0	0	0	0.207	0	0	1.35	0	0	0	0.28	0.489	0	0.276	0.193	0	0	0	0	0	0	0	0	0	0	0	0	0.58	0	0	0	0	0	0.917	0
lncRNA	0.183395	3.78	2.58	0.283	0	0.278	0.306	0	0.543	0.272	0.596	0	0.953	0	0.166	0	0.873	0.415	0	0	0.183	0	0.229	0.431	3.78	0	0	0	0.827	0	0	0	0	2.41	0	0	0	0	0	0	0	0	0	0.188	0	0	0	0.917	0
lncRNA	0.621241	6	0	0	0	0	0	0	0.191	0	0.726	0	0.457	0	0	0	0	0	0	0	0.119	0	0.232	0.164	0	0	0	6	0	0.232	0	0	0	0	0	2.54	0	0	0	0	0	0	0	0.617	0	0	0	0	0
lncRNA	0.216524	0.663	0.542	0	0	0.293	0.611	0	0.433	0.213	0	0	0	0	0	0.094	0	0	0.318	0	0.493	0	0.427	0	0	0	0	0	0	0	0	0	0	0	0	0	0	0	0	0	0	0	0	0.663	0	0	0	0	0.151
lncRNA	0.573369	2.58	2.58	0	0	0	0	0	0	0	0	0	0	0	0	0	0	0	0	0	0	0	0	0	0	0	0	0	0	0.232	0	0	0	0	0	0	0	0	0	0	0	0	0	0	0	0	0	0	0
lncRNA	-1	0	0	0	0	0	0	0	0	0	0	0	0	0	0	0	0	0	0	0	0	0	0	0	0	0	0	0	0	0	0	0	0	0	0	0	0	0	0	0	0	0	0	0	0	0	0	0	0
lncRNA	0.445955	6.78	0.542	0	0	0	0	0	0	0	0	0.388	0.191	0	0.574	0	0	0.196	0	0	0	0	0	0.106	1.33	0	0	6.78	0	0.465	0	0.189	0	0	0	0	0	0	0	0	0	0	0	0	0	0	0	0	0
lncRNA	0.238086	5.17	5.17	0	0	0	0	0	0.375	0.272	0	0	0.443	0	0.166	0	0	0	0.358	0	0	0	0.934	0	0	0	0	0.246	0	0	0	0	0	0	0	0.848	0	0	0	0	1.17	0	0	0.128	0	0	0	0	0
lncRNA	0.79087	5.72	0	0	0	0	0	0	0.206	0	0	0	0	0	0	0	0	0	5.72	0	0	0	1.71	0	0	0	0	2.22	0	0.232	0	0	0	0	0.21	0	0	0	0	0	0	0	0	0	0	0	0	0	0
lncRNA	0.693728	16.1	0	0	0	0	0	0	0	0	0	0	0	0.178	0	0	0	0.207	0	0	0	0	0	0	0	0	0	7.45	0	0	0	0	0	0	1.05	16.1	0	0	0	0	0	0.58	0	0	0	0	0.34	0	0
lncRNA	0.600632	6.78	0	0	0	0	0	0	0	0	0	0	0	0	0	0	0	0	1.43	0	0	0	0.232	0.156	0	0	0	6.78	0	0.465	0	0	0	0	1.26	1.7	0	0	0	0.157	0	0	0.136	0	0	0	0	0	0
lncRNA	0.974858	63.7	0	0	0	0	0	0	0	0	0	0	0.406	0	0	0	0	0	0	0	0	0	0	0.431	0	63.7	0	0.367	0	0	0	0	0	0	0	0	0	0	0	0	0	0	0	0	0	0	0	0	0
lncRNA	0.684151	11.2	0	0	0	0	0	0	0.863	2.47	0	0	0.443	0	0	0	0	0	0	0	0	0	0.934	0	0	0	0	11.2	0	0.93	0	0	0	0	7.36	0	4.6	0	0	0	0	0	0	0	0	0	0	0	0
lncRNA	0.641676	18.4	1.08	0	0	0.278	0	0.14	0.863	0.272	0	0	0.732	0	0	0	0	0	0	0	0.196	0	0.549	0.177	0	0	0	0	0	0.381	0	0	0	0	0.21	0	18.4	0	0.173	0	0	0	0	0	0	0	0	0	0.097
lncRNA	1	0.233	0	0	0	0	0	0	0	0	0	0	0	0	0	0	0	0	0	0	0	0	0	0	0	0	0	0	0	0	0	0	0	0	0	0	0	0	0	0	0.233	0	0	0	0	0	0	0	0
lncRNA	0.116175	0.314	0	0	0	0	0	0	0	0	0	0	0.207	0	0	0.094	0	0.115	0	0	0	0	0	0	0	0	0	0.314	0	0	0	0	0	0	0	0	0	0	0	0	0	0	0	0	0	0	0	0	0.151
lncRNA	0.435459	0.769	0	0	0	0	0	0	0	0	0.517	0	0	0	0	0	0	0	0	0	0	0	0	0	0	0	0.412	0	0	0	0	0	0.319	0	0	0	0	0	0.173	0	0.202	0	0	0	0	0	0.769	0	0
lncRNA	0.146971	7.31	0	0.266	0.223	0.44	0.414	0.14	1.51	0.151	0.414	0.943	3.81	1.4	0.47	0	7.31	0.249	0.358	0.127	0.493	1.12	0.274	0.239	1.33	0.489	0	0.678	0	0.232	0.474	0.189	0	0	0	0	0	0	0	1.6	0.101	1.16	0.289	0.627	0	0.578	0	0.145	1.8
lncRNA	0.278067	1.07	0	0	0	0	0.521	0	0	0.272	0	0	0.191	0	0	0	0.873	0.207	0	0	0	0	0	0.106	0.28	0.489	0	0.276	0.827	0.361	0	0	0	0	0	0	0	0	0	0	0	0	0	0.462	0	0	0.32	0	1.07
lncRNA	0.408826	21.8	0	0	0	0.12	0	0.702	3.81	0.352	0.276	0.184	0.732	0	0	0	0	0	0	0.127	0	0	0.823	0.431	1.33	0	0.361	2.61	0.193	0.93	0	0	0	2.41	0	21.8	0	0	0	0	0.183	0	0	0.128	0	0	0	0	0
lncRNA	0.338279	0.491	0	0	0	0	0	0	0.336	0	0	0	0.146	0	0	0	0	0.249	0	0.127	0.282	0	0	0	0	0	0	0	0	0	0	0	0	0	0	0	0	0	0.227	0	0.101	0	0	0	0	0	0.108	0	0
lncRNA	0.688297	0.685	0	0	0	0	0	0	0.685	0	0	0	0	0	0	0	0	0	0	0	0	0	0.232	0	0	0	0	0.28	0	0	0	0	0	0	0	0	0	0	0	0	0	0	0	0	0	0	0	0	0
lncRNA	0.289254	1.68	1.08	0	0	0	0.222	0	0.543	1.68	0	0	0.928	0	0.331	0	0	0	0	0	0.266	0	0	0.431	1.33	0	0	0.606	0	0	0	0	0	0	0	0	0	0	0	0	0	0	0	0.256	0	0	0	0	0
lncRNA	0.404457	3.95	0	0	0	0	0	0	3.95	0.756	0.138	0	0.191	0	0	0	0	0	0	0	0	0	0.549	0.253	1.33	0.958	0	1.2	0	0	0.474	0	0	0.148	0	0	0	0	0	0.314	0	0	0	0	1.17	0	0.099	0	0
lncRNA	1	2.58	2.58	0	0	0	0	0	0	0	0	0	0	0	0	0	0	0	0	0	0	0	0	0	0	0	0	0	0	0	0	0	0	0	0	0	0	0	0	0	0	0	0	0	0	0	0	0	0
lncRNA	0.620796	0.274	0	0	0	0	0	0	0	0	0	0.19	0	0	0	0	0	0	0	0	0	0	0.274	0	0	0	0	0	0	0	0	0	0	0	0	0	0	0	0	0	0	0	0	0	0	0	0	0	0
lncRNA	0.428134	1.08	1.08	0	0	0	0	0	0.266	0	0	0.472	0	0	0	0	0	0	0	0.116	0	0	0	0	0	0	0	0	0	0	0	0	0	0	0	0	0	0	0.227	0	0	0	0.868	0	0	0	0	0	0
lncRNA	1	0.553	0	0	0	0	0	0	0.553	0	0	0	0	0	0	0	0	0	0	0	0	0	0	0	0	0	0	0	0	0	0	0	0	0	0	0	0	0	0	0	0	0	0	0	0	0	0	0	0
lncRNA	0.297043	1.91	0	0	0	0.556	0	0	0.336	0	0	0	1.91	1.65	0	0	0	0.192	0	0.143	0	0	0.934	0.239	0	0	0	0	0	0	0	0	0	0	0	0	0	0	0	0	0	0	0.579	0.285	0	0	1.04	0.206	0.301
lncRNA	0.184086	2.58	2.58	0.266	1.92	0	0.728	0.14	0.935	0	0.456	0.629	0.953	1.59	1.41	0	0	0	0	0.116	0.493	0.527	0	0.506	0.28	0	0.361	0	0.827	0	0.474	0	0	1.62	0	0	0	0	0.227	0.271	0	0	0.402	1.38	0	0	0	0	2.14
lncRNA	0.28804	1.38	0	0	0.223	0	0.505	0	0.935	0	0.304	0.184	1.22	0	0.166	0	0	0	0	0	1.35	0	0.229	0.115	0	0.479	0	0.839	0.237	0	0	0	0	0	0	0	0	0	0	0.271	0	0	0.136	1.38	0	0	0	0	0.097
lncRNA	0.12482	3.39	2.58	0.176	0.29	0.556	0.674	0.281	2.71	1.36	0.596	0.943	1.4	0.467	1.14	0.942	0	0.392	0	0.89	1.71	0	1.87	1.42	0.945	0	0.412	3.39	0	0.762	1.11	0.566	1.62	0.742	0.21	0	1.23	0	2.95	0.472	0.607	0.446	1.61	0.244	0.989	0	0.769	0.145	0.904
lncRNA	0.598876	0.93	0	0	0	0	0	0	0	0.213	0	0	0.732	0	0	0	0	0	0	0	0	0	0	0	0	0	0	0	0	0	0	0	0	0	0	0	0	0	0	0	0	0	0	0	0	0	0	0	0.93
lncRNA	0.788748	0.841	0	0	0	0	0	0	0	0	0	0	0	0	0	0	0	0	0	0	0	0	0	0	0	0	0	0.56	0	0	0	0	0	0	0.841	0	0	0	0	0	0	0	0.136	0	0	0	0	0	0
lncRNA	0.408168	6.92	0	0	0	0	0	0.845	2.11	0.151	0.186	0	0.764	0	0.481	1.51	0	0.207	0	0	1.96	0.503	0.229	5.43	0	0	0	0	0	0	0	0	0	0	0	0	0	0	0.227	1.6	0.183	0	0	1.33	0	0	0	0.206	5.4
lncRNA	0.709606	10	0	0	0	0	0	0	0	0.543	0	0	0	0	0	0	0	0	0	0	0	0	0	0.431	0	0	0	4.44	0	0.232	0	0	0	0	0.21	10	0	0	0	0	0	0	0	0	0	0	0	0	0
lncRNA	0.338016	3.61	1.08	0.283	0	0.278	0	0.422	1.63	0.842	0	0	0.443	0	0	0.094	1.73	0.115	0	0	0.322	0	0.367	0	1.89	0	0	3.61	0	0.232	0	0	0	0	0	0	0	0	0	0.157	2.33	0	0.136	0	0	0	0	0	0
lncRNA	0.477624	0.722	0	0	0.29	0	0	0	0.467	0.352	0	0	0.191	0.467	0	0	0	0	0	0	0	0	0	0	0	0	0	0	0	0.722	0	0	0	0	0	0	0	0	0	0	0	0	0	0	0	0	0	0	0
lncRNA	0.234654	2.58	2.58	0	0	0	0	0.14	0.553	0.842	0	0	0.451	0.237	0	0	0	0	0	0	0.282	1.05	0.223	0	0.561	0.489	0.361	0.486	0	0	0	0	0	0	0	0	0	0	0	0	0.933	0	0.402	0.663	0	0	0.108	0	0.301
lncRNA	0.156908	1.73	0	0.283	1.73	0	0	0	0.553	0	0	0	0.307	0.209	0.166	0	0	0.124	0	0	0	0	0	0	0.28	0	0	0	0	0	0	0	0.462	0	0	0	0	0	0	0	0	0	0	0	0	0	0.099	0	0.097
lncRNA	0.61124	0.168	0	0	0	0	0	0	0	0	0	0	0	0	0	0	0	0	0	0	0	0	0	0	0	0	0	0	0	0	0	0	0	0	0	0	0	0	0	0	0	0	0	0	0	0	0.099	0	0
lncRNA	0.398329	1.31	0.542	0	0	0	0	0	0.288	0	0	0	0.196	0	0	0	0	0	0	0	0.596	0	0.367	0	0	0	0	1.31	0	0	0	0	0	0	0.421	0	0	0	0.227	0	0	0	0.136	0.128	0	0	0.189	0	0
lncRNA	0.538293	1.87	0	0	0	0.147	0	0	0.247	0	0	0	0.265	0	0	0	0	0	0	0	0	0	1.87	0	0	0	0	0.784	0	0	0	0	0	0	0	0	0	0	0	0	0	0	0	0	0	0	0	0	0
lncRNA	0.288684	1.35	0	0	0	0	1.35	0	0	0.352	0	0	0	0	0	0	0	0	0	0	0	0	0.232	0.253	0.945	0	0	0	0	0	0	0	0	0	0	0	0	0	0	0	0.233	0	0	0	0	0	0	0	0
lncRNA	0.331709	4.29	0	0.176	0	0	1.62	1.27	0	0.842	0	0	0.291	0	0	0	0	0	0	0	0.386	0	0.854	0.156	0	1.95	0	2.54	0.237	0	0	0	0	0	0.21	4.29	0	0.447	0	0	0	0	0	0.314	0	0	0	0	0.598
lncRNA	0.341149	25	0	7.64	5.75	0.147	0	8.97	0	0	11.5	0.971	8.52	7.14	5.17	0	0	0.828	0.369	0	3.72	14.1	0	2.87	0	0	0	0	0.806	0	0	0.189	0	0	0	0	0	0	0	0.136	0	1.74	0	25	0.494	0	0.518	3.47	0.351
lncRNA	0.547187	0.489	0	0	0	0	0	0	0.471	0	0	0	0	0	0	0	0	0	0	0	0	0	0.464	0	0	0.489	0	0	0	0	0	0	0	0	0	0	0	0	0	0	0	0	0	0	0	0	0	0	0
lncRNA	0.264212	1.35	0	0	0	0.12	1.35	0.421	0	0	0	0	0	0	0	0	0	0	0	0	0.196	0	0.934	0.156	0	0	0	0	0	0	0	0	0	0	0	0	0	0	0	0	0.233	0	0	0	0	0	0	0	0.301
lncRNA	0.331186	4.79	0	0	0.798	0.834	0	3.79	0.336	0	0	0	1.92	0	0	0	0	0.83	0	0	0	0	0.232	0.156	0.945	0	0	0	0	0	0.474	0	0	0	0	0	0	0	0	1.6	0	0	0	0.663	0.989	0.578	0	0.289	4.79
lncRNA	0.340307	8.48	0	0	0	0	0	0.421	0	0	0	0	0.305	0	0	0	0	0	0	0	0	0	0.232	0.177	0	0.479	0	0.184	0	0.381	0	0	0	0	0	8.48	0	0	0	0	0.233	0	0	0	0	0	0	0	0.301
lncRNA	0.782305	0.737	0	0	0	0	0	0	0	0	0	0	0	0	0	0	0	0	0	0	0	0	0	0	0	0	0	0	0	0	0	0	0	0	0	0	0	0	0	0	0	0	0	0	0	0	0	0	0
lncRNA	0.698132	0.953	0	0	0	0	0	0	0	0	0	0	0	0	0	0	0	0.207	0.953	0	0	0	0	0	0	0	0	0.818	0	0	0	0	0	0	0.421	0	0	0	0	0	0	0	0	0	0	0	0	0	0
lncRNA	0.23974	0.431	0	0.266	0	0	0	0	0	0	0	0	0.146	0	0	0	0	0.167	0	0	0	0	0.274	0.431	0	0	0	0.289	0	0	0	0	0	0	0	0	0	0	0	0	0	0	0	0.143	0	0	0	0	0
lncRNA	0.686837	1.6	0	0	0	0	0	0	1.6	0	0.138	0	0	0	0.481	0	0	0	0	0	0	0	0	0	0	0	0	0	0	0.232	0	0	0	0	0	0	0	0	0	0	0	0	0	0	0	0	0	0	0
lncRNA	0.594403	3.92	0	0.283	0	0	0	0	0.191	0.842	0	0	0.153	0	0	0	0	0	0	0	0.171	0	0	0	0	0	0	3.92	0	0	0	0	0	0	0.421	0	0	0	0	0	0	0	0	0.247	0	0	0	0	0
lncRNA	0.268559	1.33	0	0	0	0.12	0.174	0	0.336	0	0.304	0.388	0.305	0.209	0.331	0	0	0.207	0	0	0.196	0	0	0	1.33	0	0	0	0	0	0	0	0	0	0	0	0	0	0	0	0	0	0	0.247	0	0	0	0.206	0
lncRNA	0.457869	8.7	0	0	0	0	0.172	0	8.43	8.7	0.152	0	0.958	0	0	0	0	0	1.43	0	0.196	0	8.08	0.253	0	0.977	0	1.33	0	1.86	0	0.189	0	0	0.421	4.29	4.07	0	0	0	0	0	0	0.244	0	0	0	0	1.8
lncRNA	0.263286	1.33	0	0.283	0	0.12	0	0.561	0	0	0	0.388	0.41	0.237	0.574	0	0	0.575	0	0.116	0.196	0	0	0.156	1.33	0	0	0	0	0	0	0.742	0	0	0	0	0	0	0	0.136	0.55	0	0	0	0	0	0	0	0
lncRNA	0.3463	2.96	0	0	0	0	0.174	0	0	0	0.344	0	0	0	0	0	0	0.124	0	0.787	0.434	0	0	0	0	0	0.722	0.261	0.573	0	0	0	1.38	0	0	0	0	0	0.52	0	0.233	0.891	0.409	0	0	0	2.96	0	0.418
lncRNA	0.393895	3.68	0	0	0	0	0	0	3.68	0	0	0	0	0	0	0.916	0	0	0	0	0	0	0.274	0	1.33	0	0	0.314	0	0	0	0	0	0	0	0	0	0	0	0	0	0	0	0	0	0	0	0	0
lncRNA	0.622246	6.78	0	0	0	0	0	0	0	0	0	0	0	0	0	0	0	0	0.318	0	0	0	0.934	0	0	0	0	6.78	0	0.381	0	0	0	0	0.421	1.43	0	0	0	0	0	0	0	0	0	0	0	0	0
lncRNA	0.28057	21	1.08	0	0.958	0.44	0.4	0.281	0.685	1.68	0.138	1.04	1.07	0	0.574	0	0	0.251	0	0	3.8	0	4.94	0.313	0	0	0.412	21	0	1.39	0.474	0	0.462	0.297	5.89	7.15	0.814	0	0.453	1.6	0.55	1.16	0	0.244	0	0.578	0.681	0.412	1.71
lncRNA	0.622671	4.42	0	0	0	0	0	0	0	1.09	0	0	0	0	0	0	0.873	0.207	0	0	0.434	0	1.65	0	0	0	0	3.39	0	0.697	0	0	0	0	4.42	0	0	0	0	0	0	0	0	0.256	0	0	0	0	0
lncRNA	0.800182	7.21	0	0	0	0	0	0	0.247	0	0	0	0	0	0	0	0	0	0	0	0	0	0.274	0	0	0	0	7.21	0	0	0	0	0	0	0.841	0	0	0	0	0	0	0	0	0	0	0	0	0	0
lncRNA	0.547989	1.43	0	0	0	0	0	0	0.375	0	0.726	0	0	0	0	0	0	0.124	0.184	0	0	0	0	0	0	0	0	1.16	0	0.381	0	0	0	0	0.841	1.43	0	0	0	0	0	0	0	0.231	0	0	0	0	0
lncRNA	0.415889	7.36	0.542	0.266	0.958	0.556	0.207	0	7.36	0.842	0.186	0.194	0.928	0	0.481	0	1.75	0.192	0	0.143	0.493	0	0.734	0.431	0.28	0	0	0.829	0.827	5.41	0	0	0	0	0	0	5.55	0	0	0	0	0	0	0.256	0	0	0.741	0.306	0.302
lncRNA	0.619052	0.617	0	0	0	0	0	0	0.553	0	0	0	0	0	0	0	0	0	0	0	0	0	0	0	0	0	0	0	0	0	0	0	0	0	0	0	0	0	0	0	0	0	0	0.617	0	0	0	0	0
lncRNA	0.23974	8.81	0	0	0.29	0.147	0.306	0.14	0.433	0.842	0.152	0.184	1.45	0	0	0	0	0.334	0	0	0.183	0	0.934	0.354	0	0	0	8.81	0.237	1.14	0	0	0	0	0	0	0	0.894	0	0.157	0.467	0	0.136	0	1.17	0	0.185	0	0.199
lncRNA	1	0.191	0	0	0	0	0	0	0	0	0	0	0.191	0	0	0	0	0	0	0	0	0	0	0	0	0	0	0	0	0	0	0	0	0	0	0	0	0	0	0	0	0	0	0	0	0	0	0	0
lncRNA	0.2335	0.943	0.542	0.283	0	0	0	0	0	0	0	0.943	0.732	0.534	0	0	0.873	0.207	0	0	0.327	0.527	0	0.431	0.28	0	0	0	0	0.232	0	0	0	0	0	0	0	0	0.173	0.136	0	0	0	0.231	0	0	0	0	0.93
lncRNA	0.564728	113	0	0	0	0	5.68	0	0.866	1.06	2.18	0.184	0.451	0	0	0	1.73	0.207	2.95	0.763	0.196	0.503	1.84	0	0	0	0.722	51.2	0	2.09	2.37	0	1.27	0	32.2	113	0.814	0	0	0	0.366	0	0	0	0	0	0.769	0.306	2.79
lncRNA	0.300907	5.18	0.542	0.706	0.223	0.24	0	0	0	0	0	0.582	1.95	0.793	0	0	0.873	1.27	0	0	1.35	0.558	0.159	0.431	0	0	0	0	0	0	0	0.742	0	0	0	0	0	0	0.227	0	0	0	0	1.25	0.494	0	0.681	0.306	5.18
lncRNA	0.620923	1.84	0	0	0	0.293	0	0	0	0	0	1.84	0	0	0	0	0	0	0	0	0.657	0	0	0	1.33	0	0	0	0	0	0	0	0	0	0	0	0	0	0.173	0	0	0	0	0	0	0	0	0	0
lncRNA	0.752921	0.942	0.542	0	0	0	0	0	0.942	0	0	0	0	0	0	0	0	0	0	0	0	0	0	0	0	0	0	0	0	0.465	0	0	0	0	0	0	0	0	0	0	0	0	0	0	0	0	0	0	0
lncRNA	0.074411	0.873	0.542	0	0	0	0.172	0	0.336	0	0	0	0	0	0	0	0.873	0.125	0	0	0	0	0	0.156	0	0	0	0.193	0	0	0	0	0	0	0	0	0	0	0	0.157	0	0	0	0	0	0	0	0	0
lncRNA	0.175047	3.68	0.542	0	0	0	0	0	3.68	0.151	0.172	0.519	0.406	0.467	0.574	0	0	0.207	0.369	0	1.19	0	0.159	0	0	0	0	0.3	0	0	0	0	1.62	0.297	0	0	0	0	0	0	0.183	0	0	0.314	0	0	0.518	0	1.04
lncRNA	0.362105	14.2	0.542	0	0	0	0.841	0.422	0.467	0	0.199	0	0.958	0	0	0	0	0.124	0	0	0.36	0	1.1	0.164	0	0	0	14.2	0.806	1.52	0	0	0	0	0.21	0	0.814	0.453	0.227	0.157	0	0	0	0.143	0	0	0.189	0	0
lncRNA	0.590039	15.6	0	0	0.958	0	0.207	0	0.543	0	0	0	0	0	0	0	0	0	0	0	0	0	0.734	0	0	0	0	15.6	0.237	0.762	0	0	0	0	0.21	0	0	0	0	0	0	0	0	0	0	0	0	0	0
lncRNA	0.493746	0.841	0	0	0	0	0.841	0	0	0	0	0	0.732	0	0	0	0	0	0	0	0	0	0	0	0	0	0	0	0.237	0	0	0	0	0	0	0	0	0.453	0	0	0	0	0	0	0	0	0	0	0
lncRNA	0.553603	0.193	0	0	0	0	0	0	0	0	0	0	0	0	0	0	0	0	0	0	0	0	0	0	0	0	0	0.193	0	0	0	0	0	0	0	0	0	0	0	0	0	0	0.136	0	0	0	0	0	0
lncRNA	0.378165	2.62	0	0	0	0.48	0.397	0.14	0	0	0	0.569	0.529	0	0	0	0	0	0	0	2.62	0	0	0	0	0	0	0	0.573	0	0	0	0.32	0	0	0	0	0	0.68	0	0	0.446	0	0.627	0	0	0.296	0	0.93
lncRNA	0.361993	1.96	0	0.283	0	0.147	0	0.281	0.553	0.151	0	0.184	0.292	0.178	0	0	0	0	0	0.143	1.96	0	0	0	0.945	0	0	0	1.15	0	0	0	0	0	0	0	0	0	0	0	0	0	0	0	0	0	0	0	1.07
lncRNA	0.506702	2.25	0	0	0	1.67	0	2.25	0.336	0	0	0.194	0.33	0	0	0	0	0	0	0	0	0	0	0	0.28	0	0	0	0	0	0	0	0.462	0	0	0	0	0	0	0.542	0	0	0	0	0	0	0	0	0.151
lncRNA	0.512995	25.1	0.542	1.41	0	0.278	0.889	0.14	0.942	19	0.742	0	2.03	0.628	0.574	1.17	0	0.621	0.635	0	0.434	0	0.823	0.462	0	0	0	25.1	0.573	0.93	0	0	0	0	14.9	0	0.814	0.687	0	0	0.101	0	0	0.247	0	0	0.189	0.145	0.875
lncRNA	0.627587	75.4	0.542	0	0	0	0	0	75.4	0	0	0	1.03	0	0	0	0	0.125	0	0	0	0	1.92	0.253	0	0	0	8.56	0	23.8	0	0	0	0	8.41	0	13.8	0	0	0	0	0	0	0.663	0	0	0	0	0.288
lncRNA	0.338715	38.4	0	0.266	0.958	0.72	2.58	0.422	38.4	8.7	0.371	0.736	0.958	0.178	0.331	0.471	0	0.766	1.27	0.116	0.787	0	1.16	0.958	1.33	3.35	0	5.52	0.193	17.3	0	0	0	4.82	1.26	0	4.6	3.17	0.227	0	0.55	0	0.136	0.663	0	0	0.108	0.306	0.351
lncRNA	0.673598	4.18	0.542	0	0	0.12	0	0	3.16	0	0	0	0	0	0	0	0	0	0	0	0	0	0	0	0.561	0	0	0.28	0	4.18	0	0	0	0	0.841	0	0	0	0	0	0	0	0	0	0	0	0	0	0
lncRNA	0.554454	8.84	0	0	0	0	0.397	0	3.36	5.29	0	0	0	0	0	0	0	0.125	0	0	0	0	0.934	0	0	0	0	8.84	0	4.19	0	0	0	0	2.95	1.43	6.17	0	0	0.157	0	0	0	0	0	0	0	0	0
lncRNA	0.831256	10.3	0	0	0	0	0	0	0	0.352	0	0	0	0	0	0	0	0	0	0	0	0	10.3	0	0	0	0	0	0	0.232	0	0	0	0	0	0	0	0	0	0	0	0	0	0.244	0	0	0	0	0
lncRNA	0.094308	1.6	0	0.283	0	0.147	0	0.422	0.553	0	0.152	0	0.204	0	0.497	0	0	0.207	0	0.143	1.01	0.558	0	0.861	1.33	0	0	0	0	0	0.474	0	0.32	0	0.21	0	0	0	0	1.6	0	0	0.402	0	0	0	0.189	0	0.151
lncRNA	0.716679	2.58	2.58	0	0	0	0	0	0	0	0	0	0	0	0	0	0	0	0	0	0	0	0	0	0	0	0	0	0	0	0	0	0	0	0	0	0	0	0	0	0	0	0	0	0	0	0.377	0	0
lncRNA	0.17289	1.47	0	0.283	0.223	0.12	0	0	0	0	0.199	0.519	0.438	0	0	0.303	0	0.207	0	0.233	0.657	0	0	0.577	0	0	0	0	0	0	1.11	0	0	0.148	0	0	0	0.343	0	0	0.183	0.58	0	0.256	0	0	0.769	0.434	0.288
lncRNA	0.572064	3.61	0	0	0	0	0.174	0	2.26	0.272	0	0.314	0	0	0	0	0	0	0	0	1.35	0	0.229	0.431	0	0	0	0.552	0	3.61	0	0	0	0	0	0	0	0	0	0	0	0	0	0	0	0.304	0	0	0
lncRNA	0.538103	7.15	2.58	0	0	0	0	0	0.288	0.272	0	0	0.451	0	0	0	0.873	0.115	0	0	0	0	0	0	0	0	0	1.4	0	0	0	0	0	0	0.841	7.15	0	0	0	0	0	0	0	0	0	0	0	0	0
lncRNA	0.871869	27.1	0	0	0	0	0	0	0	0	0	0	0.383	0	0	0	0	0	0	0	0	0	0.232	0	1.33	0	0	0.193	0	0	0	0	0	0	0	27.1	0	0	0	0	0	0	0	0	0	0	0	0	0
lncRNA	0.676074	63.6	0	0	0	0	0	0	2.38	1.76	0.726	0	1.46	0	0.166	0	0	0	0.358	0	0	0	0.734	0	0	0	0	17	0	4.18	0	0	0	0	11.8	63.6	0	0	0	0	0	0	0	0	0	0	0.518	0	0
lncRNA	0.685059	68.7	0	0	0	0	0	0	3.26	1.41	0	0	0.886	0	0	0	0	0	1.11	0	0	0	1.1	0	1.33	0	0	31.9	0	2.29	0	0	0	0	26.1	68.7	0.617	0	0	0	0	0	0	0	0	0	0	0	0
lncRNA	0.767238	181	0	0	0	0	0	0	3.81	0	0	0	0.732	0	0	0	0	0	0.318	0.127	0.19	0	0.274	0.861	0	0	0	8.81	0	4.19	0	0	0	0	4.84	181	0.814	0	0.173	0.157	0	0	0	0	0	0	0	0	0.151
lncRNA	0.79692	136	0	0	0	0	0.947	0	1.51	0.842	0.726	0	1.49	0	0	0	0	0.207	0.184	0	0.322	0	0	0	0	0	0	7.72	0	2.17	0	0	0	0	2.95	136	0.814	0	0.227	0	0	0	0	0	0	0	0	0	0.097
lncRNA	0.450792	8.73	0.542	0.176	0.798	0.36	0.207	0.14	6.04	0.352	0.199	0	0.406	0	0	0	0	0.207	0	0	0.327	0	0.367	0.431	0	0.479	0	1.93	0	6.51	0	0	0	0	0	8.73	2.44	0	0	0	0	0	0	0	0	0	0	0.145	0.301
lncRNA	0.763502	6.27	0	0	0	0	0	0	0	0.213	0.726	0	0.181	0	0	0	0	0	0	0	0	0	0.934	0	0	0	0	6.27	0	0.381	0	0	0	0	4.63	0	0	0	0	0	0	0	0	0	0	0	0	0	0
lncRNA	0.417295	3.08	0	0	0	0	0	0.14	1.88	1.92	0	0	0.813	0.793	0	0	1.75	0	0	0	0	0	2.8	0	0	0	0	0.276	0	1.08	1.11	0	0	0	0	0	3.08	0	0	0.136	0	0	0	0	0	0	0.099	0	0.097
lncRNA	0.658692	14.4	0	0	0	0	0	0	0.58	0	0	0	0	0	0	0	0	0	0.318	0	0.327	0	0	0	0	0	0	2.87	0	0.722	0	0	0	0	1.47	14.4	0	0	0	0	0	0	0	0	0	0	0.268	0	0
lncRNA	0.442029	10	0	0.266	0	0.24	0	0	0	0	0	0	0	0	0	0	0	0.392	0	0	1.31	0.558	0.934	0	0	0	0	1.1	0	0.381	0.474	0	0	0	0.21	10	0	0	0	0.136	0	0	0	0	0	0	0.099	0	0.351
lncRNA	0.8528	2.03	0	0	0	0	0	0	0	0	0	0	0.291	0	0	0	0	0	0	0	0	0	0.229	0	0	0	0	2.03	0	0	0	0	0	0	0	0	0	0	0	0	0	0	0	0	0	0	0	0	0
lncRNA	0.368221	3.23	0	0	0	0	0	0	0	0	0	0	0.886	0	0	1.17	0	0	0	1.57	0.313	0	0.232	0.164	0	0	0.722	0	3.23	0	0	0	2.77	0	0	0	0	0	0.52	0	1.47	0	1.61	0.244	0	0	0.296	0.145	0
lncRNA	0.12563	6.13	0.542	1.86	0.958	0.834	0.728	4.48	0	0	2.9	0.519	2.74	1.6	0.962	0	0	2.28	0	0.787	2.2	3.16	0.274	2.31	0	0	0	0.552	1.89	0	0	0	0.961	0.297	0	0	0	0	0.694	1.6	0.55	0.58	0.681	2.3	0.494	0.304	0.741	0.868	0.491
lncRNA	0.62183	0.431	0	0	0	0	0	0	0	0	0	0	0	0	0	0	0	0	0	0	0	0	0	0.431	0	0	0	0.193	0	0	0	0	0	0	0	0	0	0	0	0	0	0	0	0	0	0	0	0	0
lncRNA	0	0.945	0	0	0	0	0	0	0.579	0	0	0	0.146	0	0	0	0	0	0	0	0	0	0	0.164	0.945	0	0	0	0	0	0	0	0	0	0	0	0	0	0	0	0	0	0	0	0	0	0	0	0
lncRNA	0.013915	0.527	0	0	0	0	0	0	0.467	0	0	0	0	0	0	0	0	0	0	0.143	0	0.527	0	0	0	0	0	0	0	0	0	0	0.319	0	0	0	0	0	0	0	0.183	0	0	0.143	0	0	0	0	0
lncRNA	0.249669	0.958	0	0	0.958	0	0	0	0	0	0	0	0	0	0	0	0	0	0	0	0	0	0	0	0	0	0	0	0.237	0	0	0	0	0	0	0	0	0	0	0.157	0	0	0	0	0	0	0	0	0.151
lncRNA	0.699322	9.74	0.542	0	0	0	0	0	9.52	6.73	0	0	0	0	0	0	0	0.125	0	0	0	0	1.37	0.253	0	0	0	1.31	0	9.74	0	0	0	0	0.631	0	0	0	0	0	0	0	0	0	0	0	0	0	0
lncRNA	0.536671	14.6	5.96	0.283	0.29	13.9	2.47	0	0	0	0.199	14.6	1.75	0.939	0	0	0	0	0	0	0.596	0	0	0.506	4	0	0	0	0	0	0	0.371	0	0.148	0	0	0	0	0	8.02	0	0	0	0.617	0	0	0	0	0
lncRNA	0.332941	1.76	0	0	0	0	0	0	0	1.76	0.172	0	0	0	0	0	0	0.125	0	0	0	0	0.934	0	0	0.489	0	0	0	0.381	0	0	0	0	0.21	0	0.919	0	0.227	0	0.101	0	0.136	0	0	0	0.536	0	0.521
lncRNA	0.228115	5.17	5.17	0.533	0	5.04	2.69	0	0	0	0.172	0.949	2.17	0	0	0.303	0	2.28	0	0.999	0.565	0	0.292	0.582	2.67	0.489	0.412	0	0.237	0	0.948	0	0.64	0	0	0	0	0	0.227	3.2	0.467	0	0.817	1.41	0	1.73	1.55	0.145	2.62
lncRNA	0.502127	13.1	2.58	0	0	0	0	0	6.61	4.26	0	0	0.457	0	0	0	0	0	0.318	0	0	0	0.734	0	0	0.479	0	3.45	0	3.61	0	0	0	0	1.26	13.1	1.23	0	0	0	0	0	0	0	0	0	0	0	0
lncRNA	0.693825	106	0	0	0	0	1.35	0	1.51	1.76	0	0	0.732	0	0	0	0.873	0	0	0	0.565	0	2.74	0	0	0	0	33.5	0	2.09	0	0	0	0	10.3	106	2.76	0	0	0	0	0	0	0	0	0.304	0	0	1.07
lncRNA	0.519369	27.9	0	0.566	0	0	0.542	2.96	0.476	0.352	0	0	1.28	0.178	0	0	0	0.251	27.9	0	0.565	0	23.4	0.177	0	0	0	0.847	0.237	0.232	0	0	1.62	0	0	0	0	2.06	0.347	0	0.101	0	0	1.33	0	0	0	0	0.399
lncRNA	0.514199	3.26	0	0	0	0	0	0	2.71	3.26	0	0	0.732	0	0	0	0	0	0.369	0	0.282	0	0.367	0.582	0	0	0	1.36	0	1.52	0	0.189	0	0	0.21	0	0	0	0	0	0	0	0	0	0	0	0	0	0
lncRNA	0.776688	83	0.542	0	0	0	0	0	0	0.907	0	0	0.153	0	0	0	0	0	0	0	0	0	0	0	0	0.489	0	0	0	0	0	0	0	0	0.21	83	0	0	0	0	0	0	0	0.128	0	0	0	0	0.151
lncRNA	0.675084	135	0	0	0	0.12	0.222	0	0.866	0.352	0	0	0.383	0	0	0.094	0	0	0.358	0	0.322	0	1.37	0.431	0	0	0	26.7	0	0.93	0	0	0	0	0.421	135	3.26	0	0	0	0	0	0	0	0	0	0.099	0	0.521
lncRNA	0.611461	81.5	0.542	0	0	0.12	0	0	0.753	0	0	0	1.46	0	0	0	0	0	2.15	0	0	0	2.94	0	0	0	0	81.5	0	3.05	0	0	0	0	4.42	13.6	2.76	0	0	0	0	0	0	0	0	0	0	0	0
lncRNA	0.78855	0.678	0	0	0	0	0	0	0	0.272	0	0	0	0	0	0	0	0	0	0	0	0	0	0	0	0	0	0.678	0	0	0	0	0	0	0.631	0	0	0	0	0	0	0	0	0	0	0	0	0	0
lncRNA	0.269193	23.3	0	2.26	1.74	0.24	0	20.2	0.336	0	1.19	1.3	4.91	8.55	0.962	0	0	3.11	0	0	13.8	2.63	0	21.8	0.945	0	0	0	0	0	4.74	1.7	0	3.86	0	0	0	0	0	1.6	0	0.58	0	23.3	0	2.89	0.681	2.88	1.04
lncRNA	0.353257	9.06	0	0.176	0.29	0	0	0	0	0	0	0	1.5	2.85	0	0	0	0.167	0.358	0	3.28	3.02	0.367	0.431	0	0	0	4.74	0	0	0.474	0	0	0.148	0.841	0	0.814	0	0	0	0	0	0	9.06	0	0	0.108	0.206	0
lncRNA	0.342616	12.8	0	0	0.579	0.12	0	6.73	0	0	0.276	0.519	2.44	10.3	0.962	0	0	0.115	0	0.143	2.96	8.93	0	11.6	1.33	0	0	0.303	0	0	0	0.742	0	1.19	0	0	0	0	0	0.136	0	1.16	0	12.8	0	0	0	0.618	0
lncRNA	0.68754	15.2	0.542	0	0	0	0	0	1.44	0.213	0	0	0.451	0	0	0	0	0	0	0	0	0	0.367	0	1.33	0	0	15.2	0	1.63	0	0	0	0	9.68	0	2.47	0	0	0	0	0	0	0.244	0	0	0	0	0
lncRNA	0	1.33	0	0	0	0	0	0	0	0	0	0	0.291	0	0	0	0	0	0	0	0	0	0	0.177	1.33	0	0	0	0	0	0	0.371	0	0	0	0	0	0	0	0	0	0	0	0	0	0	0.32	0.145	0
lncRNA	0.497807	3.71	0	0	0	0	0	0	0	0	0	0	0.33	0	0	0	0	0	0	0.787	0	0	0	0	0	0	1.08	0	0.573	0	0	0	1.62	0	0	0	0	0	0	0	0.366	0	2.32	0	0	0	3.71	0.145	0.521
lncRNA	0.607576	102	0.542	0	0	0.24	0.542	0.422	45.5	7.25	0.795	0.582	3.83	0.939	0.481	0.283	1.75	0.878	0.184	0	1.13	0.558	7.48	0.861	0.945	0	0	11.5	0.193	102	0	0.371	0	0	23.1	0	5.7	0	0	0	0	0	0	1.99	0	0	0.518	0.206	0.453
lncRNA	0.666782	1.33	0	0	0	0.24	0	0	0	0	0	0	0	0	0	0	0	0	0	0	0	0	0	0	1.33	0	0	0	0	0	0	0	0	0	0	0	0	0	0	0	0	0	0	0	0	0	0	0	0
lncRNA	1	0.179	0	0	0	0	0	0	0	0	0	0	0	0	0	0	0	0	0	0	0	0	0	0	0	0	0	0	0	0	0	0	0	0	0	0	0	0	0	0	0	0	0	0	0	0	0	0	0
lncRNA	0.526662	0.28	0	0	0	0	0.225	0	0	0	0	0	0	0	0	0	0	0	0	0	0	0	0	0	0.28	0	0	0	0	0	0	0	0	0	0	0	0	0	0	0	0	0	0	0	0	0	0	0	0
lncRNA	0.651358	13.2	0	0.533	0.958	0	0.225	0	0	0	0	0	1.45	0	13.2	0	0	0.414	0	0	0	5.58	0	7.85	0	0	0	0	0	0	0	0	0	0	0	0	0	0	0	0	0	0	0	0.617	0	0	0	0	0
lncRNA	0.596061	0.427	0	0.283	0	0	0	0	0	0	0	0	0	0	0	0	0	0	0	0	0	0	0.427	0	0	0	0	0	0	0	0	0	0	0	0	0	0	0	0	0	0	0	0	0	0	0	0	0	0
lncRNA	0.688154	37.2	0	0	0	0	0.449	0	0.471	2.82	0	0	0.443	0	0	0	0	0	0.953	0	0	0	3.74	0	0	0	0	2.9	0	3.72	0	0	0	0	0.841	37.2	0	0	0	0	0	0	0	0	0	0	0	0	0.301
lncRNA	0.784373	17.8	0.542	0	0	0	0	0	0.753	1.41	0	0	0	0	0	0	0	0	0	0	0	0	1.87	0	0	0	0	1.1	0	0.361	0	0	0	0	0	17.8	0	0	0	0	0	0	0	0	0	0	0	0	0
lncRNA	0.359342	5.19	0	0	0	0	0	0	0.425	0	0	0	0.732	0	0	0	5.19	0.192	0	0.143	0	0	0	0.431	0	0.489	0	0	0	0	0	0	0	0	0	0	0.814	0	0.173	0	0	0	0.545	0	0	0	0.741	0	0.097
lncRNA	0.38649	0.472	0	0	0	0	0	0	0	0.352	0	0.472	0.451	0	0	0	0	0	0	0	0	0	0	0	0	0	0	0	0	0	0	0	0	0	0	0	0	0	0	0	0	0	0	0	0	0	0	0	0
lncRNA	0.502084	3.34	0	0	0	0	0.398	0	3.34	2.72	0	0	0.181	0	0	0	0	0.125	0	0	0	0	0.687	0.164	0	2.93	0	0.289	0	0.381	0	0.189	0	0	0.21	0	0	0	0	0	0	0	0	0.247	0	0	0	0.145	0
lncRNA	0.62808	0.945	0	0	0	0	0	0	0.412	0.907	0	0	0	0	0	0	0	0	0	0	0	0	0.318	0	0.945	0	0	0	0	0.381	0	0	0	0	0	0	0	0	0	0	0	0	0	0	0	0	0	0	0
lncRNA	0.628983	14.7	0	0	0	0	0	0	14.7	0	0	0	0.191	0	0	0	0	0	0	0	0	0	0.229	0	0.945	0	0	1.05	0	4.96	0	0	0	0	0.841	5.94	0	0	0	0	0	0	0	0	0	0	0	0	0
lncRNA	0.664773	20.4	0	0	0	0	0	0.422	1.73	1.09	0	0.388	0	0	0	0.094	0	0.192	0.369	0	0	0	0.934	0.177	0	0	0	3.33	0	0.381	0	0	0	0	0.21	20.4	0	0	0	0	0	0	0	0	0	0	0	0	0
lncRNA	0.549783	3.74	0	0	0	0	0	0	2.25	0.272	0	0	0	0	0	0	0	0	0.369	0	0.282	0	3.74	0	0	0	0	1.68	0	1.08	0	0	0	0	0	0	1.84	0	0	0	0.233	0	0	0	0	0	0	0.145	0
lncRNA	0.461704	11.6	0.542	0	0	2.78	0	0	0.343	0	0	0	0.443	0	0	0	0	0	0	9.53	0	0	0	0	0.945	0	2.89	0.193	11.6	0	0	0	1.62	0	0	0	0	0	0.453	0.949	1.1	0.446	2.81	0	0	0	0.493	0	0
lncRNA	0.501642	3.27	0	0	0.958	0.24	2.93	0	0	0.272	0	0	0	0.178	0	0	2.62	0	0	0	0.196	0	0	0	0	0	0	0	0	0	0	0	0	0	0	0	0	0.906	0	0.136	0	0	0	0	0	0	0	0	0.603
lncRNA	0.611611	1.59	0	0	0	0	1.59	0	0	0	0	0	0	0	0	0	0	0	0	0	0	0	0	0	0	0	0	0.3	0	0	0	0	0	0	0	0	0	0	0.347	0	0	0	0	0	0	0	0	0	0
lncRNA	0.714149	7.44	0	0	0	0.12	0	0	1.15	0	0	0	0.408	0	0	0.094	0	0	0	0	0	0	0	0	0.28	0	0	1.38	0	7.44	0	0	0	0	0.421	0	0	0	0.173	0	0	0	0	0.128	0	0	0	0	0
lncRNA	0.680068	11.6	0	0	0	0	0.225	0	0.553	0	0	0	0.191	0	0	0	0	0.167	0	0	0	0	0.367	0.354	0.945	0	0	11.6	0	0	0	0	0	0	3.37	0	0	0	0	0	0	0	0	0	0	0	0	0	0
lncRNA	0.338576	6.62	2.58	0	0.223	0	0	0	0	0	0	0	0.383	0	0	0	0	0	0	0.127	0	0	0.232	0.76	6.62	0	0	0.193	0	0	0	0	0	0	0	0	0	0	0	0.157	0	0	0	0	0	0	0.099	0	0.151
lncRNA	0.53223	0.579	0	0	0	0	0	0	0.579	0	0	0	0	0	0	0	0	0	0	0	0	0	0	0	0	0	0	0	0	0	0	0	0	0	0	0	0	0	0.173	0	0	0	0	0	0	0	0	0	0
lncRNA	0.282022	1.07	0	0	0	0	0.4	0	0	0	0	0.184	0.609	0	0	0	0	0.125	0	0	0.322	0.558	0	0	0.561	0	0	0	0	0	0	0.371	0	0	0	0	0	0	0	0	0	0	0	0.188	0	0	0	0	1.07
lncRNA	0.687329	12.2	0	0	0	0	0.306	0	0	0	0	0	0.886	0.237	0	0	0	0.125	1.27	0	0.19	0	1.1	0.164	0	0	0	12.2	0	0.762	0	0	0	0	8.62	0	0	0.343	0	0	0	0	0.289	0.244	0	0	0.108	0	0
lncRNA	0.518084	5.76	2.58	0	0.29	0	0.841	0	0.543	0	0	0	0.191	0	0	0	3.66	0	3.5	0	0	0	3.82	0	0	0	0	5.76	0	0.232	0.474	0	0	0	0.631	0	0.919	0	0	0	0	0	0	0	0	0	0	0	0
lncRNA	0.305195	0.702	0	0	0	0	0.398	0.702	0	0	0	0	0	0	0	0	0	0	0	0	0.386	0	0	0	0	0.479	0	0	0	0	0	0	0	0	0	0	0	0	0.227	0	0.233	0	0	0	0	0	0.099	0	0
lncRNA	0.397529	0.958	0	0	0	0.147	0	0	0.247	0	0	0	0.958	0	0	0	0	0	0.318	0	0	0	0	0.164	0	0	0	0	0	0	0	0.742	0	0	0	0	0	0	0	0	0	0	0	0	0	0	0	0	0
lncRNA	0.266152	2.58	2.58	0	0	0	0.398	0	0.685	0	0	0.19	0.457	0	0	0	0	0.192	0.184	0	0.653	0	0.934	0.239	0	0	0	0.276	0	0.381	0	0.371	0	0	0	0	0	0	0	0	0	0	0	0.128	0	1.16	0.099	0	0
lncRNA	0.331749	2.87	0.542	0.283	0.798	0	0	0	0.288	0.842	0	0	2.87	0	0	0	0	0.231	0	0	0.949	0	0.367	0.115	0	0	0	0.314	0.193	0	0	0.371	0	0.809	0	0.848	0	0	0	0	0	0	0	0.128	0	0	0	0	0
lncRNA	0.522057	1.07	0	0	0	0	0	0	0.553	0.705	0	0	0	0	0	0	0	0	0	0	0	0	0.274	0	0	0	0	0.401	0	0	0	0	0	0	0	0	0	0	0	0	0	0	0	0	0	0	0	0	1.07
lncRNA	0.927211	73.3	0	0	0	0	0	0	2.06	0	0	0	0.181	0	0	0	0	0	0	0	0.196	0	0	0	0	73.3	0	0.423	1.65	0	0	0	0.319	0	0	1.43	0	0	0	0	0	0	0	0	0	0	0	0	0
lncRNA	0.53769	6.99	0	0	0	0	0	0	0.288	0	0	0	0.443	0	0	0	6.99	0.125	0	0	0	0	0	0	0	0	0	0	0	0	0	0	0	0	0	0	0	0	0	0	0	0	0	0	0	0	0	0	0.288
lncRNA	1	0.157	0	0	0	0	0	0	0	0	0	0	0	0	0	0	0	0	0	0	0	0	0	0	0	0	0	0	0	0	0	0	0	0	0	0	0	0	0	0.157	0	0	0	0	0	0	0	0	0
lncRNA	1	4.23	0	0	0	0	0	0	0	4.23	0	0	0	0	0	0	0	0	0	0	0	0	0	0	0	0	0	0	0	0	0	0	0	0	0	0	0	0	0	0	0	0	0	0	0	0	0	0	0
lncRNA	0.622765	0.934	0	0	0	0	0	0	0	0.842	0	0	0	0	0	0	0	0	0	0	0	0	0.934	0	0	0	0	0	0	0	0	0	0	0	0	0	0	0	0	0	0	0	0	0	0	0	0	0	0
lncRNA	0.37876	1.06	0	0	0	0	0	0	0.553	0.426	0.414	0	0	0	0.47	0.188	0	0	0	0.116	0	0	0	0	0.28	0	0	0.289	0	0	0	0	0	0	0.421	0	0	0	0.453	0	0	0	0	0	0	0	0	0	1.04
lncRNA	1	0.543	0	0	0	0	0	0	0.543	0	0	0	0	0	0	0	0	0	0	0	0	0	0	0	0	0	0	0	0	0	0	0	0	0	0	0	0	0	0	0	0	0	0	0	0	0	0	0	0
lncRNA	0.7278	11	0	0	0	0	0	0	0	0	0	0	0	0	0	0	0	0	0	0	0	0	0	0	0	0	0	1.96	0	0.465	0	0	0	0	1.05	11	0.814	0	0	0	0	0	0	0	0	0	0	0	0
lncRNA	0.146765	2.86	0	0.799	0	0.278	0.225	0.14	2.11	0.352	0.993	0.629	0.732	0.209	0.574	0	0	0.251	0.358	0.233	0.949	0.503	0.367	0.782	0	0	0	0.772	0	0.722	0.474	0.377	0	0	0.21	2.86	0	0	0.227	0.472	0.101	0	0.136	0.188	0	0.304	0.377	0	0.406
lncRNA	0.354468	0.935	0.542	0.176	0	0	0	0	0	0	0.199	0	0.41	0.935	0.331	0	0	0.575	0	0	0.414	0	0	0	0	0	0	0.243	0	0	0	0	0	0	0	0	0	0	0	0	0	0	0	0.375	0	0	0	0	0
lncRNA	0.42139	14.4	2.58	0.176	0	0	0.225	0	0.467	4.9	0.186	0	0.451	0.793	0.47	1.23	0	0.115	0	0.127	0.527	0.527	1.1	0.213	0	0	0	14.4	0	1.14	0	0	0	0	4.42	0	0.919	0	0.173	0	0	0	0	0	0	0	0	0.206	0
lncRNA	0.41797	1.05	0	0	0	0	0.861	0	0	0.352	0	0.194	0	0	0.497	0	0	0	0.715	0	0	0	0.446	0	0	0	0	1.05	0	0	0	0	0	0	0	0	0	0	0	0.136	0.101	0	0	0	0	0	0	0	0.93
lncRNA	0.401077	0.352	0	0	0	0	0	0	0	0.352	0	0	0	0	0	0	0	0.167	0	0	0	0	0	0	0	0	0	0	0	0	0	0	0	0	0	0	0	0	0	0	0	0	0	0	0	0	0	0	0
lncRNA	0.194049	1.89	0	0	0.958	0.24	0.542	0	0.575	0	0.186	0.629	1.49	0.793	0.574	0.377	1.73	0.392	0.358	0.381	0	0.503	0	0.861	1.89	0	0	0	0.237	0	0	0.189	1.62	0	0	0	0	0	0.173	0	0	0	0.136	0.488	0	0	0.518	0.289	0
lncRNA	0.326964	2.67	0	0	0	0	0.748	0.422	1.09	0.543	0	0.19	0	0	0	0	0	0	0	0	0.322	0	0.934	0	2.67	0	0	0.314	0	0	0	0	0	0	0	0	0	0	0	0	0	0	0.136	0	0	0	0	0	0
lncRNA	0.710191	2.8	0	0	0	0	0	0	0	0.352	0	0	0	0	0	0	0	0	0	0	0	0	2.8	0	0	0	0	1.83	0	0	0	0	0	0	0.21	0	0	0	0	0	0	0	0	0	0	0	0	0	0
lncRNA	0.908923	3.94	0	0	0	0	0	0	0.471	0	0	0	0.191	0	0	0	0	0	0	0	0	0	3.94	0	0	0	0	0.401	0	0	0	0	0	0	0	0	0	0	0	0	0	0	0	0	0	0	0	0	0
lncRNA	0.681796	14	0	0	0	0	0	0	0.553	0	0	0	0	0	0	0	0	0	0.318	0	0	0	14	0.253	0	0	0	0.847	0	0	0	0	0	0	0	0	0.617	0	0	0	0	0	0	0	0	0	0	0	0.199
lncRNA	0.656692	4.37	0	0	0	0	0	0	0	0.352	0	0	0	0	0	0	0	0	0	0	0	0	0	0	0	0	0	1.1	0	0	0	0	0	0	0.841	4.37	0	0	0	0	0	0	0	0	0	0	0.518	0	0
lncRNA	0.762124	129	0	0	0	0.12	0	0	0.753	4.58	0.199	0	0.265	0	0	0	0.873	0.207	0.358	0	0	0.558	3.74	0.164	0	0	0	13.1	0	2.67	0	0	0.32	0	2.73	129	0.814	0	0	0	0	0	0	0	0	0	0.32	0.145	0
lncRNA	0.134923	0.314	0	0	0	0	0	0	0.247	0	0	0	0	0	0	0	0	0.167	0	0	0	0	0	0.164	0	0	0	0.314	0	0	0	0	0	0	0	0	0	0	0	0	0	0	0	0	0	0	0	0.206	0.151
lncRNA	0.797668	1.09	0	0	0	0	0	0	0	1.09	0	0	0	0	0.166	0	0	0	0	0	0	0	0	0.253	0	0	0	0	0	0	0	0	0	0	0	0	0	0	0	0	0	0	0	0	0	0	0	0	0
lncRNA	0.235418	4.22	0	0.533	0	0.48	0.348	0	4.22	0	0.172	0.736	0.305	0	0	0	1.83	0.766	0.184	0.127	0.392	0	0.367	0.431	0.945	0.479	0	0	0	0.232	0	0	0	0	0	0	0	0.894	0	0.157	0.183	0	0	0.188	0	0	0.185	0	0.199
lncRNA	0.800308	13.2	0	0	0	0	0	0	0	0	0	0	13.2	0	0	0	0	0	0	0	0	0	0	0	0	0	0	0	0	0	0	0	0	0	0	0	0	0	0	0	0	0	0	0	0	0	0.185	0	0
lncRNA	0.318589	3.31	0	0.283	0	0	0.348	0	0	0	0	0	0.813	3.31	0.481	0	1.73	1.37	0	0	0.196	0.527	1.28	0.253	0	0	0	0	0.827	0	0	0.189	0	0	0	0	0	0	0	0	0	0.58	0	0.617	0	0.304	0	0	0
lncRNA	0.192227	4.37	0	0	0	0.12	0.344	0.14	1.27	1.36	0.993	0.194	0.958	0.178	0.574	0	0	0.125	0.358	0	0.414	1.01	0.549	0.479	0	0	0	0.729	0.237	0.697	0	0	0	0	0.421	4.37	0.814	0.687	0.173	0	0	0	0.136	0.231	0	0	0.185	0.206	0.097
lncRNA	0.274442	1.17	0	0	0	0	0	0	0.247	0.272	0.152	0	0.529	0	0	1.17	0	0.124	0	0	0.787	0	0	0.431	0	0	0	0.423	0	0	0	0.371	0	0	0	0	0	0	0	0	0	0	0.136	0	0	0	0	0	0
lncRNA	0.511575	1.36	0	0	0	0	0	0	0	0	0	0.314	0	0	0	0	0	0	0	0	0	0	0	0	0.28	0	0	1.36	0	0.381	0	0	0	0	1.26	0	0.814	0	0	0	0	0	0	0	0	0	0	0	0.151
lncRNA	0.535278	14.4	0	0	0	0	0	0	0	0	0.199	0	0.958	0	0.166	0	0	0.334	0.184	0	0	0.503	0	0.329	0	0	0	2.73	0	0	0	0	0	0	0.631	14.4	0	0	0	0.157	0	0	0	0	0	0	0	0.145	0
lncRNA	0.59466	11	2.58	0	0	0	0.222	0	0.336	0	0	0	0	0	0.574	0	0	0	0.184	0	0	0	1.1	0	0.28	0	0	11	0	0	0	0.189	0	0	2.1	2.54	0	0	0	0	0	0	0	0	0	0	0	0	0
lncRNA	-1	0	0	0	0	0	0	0	0	0	0	0	0	0	0	0	0	0	0	0	0	0	0	0	0	0	0	0	0	0	0	0	0	0	0	0	0	0	0	0	0	0	0	0	0	0	0	0	0
lncRNA	0.296641	1.92	0	0	0.29	0.278	0	0.281	0	0	0.199	0	1.92	0.793	0.166	0	0	0.115	0	0	1.35	0.527	0	0.861	0	0	0	0	0	0	0	0	0	0	0	0	0	0	0.173	0	0	0	0	0.663	0	0	0	0	0.151
lncRNA	0.608835	3.11	0	0	0	0	0	0	0.471	0	0	0	0	0	0	0	0	0	0.358	0	0.171	0	0.223	0	0	0	0	3.11	0	0	0	0	0	0	0.841	0	0	0	0	0.157	0	0	0	0	0	0	0	0	0
lncRNA	-1	0	0	0	0	0	0	0	0	0	0	0	0	0	0	0	0	0	0	0	0	0	0	0	0	0	0	0	0	0	0	0	0	0	0	0	0	0	0	0	0	0	0	0	0	0	0	0	0
lncRNA	0.57756	8.1	0	0	0	0	0	0	3.68	2.47	0	0	0.732	0	0	1.17	0	0	0	0	0	0	0.934	0	0	0	0	8.1	0	0.232	0	0	0	0	0.841	0	0	0	0	0	0	0	0	0	0	0	0	0	0
lncRNA	0.535091	2.71	0	0	0	0	0	0	1.51	0.639	0	0	0.153	0	0	0	0	0	0	0	0	0	0.734	0.431	0	0	0	2.71	0	1.14	0	0	0	0	0.21	0.848	2.44	0	0	0	0	0	0	0.231	0	0	0	0	0
lncRNA	0.541653	6.44	0	0	0	0	0	0	3.76	0.272	0	0	0	0	0	0	0	0	0.318	0	0	0	2.8	0.431	3.78	0	0	1.1	0	1.08	0	0	0	0	0	4.37	6.44	0	0	0	0.233	0	0	0.244	0	0	0	0	0
lncRNA	0.313446	1.62	0	0	0	0.278	0.207	0	0	0	0	0.779	1.38	0	0	0	0	1.45	0	0	0.282	0	0	0.582	0.561	0	0	0	0	0	0	0	1.62	0	0	0	0	0	0	1.6	0	0	0	1.28	0	0	0.518	0.306	0.875
lncRNA	0.373468	1.62	1.62	0	0	0	0	0.281	0	0	0	0.368	1.45	0	0.481	0	0	0.251	0	0.381	1.35	0	0	0.431	1.33	0	0	0	0.193	0	0	0	0	0.148	0	0	0	0	0	0	0	0	0.136	0.998	0	0	1.54	0	1.56
lncRNA	0	0.945	0	0	0	0	0	0	0.266	0	0	0	0	0	0	0	0	0	0	0	0	0	0.232	0	0.945	0.479	0	0.28	0	0	0	0	0	0	0	0	0.919	0	0	0	0	0	0	0	0	0	0	0	0
lncRNA	0.377824	11	2.71	0	0.958	0	0	0	0.336	1.9	0	0	0.451	0	0.962	0	0	0.124	0	0	0.282	0.558	0.229	2.15	8	0	0	0.606	0	0	0	0	0	0	0	11	0	0	0.227	0	0	0	0	0.256	0	0	0.108	0	0.151
lncRNA	0.605387	26.7	0	0	0	0.12	0.748	0	19.3	10.2	0	0	1.46	0	0	0	0	0.251	0.358	0	0	0	2.57	0	0	0	0	19	0	26.7	0	0	0	0	4.63	2.86	12.9	0	0	0	0	0	0	0.188	0	0	0.268	0	0
lncRNA	0.348624	1.27	0	0	0	0	0.172	0	0.336	0.151	0	0	0	0	0	0	0	0	0	0.116	0	0	1.27	0.164	0	0	0	0.445	0	0	0	0	0	0	0	0	0	0	0	0	0	0	0	0.128	0	0	0	0	1.04
lncRNA	0.538309	9.52	0	0	0	0	0	0	9.52	0	0	0	0.41	0	0	0	0	0.251	0.184	0	0	0	0.854	0.431	1.33	0	0	0.784	0	3.97	0	0	0	0	0.631	0	4.89	0	0	0	0	0	0	0.231	0	0	0.099	0	0
lncRNA	0.582416	3.68	0	0	0	0	0	0	3.68	0	0.186	0	0	0	1.15	0	0	0	0.318	0.233	0	0	0	0	0	0	0	0.829	0	1.44	0	0	0	0	0.21	0	0	0	0.227	0	0	0	0	0	0	0	0	0	0
lncRNA	0.651028	45.4	0	0	0	0	0	0	0.579	7.05	0	0	1.33	0	0	0	0	0	0.358	0	0	0	3.67	0	0	0	0	45.4	0	2.32	0	0	0	0	15.1	29.7	1.63	0	0	0	0	0	0	0	0	0	0.518	0	0
lncRNA	0.674435	135	0	0	0	0	0	0	5.46	135	0	0	2.84	0	0	0	1.83	0.115	0.318	0	0	0	2.8	0.431	0	0	0	42	0	25.8	0	0	0	0	28	0	4.6	0	0	0	0	0	0	0	0	0	0	0	0.097
lncRNA	0.454029	10.3	10.3	0	0	0	0.225	0	0.579	1.68	0	0	0.633	0	0	0	0	0.124	0	0	0.171	0	1.62	0	0.561	0.479	0	1.8	0	0	0	0	0	0	0	0	0	0	0	0	0	0	0.136	0.617	0	0	0.296	0	0
lncRNA	0.520049	3.04	0.542	0	0	0	0	0	0	1.07	0	0	0.457	0	0	0	0	0	0.635	0	0	0	0.934	0	0.28	0	0	3.04	0	0	0	0.189	0	0	1.47	0.848	0.814	0	0	0	0	0	0	0	0	0	0	0	0
lncRNA	0.859034	2.01	0	0	0	0	0	0	2.01	0	0.152	0	0	0	0	0	0	0	0	0	0	0	0	0	0	0	0	0	0	0	0	0	0	0	0	0	0	0	0	0	0	0	0	0	0	0	0	0	0
lncRNA	0.753986	4.9	0	0	0.958	0	0	0	0	0	0	0	0	0	0.481	0	0	0	0	0	0	0	0	0	0	0	0	0	0	0	0	0	0	0	0	0	0	0	0	0	4.9	0	0	0	0	0	0	0	0
lncRNA	0.618767	0.314	0	0	0	0	0	0	0	0	0	0	0	0	0	0	0	0	0	0	0	0	0	0	0	0	0	0.314	0	0	0	0	0	0	0	0	0	0	0	0	0	0	0	0	0	0	0	0	0.151
lncRNA	0.666588	14.2	2.58	0	0	0	0	0	0.753	0	0	0	0.383	0	0	0	0	0	0	0	0	0	1.1	0	0.28	0	0	14.2	0	0.93	0	0	0	0	5.05	0	0.814	0	0	0	0	0	0	0.128	0	0	0	0	0
lncRNA	0.615081	9.49	0	0	0	0	0	0	0.753	0	0	0	0	0	0	0	0	0	0	0	0	0	0.367	0	0	0	0	9.49	0.827	1.14	0	0	0	0	0.21	0	0.617	0	0	0	0	0	0	0	0	0	0	0	0
lncRNA	0.201582	4	2.58	0	0	0	0	0	2.11	0	0	0.472	0	0	0.166	0	0.873	0	0	0	0	0	0.229	0.431	4	0	0	0.243	0	0.381	0	0	0	2.41	0	0	0	0	0	0.157	0	0	0	0.256	0	0	0	0	0
lncRNA	0.588295	1.08	1.08	0	0	0	0	0	0	0	0	0	0	0	0	0	0	0	0	0	0	0	0	0	0	0	0	0	0	0	0	0	0	0	0	0	0	0	0	0	0	0	0	0	0	0	0	0	0
lncRNA	0.173763	0.542	0.542	0	0	0	0	0	0.336	0.151	0	0	0	0	0	0	0	0.124	0	0	0	0	0	0	0	0	0	0	0	0	0	0	0	0	0	0	0	0	0	0	0	0	0	0.128	0	0	0.099	0	0
lncRNA	0	0.336	0	0	0	0	0	0	0.336	0	0	0	0.146	0	0	0	0	0	0	0.127	0	0	0.274	0.253	0	0	0	0	0	0	0	0	0	0	0	0	0	0	0	0.157	0	0	0	0	0	0	0	0	0
lncRNA	1	0.278	0	0	0	0.278	0	0	0	0	0	0	0	0	0	0	0	0	0	0	0	0	0	0	0	0	0	0	0	0	0	0	0	0	0	0	0	0	0	0	0	0	0	0	0	0	0	0	0
lncRNA	0.730069	169	0	0	0	0.12	2.91	0.14	0	1.36	0	0.26	0.732	0	0	1.17	0.873	0.125	2.22	0	0.322	0	2.55	0	0	0	0	19.7	0	0.381	0	0	0.32	0	4.42	169	0	1.79	0	0	0	0	0	0	0	0	0.377	0.206	0.399
lncRNA	0.478485	2.32	0	0	0	0	0	0	0	0	0.172	0	0.181	0	0	0	0	0	0	0.89	0	0	0	0	0	0	0	0	1.65	0	0	0	1.62	0	0	0	0	0	1.73	0	0.366	0	0.272	0.663	0	0	2.31	0	0.097
lncRNA	0.525481	1.89	0	0	0	0	1.89	0.14	0	0	0	0	0	0	1.14	0	0	0.373	0	0	0.657	0	0	0	0	0	0	0	0	0	0	0	0	0	0	0	0	0	0.173	0	0	0	0	0	0	0	0	0	0
lncRNA	-1	0	0	0	0	0	0	0	0	0	0	0	0	0	0	0	0	0	0	0	0	0	0	0	0	0	0	0	0	0	0	0	0	0	0	0	0	0	0	0	0	0	0	0	0	0	0	0	0
lncRNA	0.331363	1.38	0	0	0.29	0	0	0	0	0	0	0.379	0.291	0.209	0	0	0	0	0	0	0	0.527	0	0	0	0	0	0	0	0	0	0	0	0	0	0	0	0	0	0	0	0	0	1.38	0	0	0	0	0
lncRNA	0.242223	1.45	0	0.266	0.445	0	0	0	0	0	0.186	0.314	1.45	0.209	0.166	0.094	0	0.5	0	0	0.282	0.558	0	0.115	0	0	0	0	0	0	0	0	0	0	0	0	0	0	0	0	0	0.58	0	0.375	0	0	0	0.306	0
lncRNA	0.316906	1.88	0	0	0.29	0	0	0	0	0	0	0.184	0.301	1.88	1.14	0	0	0.415	0	0	1.31	0.558	0	0.177	0	0	0	0	0	0	0	0.371	0	0.148	0	0	0	0	0	0	0	0	0	0.462	0	0	0	0.289	0
lncRNA	0.623263	4.35	0	0	0	0	0.947	0.281	1.11	4.35	0	0	0	0	0	0.303	0	0	0	0	0	0	0	0.115	0	0	0	0.314	0	0	0	0	0	0	0	0	0	0.343	0	0	0	0	0	0	0	0	0	0	0.399
lncRNA	0.444891	130	0	0.533	0.958	1.11	2.19	0.845	2.38	27.2	0.726	0.552	1.22	1.66	1.44	1.17	3.66	0.415	3.58	0.143	1.19	1.12	2.8	0.76	0.945	0.479	0	14.7	0	10.2	0	0.566	0.462	0	13.5	130	6.44	0	0.68	0.157	0.183	0.58	0.402	0.693	0	0	0.769	0.145	1.04
lncRNA	0.592504	6.1	0	0	0	0	0	0	0	0.815	0	0	6.1	0	0	0	0	0	0	0.127	0	0	1.87	0	0	0	0	0.314	0	0	0	0	0	0	0	0	0	0	0	0	0.101	0	0	0	0	0	0	0	0.151
lncRNA	0.54616	0.934	0	0	0	0	0	0.281	0	0	0	0	0	0	0	0	0	0	0	0	0	0	0.934	0	0	0	0	0	0	0	0	0	0	0	0	0	0	0	0	0	0	0	0	0	0	0	0	0	0
lncRNA	0.337495	1.87	0	0	0	0	0	0	0	0.842	0	0	1.5	0	0.166	1.83	1.73	0	0	0	0.196	0	0	0.329	0	0	0	0	0	0	0	0	0	0	0	0	0	0	0	0	1.87	0	0	0	0	0.578	0	0.206	0
lncRNA	0.573745	0.798	0	0	0.798	0	0	0	0	0	0	0	0	0	0	0	0	0	0	0	0	0	0.274	0	0	0	0	0	0	0	0	0	0	0	0	0	0	0	0	0	0	0	0	0	0	0	0	0	0
lncRNA	0.123442	4.74	0	0.706	0	0.733	0.542	0.702	1.03	2.53	0.172	0.388	1.49	0.178	0	1.17	0	0.981	0	0.381	0.949	0.527	0.934	0.479	0	0	0.412	4.74	1.15	2.29	0	0.371	1.62	0.148	0.841	0	0	0.894	0.694	0.271	0.366	0.446	0.289	0.285	0	0.304	2.22	0.434	1.04
lncRNA	0	0.939	0	0	0	0	0	0	0.753	0	0	0	0	0.939	0.166	0	0	0	0	0	0	0	0	0.582	0	0	0	0	0	0	0	0.371	0	0	0	0	0	0	0	0	0	0	0	0	0	0	0	0	0
lncRNA	0.596724	70.4	0	0	0	0.278	0.225	0	0.433	4.35	0.276	0.19	0.813	0	0	0.916	0.873	0.207	0.358	0	0	0	30.8	0.431	0	0.489	0	26	0	2.09	0	0	0	0	4.84	70.4	2.44	0.453	0.227	0.157	0	0	0	0	0	0	0	0	0
lncRNA	0.221017	2.93	0.542	0.706	0	0.147	0.748	0	0	0.213	0.596	0.519	1.49	0.237	0.331	0.303	0	0.207	0	0	1.01	0.558	0	0.177	0.945	0	0.361	0	0.827	0	0	0	0	0	0	0	0	0.447	0	0	0	0	0	0.244	0	0	0.518	0.206	0
lncRNA	0.386533	1.76	0	0.533	0	0	0	0.14	0	1.76	0	0	0.393	0.467	0	0	0	0.192	0	0	1.57	0	0	0	0	0	0	0.784	0	0	0	0	0	0.148	0.421	0	0	0	0	0	0.183	0	0	0.128	0	0	0.32	0	0
lncRNA	0.425483	2.03	0	0	0	0	0	0.845	0.543	1.68	0	0	0	0	0	0	0	0	0	0	0.72	0	0.274	0.253	0	0	0	2.03	0	0	0	0	0	0	0.21	0	0	0	0	0	0	0	0	0.314	0	0	0	0	0.097
lncRNA	1	0.617	0	0	0	0	0	0	0	0	0	0	0	0	0	0	0	0	0	0	0	0	0	0	0	0	0	0	0	0	0	0	0	0	0	0	0	0	0	0	0	0	0	0.617	0	0	0	0	0
lncRNA	0.17849	1.62	0	0.266	0.958	0.147	0	0	0.935	0	0.172	0	0.406	0.209	0	0	0	0	0	0.116	1.19	0	0.934	0.231	0	0	0	0	0	0	0.474	0	0.319	0	0	0	0	0.453	0.173	0	0.7	0	0	0.617	0	0	0.741	0.206	0.491
lncRNA	0.462818	29.6	0	0.283	0.223	0.24	2.69	0.422	22.4	14.8	0.186	0	2.96	0.178	2.3	0	0	0.207	0.358	0	2.36	0	1.47	0.239	0	0.489	0	26.7	0.573	29.6	0	0	0	0	9.05	1.7	2.76	0	0.68	0	0.183	0	0	0.488	0	0	1.48	0.289	0.875
lncRNA	0.193647	1.47	0	0.283	0.958	0	0.449	0	0.336	0	0	0	0.609	0	0	0	0	0.125	0	0.116	0.38	0	0	0.329	0	0	0	0	0.237	0	0	0	0.32	0	0	0	0	0	0.173	0	0.183	0.58	0.136	0	0	0	1.04	0.306	0
lncRNA	0.074899	18	2.17	1.07	3.83	3.22	2.44	2.24	3.82	0.705	3.71	1.89	3.37	2.78	1.44	0.848	2.62	5.1	0.953	0.698	3.94	3.02	1.87	3.45	18	2.44	0	2.89	2.48	1.16	0	0.371	1.6	1.63	0	4.37	0.919	1.72	0.694	1.6	2.57	1.16	2.72	2.65	1.17	0.578	0.54	1.85	2.94
lncRNA	0.094846	5.06	0	0.266	0.798	0.44	2.19	0.422	2.35	1.36	0.691	1.82	5.06	0.178	0.47	0.471	0	0.667	0.553	0.571	1.35	0.503	1.6	0.479	1.33	0	0.361	1.48	0.237	0.381	0.948	0.566	0.923	1.34	0.421	0	0	0.343	1.56	0.157	0.405	0.891	0.803	0.855	1.17	0.578	1.36	0.917	1.8
lncRNA	0.718883	2.17	0	0	0	0	0	0	1.15	0	0	0.26	0	0	0	0	0	0	0	0	0	0	0	0	0	0	0	0.678	0	2.17	0	0	0	0	0.631	0	0	0	0	0	0	0	0	0	0	0	0	0	0
lncRNA	0.323063	1.05	0	0	0	0.147	0.748	0	0.191	0.352	0	0	0.886	0	0	0	0	0	0	0	0.54	0	0.934	0	0	0	0	1.05	0.573	0	0	0	0.319	0	0	0	0	0	0	0	0	0	0.289	0	0	0	0.804	0	0.097
lncRNA	0.684019	4.02	0	0	0	0	2.75	0	0	0	0	0	0	0	0.166	0	0	0	0	0	0.322	0	0	0	0	0	0	0.3	0	0	0	0	0	0	0	0	0	4.02	0	0	0	0	0	0	0	0	0	0	0.301
lncRNA	0.687207	4.14	0	0	0	0	0	0	0	0	0	0	0	0	0	0	0	0	0	0	0	0	0.734	0	0	0.479	0	4.14	0	0.381	0	0	0	0	0	2.86	0	0	0	0	0	0	0	0	0	0	0	0	0
lncRNA	0.35385	1.49	0	0	0	0.147	0.947	0	0	0	0	0.472	1.49	0	0	0	0	0.231	0	0	0.596	0	0	0	0	0	0	0	0	0	0	0	0	0.148	0	0	0	0.453	0	0.136	0.101	0	0	0.244	0	0	0	0.612	0.199
lncRNA	0.257938	24.3	1.62	0.353	0	0.48	1.55	0.842	20	4.21	0.596	0.388	0.957	0.939	0.574	0	3.66	0.414	1.43	0.428	1.01	0	7.65	0.506	5.33	0.489	0	15.2	2.13	13.5	0	0	0.32	0	0.841	24.3	4.07	1.34	0.52	1.57	1.21	0.446	0.402	0.256	1.17	0	0.769	0	1.8
lncRNA	0.753935	260	0	0.283	0	0.733	0.505	0	1.7	0	0.304	0.472	2.31	0	0	0.094	0	0.125	0	0.143	0.655	0	0.367	0.253	1.89	0	0.412	16.9	0	6.5	0	0	0.32	0	1.05	260	0.617	0	0.906	0.472	0.467	0	0.409	0.617	0	0	0.099	0	0.418
lncRNA	0.572315	4.07	0	0	0	0	0	0	0.753	0	0.199	0	0	0	0	0	0	0	0	0	0	0	1.1	0	0	0	0	4.07	0	0.762	0	0	1.62	0	0	2.54	0	0	0	0	0	0	0	0	0	0	0.189	0	0.097
lncRNA	0.53896	10.9	0.542	0	0	0	0	0	10.9	0	0.138	0	0.928	0	0	0	0	0	0	0	0.414	0	0	0.253	0.28	0.479	0	1.05	0	5.58	1.11	0	0	0	0.631	1.7	0	0	0	0	0.183	0	0	0.314	0	0	0	0	0
lncRNA	0.683118	6.78	0	0	0	0	0	0	0.543	0.352	0	0	0.732	0	0	0	0	0	0	0	0	0	1.1	0	0	0	0	6.78	0	0.381	0	0	0	0	1.89	0	0	0	0	0	0	0	0	0	0	0	0.518	0	0
lncRNA	0.76688	49.5	0	0	0	0.12	1.08	0	0.543	0	0.726	0	0.732	0	0	0	0	0	0.318	0	0.366	0	0.734	0	0	0	0	49.5	0	1.39	0	0	0	0.809	21	0	1.63	0	0	0	0	0	0	0	0	0	0	0	0
lncRNA	0.606537	2.58	2.58	0	0	0	0	0	0	0	0	0	0	0	0	0	0	0.622	0	0	0	0	0.229	0	0	0	0	0	0	0	0	0	0	0	0	0	0	0	0	0.157	0	0	0	0	0	0	0	0	0
lncRNA	0.183761	1.35	0.542	0	0	0.12	0.398	0	0	0	0	0.388	0.305	0	0	0	0	0.207	0	0	1.35	0	0	0.164	0.28	0	0	0.889	0	0	0	0	0	0	0	0	0	0.453	0	0.314	0	0	0	0.617	0	0	0	0	0.399
lncRNA	0.389008	9.33	0	0	0	0	0.797	0	0	0.151	0.397	0.26	1.22	0.209	0	0	0	0.334	0	0	0.626	0	0	0	0.945	0	0	2.67	0	0	0.474	0	0	0.809	0.21	9.33	0	0	0	0	0	0	0	0.663	0	0	0	0.434	3.6
lncRNA	0.160965	1.8	0	0	0.958	0.293	0.542	0.422	0.58	0	0.596	0.943	0.902	0.793	0.331	0	0	0.414	0.635	0.233	0.979	0.527	1.28	0.506	1.33	0	0	0.729	0.237	0.232	0	0	0	0	0	0	0	0	0.68	0	0.233	1.16	0.289	0.188	0	0.578	0.34	0.612	1.8
lncRNA	0.532973	2.58	2.58	0	0	0	0	0	0	0.352	0	0	0	0	0	0	0.873	0	0.318	0	0	0	0.229	0	0.945	0	0	1.05	0	0	0	0	0	0	0	1.7	0	0	0	0	0	0	0	0	0	0	0	0	0
lncRNA	0.55006	2.58	2.58	0.283	0	1.17	0	0	0	0	0	1.14	0	0	0	0	0	0.124	0	0	0.414	0	0	0	0	0	0	0	0	0	0	0	0	0	0	0	0	0	0	0.157	0	0	0	0	0	0	0	0	0
lncRNA	0.244222	2.36	0	0.566	0.29	0.556	1.35	0.422	0	0	0	0.184	0.904	0.418	0.47	0	0	0.392	0	0	2.36	0.558	0	0.479	0	0	0	0	0	0	2.22	0	0	0.809	0	0	0	0.894	0.227	0.157	0	0	0	1.38	0	0.578	0.34	0.306	1.07
lncRNA	0.214882	2.41	0	0	0	0	0	0.281	0	0	0	0.19	0.958	0.178	0	0	0.873	0.196	0	0	0	0	0.229	0.177	0	0	0	0	0.386	0	0	0	0	2.41	0	0	0	0	0	0	0	0	0	0.244	0	0.578	0	0	0
lncRNA	0.152814	1.16	0	0	0	0	0	0	1.16	0.272	0.186	0	0.958	0	0	0.188	0	0.192	0	0	0.119	0	0.274	0.177	0	0	0	0.423	0	0	0	0	0	0.148	0	0	0.814	0	0.173	0.271	0	0	0	0.128	0	0	0	0	0.199
lncRNA	0.307514	2.55	0	0	0	0	0.222	0	2.55	0	0	0.472	0.406	0	0.481	0.605	1.73	0.207	0	0	0	0	0.318	0	0	0.489	0	0	0	0	0	0	0	0	0	0	0	0.453	0	0.314	0.101	0	0	0.128	0	0.578	0	0	0.875
lncRNA	0.560233	7.31	0	0	0	0	0	0	0	0.842	0	0	0.877	0	0	0	7.31	0	0	0	0	0	0	0	0.28	0	0	0	0	0	0	0	0	0	0	1.43	0	0	0	0	0.233	0	0	0	0	0	0	0	0
lncRNA	0.85562	7.12	0	0	0	0	0	0	0	0	0	0	0	0	0	0	0	0	1.27	0	0	0	0	0	0	0	0	7.12	0	0	0	0	0	0	0	0	0	0	0	0	0	0	0	0	0	0	0	0	0
lncRNA	0.746892	4.68	0	0	0	0	0.398	0	2.11	0	0	0	0	0	0	0	0	0	0.318	0	0.282	0	0.934	0	0	0	0	4.68	0	0	0	0	0	0	2.52	0	0	0	0	0	0	0	0	0	0	0	0	0	0.097
lncRNA	0.860896	1.93	0	0	0	0	0	0	0	0	0	0	0	0	0	0	0	0	0	0	0	0	0	0	0	0	0	1.93	0	0	0	0	0	0	0	0	0	0	0	0	0.233	0	0	0	0	0	0	0	0
lncRNA	-1	0	0	0	0	0	0	0	0	0	0	0	0	0	0	0	0	0	0	0	0	0	0	0	0	0	0	0	0	0	0	0	0	0	0	0	0	0	0	0	0	0	0	0	0	0	0	0	0
lncRNA	0.350474	1.35	0	0	0.223	0.147	1.35	0	0.209	0.272	0	0.194	0.928	0	0.166	0	0	0.207	0	0	0.493	0	0	0.253	0	0	0	0	0	0	0	0	0.32	0	0	0	0	0	0	0	0	0	0	0.307	0	0	0	0	1.07
lncRNA	0.476802	0.827	0	0	0	0	0	0	0	0.352	0	0	0	0	0	0	0	0.207	0	0	0.827	0	0	0	0	0	0	0.303	0	0	0	0	0	0	0	0	0	0	0.173	0	0	0	0	0	0	0	0	0	0
lncRNA	0.21995	4.24	0	1.13	0	0	0.225	0.845	0	0	0.397	0.314	4.24	1.65	1.14	1.41	0	1.33	0	0	1.01	0.527	0	1.72	0	0	0	0.678	0.806	0	0	0	0	2.43	0.21	0	0	0.447	0	0	0	0	0	1.28	0	1.22	0.108	0.412	0.603
lncRNA	0.338087	3.68	0	0	0	0	0	0	3.68	0.272	0.456	0	0	0	0.481	0	0	0	0	0	0.119	0	0.229	0	0	0.489	0	0.551	0	0	0	0	0	0.148	0	0	0	0	0.227	0.407	0	0	0	0	0.494	0	0	0	0.93
lncRNA	0.582281	2.58	2.58	0	0	0	0	0	0	0	0	0	0	0	0	0	0	0	0	0	0	0	0	0	0	0	0	0	0	0	0	0	0	0	0	0	0	0	0	0.314	0	0	0	0	0	0	0	0	0
lncRNA	0.145909	7.63	0	0	0.958	0.147	0.505	0.14	0.753	0.352	0.152	0.388	0.953	1.66	0	0.303	0.873	0.414	0.358	0.349	0.532	1.58	0.427	0.156	0.28	0	0.412	4.07	0.193	1.52	0.474	0.371	0	2.41	0.841	7.63	0.814	0	0	0	0.55	0.58	1.16	0.488	0	0.609	1.48	0.206	0.521
lncRNA	0.492022	0.431	0	0	0	0	0	0	0.336	0.213	0	0	0	0	0	0	0	0	0	0	0	0	0.318	0.431	0	0	0	0	0	0	0	0	0	0	0	0	0	0	0	0	0	0	0	0.128	0	0	0	0	0
lncRNA	0.53771	1.4	0	0	0	0	0	0	1.09	0	0	0	0.279	0	0	0	0	0	0	0	0	0	0.367	0	0	0	0	1.4	0	0.232	0	0	0	0	0.21	0	0	0	0	0	0.233	0	0	0	0	0	0.34	0	0
lncRNA	0.527889	2.54	0	0	0	0.12	0	0	0	0	0	0	0	0	0	0	0	0	0	0.233	0.322	0	0.823	0	0	0	0	2.54	0	0	0	0	0.319	0	0	0.848	0	0	0	0	0	0	0	0	0	0	0.189	0	0
lncRNA	0.216089	4.73	1.08	0.266	0.958	0.147	2.8	0.561	0.579	0.454	0.414	1.55	0.196	0.467	1.15	0.916	1.73	0.622	0	0.93	1.97	0.503	0.159	0.239	4.73	0	0	0	0	0	0	0	0.32	0.148	0	0	0.814	0.687	0.453	1.6	0.7	0	0.579	0.143	0	0	0.769	0	2.61
lncRNA	0.833317	105	0	0	0	0	0	0	0.336	105	0	0	0	0	0	0	0	0	0	0	0	0	0.232	0	0	0	0	0.784	0	0	0	0	0.32	0	0	0	0	0	0.227	0	0.183	0	0.136	0	0	0	0.189	0	0.097
lncRNA	1	0.116	0	0	0	0	0	0	0	0	0	0	0	0	0	0	0	0	0	0.116	0	0	0	0	0	0	0	0	0	0	0	0	0	0	0	0	0	0	0	0	0	0	0	0	0	0	0	0	0
lncRNA	0	1.38	0	0.176	0.29	0	0	0	0.288	0.272	0	0	0.928	0.467	0.166	0	0	0	0.318	0.254	0.596	0	0.367	0.164	0	0.489	0	0	0.827	0.381	0.948	0	0.462	0	0	0	0	0.343	0.227	0.136	0	0	0	1.38	0	0	0	0.145	0
lncRNA	0.109722	2.86	0	0.799	0.223	1.11	0.449	0.14	1.27	0.302	0.596	0.629	1.49	0.474	0.574	0	0.873	1.45	0.715	0.254	1.3	0	2.14	0.431	2.84	0.489	0.722	1.2	0.237	0.361	0.948	0	0.32	0.594	0	2.86	1.84	0.453	0	0.157	0.183	0.58	0.579	0.57	1.98	1.16	0.681	0.434	1.8
lncRNA	0.682646	1.36	0	0	0	0.147	0	0	0	0	0	0	0.406	0	0	0	0	0	0.715	0	0	0	0.232	0	0	0	0	1.36	0	0	0	0	0	0	1.26	0	0	0	0	0	0	0	0	0	0	0	0	0	0
lncRNA	0.108588	5.87	1.08	2.66	2.03	0.6	5.05	0.845	0.382	0	4.17	2.08	4.06	2.34	2.87	0.471	1.83	1.73	0	1.28	4.5	0.558	0.367	2.39	2.67	0	0.412	0.579	0.193	0	0	4.15	1.6	0.809	0	0	0.919	4.46	0.173	0.314	0.7	1.74	1.16	1.38	5.44	3.35	2.38	1.24	5.26
lncRNA	0.778472	9.33	0	0	0	0	0	0	0	0	0	0	0	0	0	0	0	0	0	0	0	0	0	0	0	0	0	3.39	0	0	0	0	0	0	1.05	9.33	0	0	0	0	0	0	0	0	0	0	0	0	0
lncRNA	0.390213	0.606	0.542	0	0	0	0	0	0	0	0	0	0	0	0	0	0	0	0	0	0	0	0	0	0	0	0	0.606	0	0	0.474	0	0	0	0	0	0	0	0	0.157	0	0	0	0	0	0	0	0	0
lncRNA	0.151125	5.72	5.17	0.283	0	0.293	0.795	0	3.01	1.06	0.186	0.943	0.301	0.467	0.663	0.094	0.873	0.415	0.635	0	0.985	0	0.734	0.582	0	0	0.412	2.71	1.18	2.09	0	0.742	1.62	0	0.421	5.72	2.76	0.453	0.173	0.314	0.7	0	0.681	0.314	0	0	0.32	0.306	0.57
lncRNA	0.053455	1.33	1.08	0	0	0.12	0.207	0	0	0	0	0.379	0	0	0.481	0	0	0	0	0	0.171	0	0	0	1.33	0	0	0	0	0	0	0	0	0.148	0	0	0	0	0	0	0	0	0	0.188	0	0	0.108	0	0.406
lncRNA	0.969092	27.7	0	0	0	0	0	0	0	0	0	0	0	0	0	0	0	0.125	0	0	1.13	0	27.7	0.253	0	0	0	0	0	0	0	0	0	0	0	0	0	0	0	0	0	0	0	0.314	0	0	0	0	0
lncRNA	0.319903	1.87	0.542	0	0	0	0	0	0	0	0.172	0	0.732	0	0	0	0	0	0	0	0	0	1.87	0.431	0	0	0	0	0	0	0	0	0	0	0	0	0	0	0	0	0	0	0	0.128	0	0	0	0	0
lncRNA	0.440122	12.8	1.08	0	0	9.17	0	0.561	0	0	1.89	1.89	0	0	0.481	0	0	0.231	0.358	0.787	0.493	0	0	0	0.561	0	0.412	0	1.72	0	0	0	0.462	0	0	0	0	0	8.38	12.8	0.366	0	0.803	0	0	0	1.02	0	3.47
lncRNA	0.431564	10.7	0	0.706	0	0.12	10.7	1.27	0.543	0	0	0.184	1.12	0	0	0	0.873	0	0	0	1.35	0	0.274	0.639	1.33	0	0	0.273	0	0	0	0	0	0	0	0	0	0.906	0.227	3.2	0	0	0	0.154	0	0	0.34	0.306	6.78
lncRNA	0.690418	1.24	0	0	0	0	0	0.561	0	0	0	0	0.207	0	0	0	0	1.24	0	0	0.493	0	0	0	0	0	0	0	0	0	0	0.371	0	0	0	0	0	0	0	0	0	0	0	0	0	0	0	0	0
lncRNA	1	0.213	0	0	0	0	0	0	0	0.213	0	0	0	0	0	0	0	0	0	0	0	0	0	0	0	0	0	0	0	0	0	0	0	0	0	0	0	0	0	0	0	0	0	0	0	0	0	0	0
lncRNA	0.309815	1.62	0	0	0	0	0.207	0	0	0.352	0.172	0.184	1.46	0.178	0	0.605	0	0	0	1.28	0.313	0	0	0	0	0	0	0.3	1.61	0	0	0	0	1.62	0	0	0	0	1.21	0	0.183	0.446	0	0.617	0	0	0.769	0.289	0.418
lncRNA	0.197503	0.521	0	0	0	0	0.222	0	0	0.151	0	0	0.256	0	0	0	0	0	0	0	0.266	0	0.146	0	0	0	0	0	0	0.381	0.474	0	0	0	0	0	0	0	0	0	0	0	0	0	0	0	0	0	0.521
lncRNA	0.723578	4.57	0	0	0	0	0	0	4.45	0.213	0	0.194	0.443	0	0	0	0	0	0	0	0	0	0	0	0	0	0	0.784	0	4.57	0	0	0	0	0.421	0	0	0	0	0	0.183	0	0	0	0	0	0	0	0
lncRNA	0.571064	2.76	0	0	0	0	0	0	0	0	0	0	0	0	0	0	0	0	0	0	0.171	0	0.367	0	0.945	0	0	0.276	0	0	0	0	0	0	0	0	2.76	0	0	0	0	0	0	0	0	0	0	0	0
lncRNA	0.333253	5.61	0	0.266	0	0	0	0	0	0	0	0.472	0.659	0	0.574	0	0	0.501	0	0	0	0	5.61	0.115	0	0	0	0.445	0.193	0	0	0.371	0	0	0	0	0	0	0	0.157	0.607	0	0	0	0	0	0.108	0.612	0
lncRNA	0.462997	1.4	0	0	0	0	0	0	0	0	0	0	0.732	0	0	0	0	0.207	0	0	0	0	0	0.253	0	0	0	0	0	0	0	0.371	0	0	0	0	0	0	0	0	1.4	0	0	0	0	0	0	0	0
lncRNA	0.309054	6.11	0	0	0	0.556	0	0.422	0.543	0	0	1.41	0.41	0	0	0	6.11	0.192	0	0.508	0	0	0.934	0	0	0	0.825	0	0	0	0	0	0.462	0	0	0	0	0	0.52	0	0.183	0.446	0.289	0	0	0	2.96	0	0.521
lncRNA	0.330284	2.3	0.542	0	0	0	0	0	0	0	0	0.379	0.723	0	2.3	0	0	0	0	0	1.01	0	0.934	0.164	0.945	0	0	0.273	0	0	0	0	0	0	0	0	0	0	0	0	0	0	0	0.143	0	0	0	0	0
lncRNA	0.77392	62.6	0	0	0	0	0	0	0	0.705	0	0	0.406	0	0	0	0	0	0.318	0	0	0	62.6	0	0	0	0	1.66	0	0.381	0	0	0	0	0.631	0	0.617	0	0	0	0	0	0	0	0	0	0	0	0
lncRNA	0.86433	11.2	0	0	0	0	0	0	0	0	0	0	0	0	0	0	0	0	0.184	0	0	0	11.2	0	0	0	0	0.889	0	0	0	0	0	0	0	0	0	0	0	0	0	0	0	0.244	0	0	0	0	0
lncRNA	0.587335	3.82	0	0	0	0	0	0	3.82	0	0	0	0	0	0	0	0	0.124	0	0	0.322	0	0	0	0	0	0	0	0	0	0	0	0	0	0	0	0	0	0	0	0	0	0	0.663	0	0	0	0	0.199
lncRNA	0.42682	0.493	0	0	0	0	0	0	0.493	0	0	0	0.191	0	0.481	0	0	0	0	0	0	0	0	0.431	0	0	0	0	0	0	0	0	0	0	0	0	0	0	0	0	0	0	0	0	0	0	0	0	0
lncRNA	0.740698	3.25	0	0	0	0	0	0.14	0	1.9	0	0	0.191	0	0	0	0	0	0	0	0	0	3.25	0	0	0	0	0	0	0	0	0	0	0	0	0	0	0	0	0	0	0	0	0	0	0	0	0	0
lncRNA	0.558614	6.35	0	0	0	0	0	0	0.247	0.352	0	0	0	0	0	0	0	0	0	0	0.313	0	0.427	0	0	0	0	6.35	0	0.232	0	0	0	0	0.631	0	0	0	0	0	0	0.446	0	0.128	0	0	0	0	0
lncRNA	0.500438	10.8	0	0	0	0	0.222	0	0	0.272	0	0.19	0.256	0	0	0	0	0	0.184	0	0.569	0	0.367	0	0	0	0	10.8	0	0.381	0	0	0	0	0.21	0	0	0	0.227	0	0	0	0	0	0	0	0.741	0	0
lncRNA	0.923164	5.16	0	0	0	0	0	0	0	5.16	0	0	0	0	0	0	0	0	0	0	0	0	0	0	0	0	0	0	0	0	0	0	0	0	0	0	0	0	0	0	0	0	0	0	0	0	0	0	0.151
lncRNA	0.396257	2.58	2.58	0	0	0	0	0	0	0	0	0	0.146	0	0	0	0	0	0	0	0	0	0	0	0	0	0	0	0	0	0	0	0	0	0	0	0	0	0	0	0	0	0	0	0	0	0	0	0
lncRNA	0.254182	1.72	0	0	0	0.293	0.4	0	0	0.151	0.371	0.472	0.633	0	1.44	0.094	0	0.249	0	0	1.01	1.01	0	1.72	1.33	0	0	0	0	0.361	0	0	0	0.809	0	0	0	0	0	0	0.183	0.58	0.136	1.38	0	0	0	0	0.399
lncRNA	0.50052	2.84	0	0	0	0.147	0	0	0	0	0	0	2.84	0	0	0	0	0	0	0.465	0	0	0	0	1.33	0	0	0	0	0	0	0	0	0	0	0	0	0	0	0	0	0	0.136	0	0	0	0.769	0	0.097
lncRNA	0.105325	0.748	0	0	0	0.278	0.748	0.14	0	0	0.186	0.472	0.153	0.209	0	0	0	0.115	0	0.143	0.655	0	0	0	0	0	0.361	0	0	0	0	0	0.64	0	0	0	0	0.687	0	0.314	0.183	0	0.289	0.143	0	0	0.268	0	0.097
lncRNA	0.503993	3.26	0	0	0	0	0	0	1.63	0.352	0	0	0.732	0	0.166	0	0	0.196	0	0	0	0	1.65	0	0	0	0	1.31	0	2.17	0	0	0	0	1.05	0	3.26	0	0	0	0	0	0	0.154	0	0	0	0	0
lncRNA	0.52904	1.97	0	0	0	0.278	0	0	0.553	0	0	0.472	1.65	0	0	0	0	0	0	0	0	0	0	0	0.945	0	0	0	0	0	0	0	0	0.809	0	0	0	0	0	0	0.233	0	0	0	0	0	0.34	0	0.521
lncRNA	0.172685	0.476	0	0	0	0	0	0.421	0	0	0	0	0.191	0	0	0	0	0	0	0	0	0	0	0	0	0	0	0	0	0	0.474	0	0	0	0	0	0	0	0.227	0.157	0	0	0	0	0	0	0	0	0
lncRNA	0.73606	39.3	2.58	0.266	0	0	0	0	29.5	1.06	0	0	0	0	0	0	0	0.125	0	0	0.565	0	2.94	0	0	0	0	2.76	0	39.3	0	0	0	0	3.79	1.7	1.84	0	0	0	0	0	0	0	0	0	0	0	0
lncRNA	0.585655	5.72	0	0	0	0	0	0	0.579	0.352	0.152	0	0.33	0	0	0	0.873	0	0	0	0	0	0	0	0	0	0	3.27	0	0.381	0	0	0	0	3.58	5.72	0	0	0	0	0	0.58	0	0.663	0	0	0	0	0
lncRNA	0.558524	1.43	0	0	0	0	0	0	0.288	0.352	0	0	0	0	0	0	0	0	1.43	0.127	0	0	0.223	0	0	0	0	0.511	0	0.381	0	0	0	0	0	0	0	0	0	0	0	0	0	0	0	0	0	0	0
lncRNA	0.100735	2.78	0	0.353	0.958	0.556	1.59	0.845	0.955	0.151	0.759	0.943	2.78	0.793	0.962	0.094	0	1.24	0.184	0.381	0.771	1.12	0.854	1.77	1.33	0.489	0.412	0.445	0.237	0.232	0.474	0.742	0.64	1.62	0	0.848	0	0	0.173	0.314	0.7	0.58	0.681	0.924	0	0.304	1.54	0.824	2.07
lncRNA	0.090143	5.67	0	1.33	2.45	1.61	2.17	0.281	4.52	0.352	0.993	1.89	3.81	0.467	0.939	1.83	0	3.94	1.66	1.14	1.97	1.01	1.27	1.92	5.67	1.92	0.412	1.69	0.386	2.17	1.9	0.371	0.637	0	0	4.37	0	0.453	0.694	0.629	1.63	0	1.45	2	1.17	0.578	1.02	1.83	2.41
lncRNA	0.638565	130	0.542	0	0.958	0.12	0	0	1.05	21.8	0.726	0	0.732	0	0	0	0	0	1.07	0.127	0.565	0	6.54	0.861	0	0	0	96.9	0	6.13	0	0	0	0	20.2	130	0.617	0	0.173	0.157	0	0	0.136	0	0	0	0.518	0	0
lncRNA	0.348389	2.84	0	0	0	0	2.84	0	0	0	0	0	0.146	0	0	0	0	0	0	0	0.787	0	0.232	0.115	0	0	0	0	0	0	0	0	0	0	0	0	0	0.343	0	0	0.183	0	0	0	0	0	0.681	0.306	1.07
lncRNA	0.687109	15.4	0	0	0	0	0	0	0	0.213	0	0	0	0	0	0	0	0	0	0	0	0	1.65	0	0	0.479	0	15.4	0	1.14	0	0	0	0	4	0	0.814	0	0	0	0	0	0	0	0	0	0	0	0
lncRNA	0.617277	3.03	0	0	0	0	0	0	1.4	0	0	0	0.181	0	0	0	0	0	0.358	0	0.337	0	0.583	0.156	0	0	0	3.03	0	0	0	0	0	0	0	0	1.23	0	0	0	0	0	0	0	0	0	0	0	0
lncRNA	0.480068	1.59	0.542	0	0	0	0	0	0	0.272	0	0	0	0	0	0	0	0	0	0.714	0	0	0	0	0	0	0.825	0	0.806	0	0	0	0	0	0	0	0	0	1.59	0	0	0	1.45	0	0	0	0	0	0
lncRNA	0.555697	8.13	0	0	0	0	0	0	1.13	0.352	0	0	0.732	0	0	0	0	0	0.358	0	0	0	4.67	0.115	1.33	0	0	8.13	0	0.381	0	0	0	0	0.841	0	0	0	0	0	0	0	0	0	0	0	0	0	0
lncRNA	0.788121	30.3	0	0.566	0	0	0.841	0	0	30.3	0	0	0	0	0	0	0	0	0	0.233	0.18	0	0	0.431	0	0	0	0	0	0	0	0	0	0	0	0	0	0	0.227	0	0	0	1.09	0	0	0	0.197	0	0.418
lncRNA	0.495586	1.08	1.08	0	0	0	0	0	0	0	0	0.388	0	0	0	0	0	0	0	0	0	0	0.274	0	0	0	0	0	0	0	0	0	0	0	0	0	0	0	0	0	0	0	0	0	0	0	0	0	0
lncRNA	0.533307	1.75	0	0	0	0	0	0	0	0.272	0	0.472	0.406	0	0	0	0	0	0	0.143	0	0	0	0	0.28	0	0	0	0	0	0	0	0	0	0	0	0	0	0	0	0	0	0	0	0	0	0	0	1.75
lncRNA	0.654925	5.14	0	0	0	0	0	0	5.14	0.705	0	0	0	0	0	0	0	0	0	0	0	0	0.464	0.253	0	0	0	0	0	1.8	0	0	0	0	0	0	0	0	0	0	0	0	0	0	0	0	0	0	0.301
lncRNA	0.274602	1.65	0	0.706	0.29	0	0	0	0.836	0	0.186	0.379	0.383	1.65	0	0	0	0.207	0	0.116	0.196	0	0.229	0	0	0	0	0.314	1.65	0	0	0	0	0	0	0	0	0	0.227	0	0	0	0	0.244	0	0	0.189	0	0.351
lncRNA	0.819836	0.377	0	0	0	0	0	0	0	0	0	0	0	0	0	0.377	0	0	0	0	0	0	0	0	0	0	0	0	0	0	0	0	0	0	0	0	0	0	0	0	0	0	0	0	0	0	0	0	0.151
lncRNA	0.298453	0.806	0.542	0	0	0	0	0	0.467	0	0	0	0	0	0	0.094	0	0.207	0	0.116	0	0	0	0	0	0	0	0	0.806	0	0	0	0	0	0	0	0	0	0.173	0	0.183	0	0.402	0.384	0	0	0.34	0	0.521
lncRNA	0.760138	14.9	0	0	0	0	0	0	0	0	0	0	0	0	0	0	0	0	0	0	0	0	0	0	0	0	0	14.9	0	0.465	0	0	0	0	0.631	0	0	0	0	0	0	0	0	0	0	0	0.518	0	0
lncRNA	0.564959	1.33	0	0	0	0	0	0	0	0	0.152	0	0	0	0	0	0	0	0	0	0	0	0	0	1.33	0	0	0	0	0	0	0	0	0	0	0	0	0	0	0	0	0	0	0	0	0	0	0	0
lncRNA	0.540798	1.95	0	0	0	0	0	0	0.58	0	0	0	0	0	0	0	0	0	0	0	0	0	0	0.253	1.33	1.95	0	0	0	0	0	0	0	0	0	0	0.617	0	0	0	0	0	0	0	0	0	0	0	0
lncRNA	0.244569	0.769	0	0	0	0.147	0	0.14	0.579	0	0	0.194	0.153	0	0	0	0	0	0	0.143	0	0	0	0	0.561	0	0	0	0	0	0	0	0	0	0	0	0	0	0	0	0	0	0.136	0.617	0	0	0.769	0	0
lncRNA	0.738862	6.01	0	0	0	0	0	0	0	0	0	0	0	0	0	0	0	0	0	0	0	0	1.84	0	0	0	0	6.01	0	0	0	0	0	0	0.631	0	4.6	0	0	0	0	0	0	0	0	0	0	0	0
lncRNA	0.430255	23.7	0	0	0.29	0	0.222	0	0.543	4.89	0.172	0	1.4	0	0	1.88	0	0	0	0.814	0.171	0	0.823	0	0.945	0	0.412	2.54	4.82	0	0	0	0	0	0.631	23.7	0	0	0.173	0	0.809	0	1.77	0.617	0	0	0.189	0	0.418
lncRNA	0.723512	109	0	0	0	0	0.225	0	0.433	0.815	0	0	0.443	0	0	0	0	0	0	0	0	0	1.1	0.253	0	0	0	25.1	0	1.16	0	0	0	0	9.47	109	3.26	0	0	0	0	0	0	0	0	0	0	0	0
lncRNA	0.729324	8.83	0	0	0	0	0	0	3.34	0.213	0	0	0	0	0	0	0	0	0	0	0	0	0.734	0	0	0	0	2.04	0	8.83	0	0	0	0	1.05	0	0.617	0	0	0	0	0	0	0	0	0	0	0	0.097
lncRNA	0.702534	8.48	0	0	0	0	0	0	0.336	0	0	0	0.406	0	0	0	0	0	0	0	0	0	0	0	0	0	0	1.16	0	0.381	0	0	0	0	2.95	8.48	0	0	0	0	0	0	0	0	0	0	0	0	0
lncRNA	0.549576	28.8	0	0	0	0	0.649	0	0.952	0	0	0.472	0.732	0	0	0.283	0	0.192	0	0.127	0	0	0	0	0.28	0	0	0.772	0	0.697	0	0	0	0	0.631	28.8	0	0	0.227	0.157	0.233	0	0.136	0.285	0	0	0.324	0	0.798
lncRNA	0.736393	14.3	0	0	0	0	0	0	1.68	0	0	0	0	0	0	0	0	0	0	0	0	0	0.367	0	0	0	0	1.16	0	2.67	0	0	0	0	0.631	14.3	0	0	0	0	0	0	0	0	0	0	0	0	0
lncRNA	0.502122	46.6	2.58	0	0.798	0.834	0.728	0	2.4	1.06	0.726	0.26	1.12	0.209	0	0	0	0	0.715	0.143	0	0	1.84	0.354	0	1.47	0	8.81	1.65	5.77	0	0	0	0	3.79	46.6	0	0.447	0	0	0.467	0	0.136	0.231	0	0	0.741	0.206	0.575
lncRNA	0.578252	6.59	0	0	0	0	0	0	6.59	0	0	0	0.443	0	0	0	3.66	0	0	0	0	0	0.146	0	0	0.479	0	0.511	0	3.43	0	0	0	0	0	1.7	0	0	0	0	0	0	0	0	0	0	0	0	0
lncRNA	0.681988	5.47	0.542	0	0	0	0	5.47	0	0	0	0	0.764	0.534	0	0	0	0	0	0	0.771	0	0	0.253	0	0	0	0	0	0	0	0	0	0	0	0	0	0	0	0.271	0	0	0	1.38	0	0	0	0	0
lncRNA	0.405079	1.57	0	0	0	0	0	0	0	0	0	0	0.633	0	0	0	0	0.693	0	1.57	0.655	0	0.146	0.253	0	0	0	0.784	0	0	0	0	0	0	0.21	0	0	0	0	0	0.183	0	0	0.617	0	0	0.32	0	0
lncRNA	0.29133	5.17	5.17	0.266	0.869	0.293	4.77	0	0.579	0.352	0.371	0.314	0.723	2.34	0.497	0	0.873	0.923	0	0	1.79	1.01	0	1.16	0.561	0.479	0	0.276	0	0	0	0.377	0	2.41	0	0	0	2.68	0	0.157	0.183	0	0	1.23	0	0	0	0.412	2.14
lncRNA	0.286255	1.75	0	0	0	0	0	0	0	0	0	0.184	0.913	0	0	0	1.75	0.196	0	0	0.657	0	0.232	0.253	0	0	0.412	0	0.193	0	0	0	0	0	0	0	0	0	0	0	0	0	0.289	0	0	0	0	0.306	0
lncRNA	0.820992	0.543	0	0	0	0	0	0	0.543	0	0	0	0	0	0.481	0	0	0	0	0	0	0	0	0	0	0	0	0	0	0	0	0	0	0	0	0	0	0	0	0	0	0	0	0	0	0	0	0	0
lncRNA	0.162757	2.58	2.58	0	0	0	0	0	0.206	0.352	0	0.26	0	0.209	0	0	0	0.207	0	0	0	0	0	0.431	0	0.977	0	0.28	0	0	0	0	0	0	0	0	0	0	0	0	0	0	0	0.188	0	0	0.268	0	0.521
lncRNA	0.198675	0.655	0	0	0	0	0	0	0	0	0	0	0	0	0	0	0	0	0	0	0.655	0	0	0.177	0	0	0	0	0	0	0	0.371	0	0	0	0	0	0	0	0	0	0	0	0	0	0	0	0	0
lncRNA	0.337159	2.58	2.58	0	0	0	0	0	1.16	0	0	0	0	0	0.166	0	0	0	0.358	0	0.322	0	0.146	0	0	0.479	0	0.314	0	1.08	0	0	0	0	0	0	0.919	0	0	0	0	0	0	0.663	0	0	0	0.206	0.097
lncRNA	0.250863	0.953	0	0.176	0	0.278	0	0	0.476	0.352	0.152	0	0.953	0.467	0	0	0	0	0	0.116	0	0	0	0	0	0	0	0.28	0	0	0	0	0	0	0	0	0	0	0	0.157	0.101	0	0	0	0	0	0	0.306	0
lncRNA	0.199024	3.68	0	0.176	0	0.147	0.542	0	3.68	0.151	0.371	0	0.958	0.467	0.962	0.094	0	0.588	0	0.254	0.596	0	0.446	0.861	0.28	0.479	0.722	0.847	0	0	0.474	0	0	0	0	0	0	0	0	0.136	0.183	0	0.272	0.663	0	0.304	0.34	0	0
lncRNA	0.310845	0.916	0	0	0	0	0	0.422	0	0	0	0	0.406	0	0	0.916	0	0	0	0	0.183	0	0	0.354	0	0	0	0	0	0	0	0	0.32	0	0	0	0	0	0.453	0	0	0	0	0	0	0	0	0.145	0.151
lncRNA	0.375112	25.1	0	0.266	0.958	0.278	2.84	0.14	0	0.815	0.172	0	2.13	0.695	5.17	0	0.873	0	0.738	0	1.57	0	3.74	0.431	0	0	0.361	25.1	0.827	1.14	0	0.371	1.62	0	11.1	0	0.919	0.447	0.453	0.136	0.366	0	0	2.76	0	0	2.31	0.289	2.14
lncRNA	0.306681	0.769	0	0	0	0	0	0	0	0	0	0	0.181	0	0.574	0	0	0.207	0	0.116	0.19	0	0	0.164	0	0	0	0.28	0	0	0	0	0	0	0	0	0	0	0	0	0	0	0.136	0	0	0	0.769	0	0.151
lncRNA	0.488274	3.63	0	0.176	0	0	2.69	0	0	0.272	0	0.569	0.916	1.4	0	0	0	0	0	0	0.196	0	0	0.115	0	0	0	0	0	0	0	0	0	0	0	0	0	3.63	0.227	0	0	0	0	3.32	0	0	1.36	0.578	1.07
lncRNA	0.864613	16.3	2.58	0	0	0	0	0	0.336	0.151	0	0	0	0	0	0	0.873	0	0	0	0	0	0	0	0	16.3	0	0	0	0	0	0	0	0	0	0	0	0	0	0	0	0	0	0	0	0	0	0	0
lncRNA	0.507651	0.613	0	0	0	0.278	0	0	0	0	0	0	0.613	0	0	0	0	0	0	0	0	0	0	0	0	0	0	0	0	0.381	0	0	0	0	0	0	0	0	0.453	0	0	0	0	0	0	0	0	0	0.097
lncRNA	0.565282	5.72	0	0	0	0.147	0	0	5.14	0	0	0	0	0.209	0.166	0	0	0.124	0	0	0.322	0	0	0	0	0	0	2.03	0	5.72	0	0	0	0	1.26	0.848	0.919	0	0	0	0	0	0	0	0	0	0	0	0
lncRNA	0.583273	4.28	0	0	0	0	0	0	4.28	0	0	0	0	0	0	0	0	0	0	0	0.282	0	0.229	0.431	0.945	0	0	1.36	0	3.49	0	0	0	0	0.841	0	0	0	0	0	0	0	0	0	0.494	0	0.518	0	0
lncRNA	0.30585	0.945	0	0	0	0	0	0	0	0.272	0	0	0	0	0	0	0	0	0	0	0	0	0	0	0.945	0	0	0.273	0	0	0	0	0	0	0	0	0	0	0	0	0	0	0	0	0	0	0	0	0
lncRNA	0.118542	1.62	0	0	0	0.278	0	0	0.247	0	0	0.26	0.305	0	0	0	0	0	0	0	0	0.527	0	0	0.28	0	0	0.273	0	0	0	0	0	0	0	0	0	0	0.227	0	0	0	0.289	0	0	0	0.268	0	0
lncRNA	0.305152	0.542	0.542	0	0	0	0	0	0	0	0	0	0	0	0.166	0	0	0	0	0	0	0	0	0	0	0	0	0	0	0	0	0	0	0	0	0	0	0	0	0	0	0	0	0	0	0	0	0	0.151
lncRNA	0.112901	4.37	0	0	0	0.278	0.649	0.14	0.553	0	0.172	0	0.481	0	0.574	0	0	0.167	0	0.116	0.653	0	0	0.582	0.945	0	0	0.276	0	0.232	0	0	0.462	0	0	4.37	0	0	0	0	0.101	0	0.272	0	0	0	0.34	0.145	0.93
lncRNA	0.653337	38.2	0	0	0	0	0	0	1.43	8.42	0	0	0	0	0	0	0	0.115	0.358	0	0	0	0.367	0	0	0	0	1.16	0	4.19	0	0	0	0	0.421	38.2	2.76	0	0	0	0	0	0	0.617	0	0	0	0	0
lncRNA	0.485197	0.806	0.542	0	0	0	0	0	0	0	0	0	0	0	0	0	0	0	0	0	0	0	0	0	0	0	0	0.303	0.806	0	0	0	0	0	0	0	0	0	0.227	0	0.202	0.446	0	0	0	0	0.54	0	0
lncRNA	0.478781	1.27	0	0	0	0	0	0	0	0	0	0	1.27	0.695	0	0	0	0	0	0	0.18	0	0	0	0	0	0	0	0.827	0	0	0	0	0	0	0	0	0	0	0	0	0	0	0.256	0	0	0	0	0
lncRNA	0.062304	0.579	0.542	0	0	0	0	0	0.579	0	0	0	0	0	0	0	0	0	0	0	0	0	0.367	0	0	0	0	0.261	0	0	0	0	0	0	0	0	0	0	0	0	0	0	0	0	0	0	0	0	0
lncRNA	0.112656	23	0	1.98	1.73	2.05	3.79	3.8	0	7.05	0.397	1.41	12.4	2.14	2.89	1.17	2.62	1.5	9.53	0.428	2.07	1.05	4.67	1.64	0.561	6.23	0.412	23	0.474	1.91	0	0.377	0.32	0.148	4	1.43	0.617	4.02	1.36	1.41	0.7	0	0.289	3.7	0.989	1.22	0.741	1.53	1.81
lncRNA	0.335595	1.65	0.542	0	0.223	0.36	0	0.421	0	0	0.557	0.19	0.904	1.65	0	0	0	0	0	0	0.342	0	0.274	0.156	0	0	0	0.314	0	0	0	0	0	0	0	0	0	0	0.227	0	0	0	0	0.314	0	0	0	0	0
lncRNA	0.211872	1.83	0	0	0.223	0.12	0	0.845	0.288	0	0.199	0	0.33	0	0	0	1.83	0.207	0.553	0	0	0	0.146	0.431	0.945	0	0	0.492	0	0	0	0	0	0	0	0	0	0	0	0	0	0	0	0.143	0	0	0.189	0	0.93
lncRNA	0.385739	7.12	0	0.533	1.73	0	0.344	0	0	0.705	0.138	0	1.17	0.89	0	3.03	0.873	0.981	3.49	0	0.392	0	1.56	0.431	0	0	0	7.12	0	0	0	0	0	0	0.421	0	0	0	0	0	0.233	0	0	0.256	0	0.578	0	0	0
lncRNA	0.906159	9.58	0	0	0	0	0	0	0	0	0	0	0	0	0	0	0	0	0	0	0	0	0	0	0	9.58	0	0	0	0	0	0	0	0	0	1.43	0	0	0	0.157	0	0	0	0	0	0	0	0	0
lncRNA	0.040348	0.945	0.542	0	0	0.147	0	0	0.342	0.151	0	0.194	0.913	0.467	0.166	0	0	0	0	0	0	0	0	0	0.945	0.489	0	0	0	0	0	0.371	0	0	0	0	0	0	0	0	0	0	0	0	0	0	0	0	0
lncRNA	0.652021	57.9	0	0	0	0	0	0	0.336	0.705	0	0	0.191	0	0	0	0	0	0	0	0	0	57.9	0	0	0	0	12	0	1.52	0	0	0	0	1.89	0	0	0	0	0	0	0	0	0	0	0	0	0	0.151
lncRNA	0.312259	0.899	0	0.176	0	0	0.728	0	0	0.272	0.186	0	0.393	0	0	0	0	0	0	0.143	0.899	0	0.232	0.106	0	0	0.361	0	0.193	0	0	0	0	0	0	0	0	0	0.227	0	0	0	0.402	0	0	0.578	0.639	0	0
lncRNA	0.469605	0.617	0	0	0	0	0	0	0	0	0	0	0	0	0	0	0	0	0	0	0	0	0	0	0	0	0	0.184	0	0	0	0	0	0	0	0	0.617	0	0	0	0	0	0	0	0	0	0	0	0
lncRNA	0.206444	1.62	0	0.266	0	0.44	0.748	0	0.266	0.151	0	0.194	0.301	0	0.574	0	0	0	0	0.127	0.493	0	0	0.239	1.33	0	0	0	0	0	0	0.189	0	0	0	0	0	0	0	0.314	0	0	0.136	0.231	0	0	0.34	0	1.04
lncRNA	0.546198	8.9	0	0.266	0	0	0	0	0	0	0	0	1.5	0.209	0	0	0	0.392	0	0	2.11	0	0	0.253	0	0	0	0	0	0	0	0	0	0	0	0	0	0.453	0	0	0	0	0	0.663	0	0.578	0.34	0.145	0
lncRNA	0.285036	4.85	0	0	0.958	0	0	0	0	0	0.304	0.519	1.96	0.356	0	0	0	1.18	0	0	1.31	0.558	0	0.329	0	0	0	0	0.827	0	0	0.371	0	0	0	0	0	0	0	0	0	0	0	1.99	0.494	0.609	0.099	0.618	0
lncRNA	0.296217	1.14	0	0	0	0	0	0.14	0	0	0.304	0.194	0.291	0	1.14	0	0	0	0	0	0.183	0	0	0	0	0	0	0	0	0	0	0	0	0	0	0	0	0	0	0	0	0	0.289	0	0	0	0	0	0.875
lncRNA	0.403634	4.49	0	0	0	0	0.324	0	0	0	0	0	4.49	1.4	0	0	0	0.415	0	0	2.71	0	0	0	0	0	0	0	0	0	0.474	0	0	0.297	0	0	0	0	0	0.136	0	0	0	1.46	0	0	0	0.206	0
lncRNA	-1	0	0	0	0	0	0	0	0	0	0	0	0	0	0	0	0	0	0	0	0	0	0	0	0	0	0	0	0	0	0	0	0	0	0	0	0	0	0	0	0	0	0	0	0	0	0	0	0
lncRNA	0.240114	2.41	0	0	0	0.12	0.225	0	0.579	0	0.186	0.194	0.191	0	0	0	0	0.124	0	0.127	0	0	0.274	0.239	0	0	0	0.276	0.827	0.232	0	0	0	2.41	0	1.43	0	0	0	0	0.101	0	0	0.663	0	0	0	0	0
lncRNA	0.28091	8.73	0	0	0	0	0.174	0	3.01	0.352	0.138	0.184	0	0.178	0	0	0	0.167	0	0.127	0.183	0	0.934	0.115	0	0	0	1.31	0	1.14	0	0	0	0	0.21	8.73	1.84	0.343	0.227	0	0.7	0	0	0.188	0	0	0	0.306	0
lncRNA	0.220141	13.1	0	0.533	0	0.36	0.797	0	6.32	0	0.557	0.184	0.953	0.467	1.15	0	6.11	1.24	0.318	0.143	0.183	1.12	3.3	0.253	0.945	0.958	0	10.2	0.474	4.69	0	0.189	1.62	7.23	0.631	13.1	2.47	0.343	0.227	0.157	0.183	0	0.136	0.314	0	0	0.099	0	0.598
lncRNA	0.391143	4.93	0	1.24	0	0	0.728	0.845	0.266	0.213	0.138	0	0.962	0	0	0	0	0.207	0	0	4.93	0	0	0.329	0	0	0	0	0	0	0	0	0	0	0	0	0	0	0	0	0.233	0	0	0	0	0	0	0.206	0
lncRNA	0.737855	0.558	0	0	0	0	0	0	0	0	0	0	0	0	0	0	0	0	0	0	0	0.558	0	0	0	0	0	0	0	0	0	0	0	0	0	0	0	0	0	0	0	0	0	0	0	0	0	0	0.406
lncRNA	0.545612	1.73	0	0	0	0	0	0	0	0	0	0	0	0	0	0	1.73	0	0	0	0	0	0	0	0	0	0	0	0	0	0	0	0	0	0	0	0	0	0	0	0	0	0.402	0	0	0	0	0	0.406
lncRNA	0.146286	1.65	0	0	0	0.278	0.225	0	0.476	0	0.371	0.194	0.958	1.65	0.166	0.188	0	0.383	0	0	0.657	0.558	0.159	0.156	0.28	0	0.412	0.423	0.237	0	0	0.371	0	0	0	0	0	0	0	0.314	0	0	0.136	0	0	0	0.34	0	0.575
lncRNA	0.508047	10.2	0	0.266	0.223	0	0.797	0	0.58	1.41	0.199	0.26	1.5	0	0	0	0	0.125	0	0	1.19	0	0.458	0.106	0	0	0	7.46	0	0.232	0	0	0	0	3.79	10.2	0	0	0	0.314	0	0	0	0	0	0	0.741	0	0.301
lncRNA	0.697599	154	0	0	0	0.36	0	0	1.3	0.705	2.18	0	1.77	0	0	0	0	0	0.184	0	0.282	0	16.8	0.253	0	0	0	154	0	6.27	0	0	0	0	66.7	105	2.44	0	0	0	0	0	0	0	0	0	0.185	0	0
lncRNA	0.280475	2.11	0	0.283	0	0	1.55	0.14	0	0.352	0	0.26	1.49	0.178	0	0	0	0.828	0	0	2.11	0	0.229	1.16	0	0	0	0.818	0	0	0.474	0.371	0	0.445	0.421	0	0	0	0	0	0	0	0	0.663	0	0.578	0	0.145	1.2
lncRNA	0.300605	9.4	0	0.283	0	0.12	0.4	0.421	9.4	0	0.344	0	0.989	0	0	0	0	0	0	0.856	0	0	1.87	0	0	0	0.412	1.36	0	3.05	0	0	1.27	0	0.421	4.24	0.814	0	0	0	1.17	0.891	0.289	0	0	0	1.02	0	1.07
lncRNA	0.106839	4.37	0	0.266	0	0	0.841	0	0.58	0.213	0.726	0.552	0.913	0.237	0	0	0	0.124	0.184	0.116	0.675	0.503	0.734	0.164	0	0	0.412	0.606	0.237	0.361	0	0	0	0.148	0.421	4.37	0.617	0	0.173	0	0	0	0.289	0.244	1.17	0	0.34	0.145	0.151
lncRNA	0.041444	36.8	23.3	1.7	5.75	0.834	5.1	2.11	36.8	3.37	1.45	2.83	12	1.65	2.41	1.21	3.49	1.34	1.79	2.36	4.75	2.63	5.61	1.2	6.62	3.42	1.24	6.1	1.72	1.16	0.474	1.13	1.62	2.41	0.631	5.94	1.63	1.37	1.13	0.472	1.17	2.23	1.2	3.7	0.494	3.47	2.04	1.53	5.25
lncRNA	0.463721	0.827	0	0	0.29	0	0	0	0	0	0	0	0	0	0	0	0	0	0	0.254	0	0	0	0	0	0	0.412	0	0.827	0	0	0	0.462	0	0	0	0	0	0	0	0.101	0	0.803	0	0	0	0.296	0	0.151
lncRNA	0.17116	1.86	0	0	0	0.147	0.174	0	1.11	0.426	0.186	0.472	0.732	0.793	0.166	0.916	0	0	0.635	1.57	1.35	0.503	0.823	0.239	0.945	0.489	0.361	0.941	1.15	0.361	0	0	0.462	0	0	0	0.617	0	0.453	0.407	0	0.446	0	0.627	0	0	0.268	0	1.86
lncRNA	0.049884	1.6	0	0	0	0	0	0	0.336	0	0	0.184	0.153	0.467	0	0	0	0.207	0	0	0.171	0	0	0.253	0	0.479	0	0.445	0	0	0	0	0	0	0	0	0	0	0	1.6	0.101	0	0	0	0	0	0	0	0
lncRNA	0.66079	1.33	0	0	0	0	1.21	0	0	0	0	0	0	0	0	0	0	0	0	0	0	0	0	0	1.33	0	0	0	0	0	0	0	0	0	0	0	0	0	0	0.157	0	0	0	0	0	0	0	0	1.07
lncRNA	0.184632	1.36	0	0	0.958	0.278	1.35	0	0.543	0.352	0.186	0.314	0.582	0.467	1.14	0	0	0.249	0	0	0.787	0	0.274	0.177	0.945	0	0	1.36	0	0.762	0	0.371	0.462	0.148	0.21	0	0	0.906	0	0	0	0	0	0	1.17	0.304	0.37	0	0.399
lncRNA	0.175294	1.87	0	0	0.223	0	0.505	0	0.206	0.151	0.152	0.314	0.904	0.178	0	0.188	0	0.5	0	0.116	0.493	0	0	0.329	0.945	0	0	0	0	0.232	0	0	0.32	0.148	0.21	0	0	0	0	0.314	0	0	0	0.247	0	0	0.268	0	1.04
lncRNA	0.21722	2.58	2.58	0	0	0.12	0	0	0.553	0	0	0	0.265	0	0	0	0	0	0	0.143	0	0	0.464	0	0.28	0	0	0	0	0.381	0	0	0	0	0	0	0	0	0	0	0	0	0	0	0	0	0	0	0
lncRNA	0.486533	0.945	0	0	0	0	0	0	0	0	0	0	0	0	0	0	0	0	0	0	0.171	0	0	0	0.945	0	0	0	0	0	0	0	0	0	0	0	0	0	0	0	0	0	0	0	0	0	0	0	0
lncRNA	0.13735	1.5	0.542	0.176	0.958	0.147	1.46	0	1.27	0	0.138	0.552	0.962	0	0.481	0.377	0	0.588	0.184	0.254	0.565	0	0	0.239	0	1.47	0.412	0.28	0	0	0	0.371	0.923	0.148	0	0	0	0	0.173	0	0.467	0	0.272	0.488	0	0.609	1.04	0.723	1.04
lncRNA	0.284514	0.947	0	0	0	0	0.947	0	0	0	0.344	0	0.41	0	0	0	0	0.207	0	0	0.827	0	0	0.177	0	0	0	0	0	0	0	0.566	0	0	0	0	0	0	0.173	0	0.303	0	0	0	0	0	0.648	0	0.301
lncRNA	0.723262	136	0	0	0	0	0	0	0.751	0	0.726	0	0.732	0	0	0	0	0.125	0.318	0	0.282	0	4.41	0	0	0	0	136	0	3.81	0	0	0	0	26.7	9.33	1.63	0	0	0	0	0	0.289	0	0	0	0	0	0
lncRNA	0.345807	3.46	0	0	0	0	0.225	0	0	0.151	0	0.943	0.146	0	0	0	3.46	0	0	0.143	0.322	0.503	0.934	0.861	0	0	0	0	1.65	0.361	0	0	0.32	0	0	0	0	0	0.227	0	0	0	0	0	0	0	0	0	0.521
lncRNA	0.282172	4.04	0	0	0	0.278	0	0.281	0.476	0.302	0.152	0	0.559	0.467	1.72	0.754	0	0.207	1.27	0	0.322	0	0.427	0.861	0	0	0	1.46	0	0.93	1.11	0.742	0	4.04	0.21	0	0	0	0	0.136	0	0	0	0.375	0	0	0	0	0
lncRNA	0.544947	2.76	2.58	0	0.958	0	0.207	0	0	0	0	0	0.633	0	0	0	0	0	0.635	0	0	0	0.367	0	0	0	0	2.76	0	0	0	0	0	0	0.841	0	0	0	0	0	0	0	0	0	0	0	0.518	0	0
lncRNA	0.803495	28.4	0	0.176	0	0.12	0	0	0.375	0	0.726	0	0.443	0	0	0	0	28.4	0	0.127	0.171	0	0	0	0	0	0	0.3	0.237	0.361	0	1.11	0	0	0	0	0	0	0	0	0	0	0	0.188	0	0	0	0	0
lncRNA	0.359371	3.04	0	0	0.29	0	0	0	0	0	0.553	0	0.204	0.209	0.166	0	0	0	0	0	3.04	1.05	0	0.431	0.945	0	0	0	0	0	0	0	0	0	0	0	0	0	0	0	0	0	0	0.244	0	0	0.268	0	0
lncRNA	0.375781	2.58	2.58	0	0	0	0	0	0	0.272	0	0	0	0	0.166	0	0	0	0	0	0.196	0	0	0	1.33	0	0	0	0	0	0	0	0	0	0	0	0	0	0	0	0	0	0	0	0	0	0	0	0
lncRNA	0.507694	0.982	0	0	0.223	0	0	0	0	0	0	0	0.982	0	0	0	0	0.251	0	0	0.949	0	0	0.115	0	0	0	0	0	0	0	0	0	0	0	0	0	0	0	0	0	0	0	0.732	0	0	0	0	0.302
lncRNA	0.337968	2.71	2.71	2.26	0	0.147	0	0.561	0.543	0	0.152	2.39	1.22	0.418	0	0.303	0	0	0	0	0.655	0	0.232	0	1.89	0	0	0.423	0	0	0	0	0	0	0	0	0	0	0	0.157	0	0	0.289	1.88	0	0	0	0	0.406
lncRNA	0.324554	4.67	0	0	0	0	0.225	0	0	0	0.726	0	0.659	0	0	0	0	0.231	0	0.127	1.52	0	4.67	0	0	0	0.412	0.261	0.573	0	0	0	1.62	0	0.21	0	0	0	0.906	0	0.202	0	0.803	0.462	0	0	3.85	0	0.57
lncRNA	0.425524	2.61	0	0.283	0	0	0	0	0.336	0.352	0	0	0.928	0	0	0	0	0.621	0	0	0.282	0	0.734	0	0.945	0	0	2.61	0	0	0	0	0	0	0	0	0	0	0	0	0	0	0	0.285	0	0	0.681	0.306	0
lncRNA	0.65729	2.87	0	0.283	0	0	0	0	0.579	0	0	0	0.481	0	0	0	0	0	0	0	0	0	0.367	0	0	0	0	2.87	0	0	0	0	0	0	0	0	0	0	0	0	0	0	0	0	0	0	0	0	0
lncRNA	0.234647	5.67	0.542	0	0	0.147	0	0	0.209	0.272	0	0.472	0.191	0	0.166	0	2.62	0	0	0	0	0	0.232	0.431	5.67	0	0	0.273	0	0	0	0	0	0	0	0	0	0	0	0	0	0	0	0	0	0	0	0	0.097
lncRNA	0.432287	0.934	0	0	0	0	0	0	0	0	0.138	0	0	0	0.166	0	0	0	0	0	0	0	0.934	0	0.28	0	0	0	0	0	0	0	0	0	0	0	0	0	0	0	0	0	0	0	0	0	0	0	0
lncRNA	0.695344	2.71	0	0	0	0	0	0	0.247	0	0	0	0.196	0	0	0	0	0.125	0	0	0.337	0	0	0	0	0	0	2.71	0	0	0	0	0	0	0.21	0	0	0	0	0	0	0	0	0	0	0	0	0	0
lncRNA	0.497935	0.829	0	0	0	0	0	0	0.753	0.213	0	0	0	0	0.574	0	0	0	0	0	0	0	0	0	0	0	0	0.829	0	0.381	0	0	0	0	0	0	0	0	0	0	0	0	0	0	0	0	0	0	0
lncRNA	0.032952	1.17	0.542	0	0	0	0	0	0	0	0	0.314	0	0.237	0	1.17	0	0.124	0	0	0.565	0	0.232	0.253	0	0	0	0.3	0	0.232	0	0	0	0	0	0	0	0	0	0	0	0	0	0	0	0.304	0	0	1.07
lncRNA	0.28865	0.179	0	0	0	0.12	0	0	0	0	0	0	0	0	0	0	0	0	0	0	0	0	0	0	0	0	0	0	0	0	0	0	0	0	0	0	0	0	0	0	0	0	0	0	0	0	0	0	0
lncRNA	0.43848	4.18	0	0	0	0	0.728	0	0	0.352	0.726	0	1.98	0	0	0	0	0.115	0	0.127	0.119	0	0	0	0.28	0	0	0	0	0	0	0	0.32	0	0	0	0	0	0.227	0	1.4	0	0.579	0.154	0	0	1.04	0	2.61
lncRNA	0.23975	0.504	0	0.266	0	0	0.225	0	0	0.352	0	0	0.197	0.237	0	0	0	0	0	0	0.434	0	0.274	0.115	0	0.479	0	0.276	0	0	0	0	0	0	0	0	0	0	0	0	0.183	0	0	0.285	0	0	0	0	0
lncRNA	0.753204	0.552	0	0	0	0	0	0	0	0	0	0	0	0	0	0	0	0	0	0	0	0	0	0	0	0	0	0.552	0	0	0	0	0	0	0	0	0	0	0	0	0	0	0	0.128	0	0	0	0	0
lncRNA	0.051581	8.63	1.08	1.98	0.958	1.17	2.84	0.845	8.63	3.2	0.691	3.3	3.83	0.793	1.44	0.908	0	1.34	1.59	1.57	4.58	1.51	4.04	1.2	0.945	0.977	1.24	1.6	1.72	4.65	0.948	2.6	1.62	0	1.68	0.848	4.6	0.453	1.13	1.1	1.47	1.16	2.03	0.663	1.17	0.578	2.96	0.917	1.86
lncRNA	0.721	14.6	0.542	0	0	0	0	0	0	0	0	0	0.443	0	0	0	0	0	0	0	0	0	0.367	0	0	0	0	14.6	0	0.465	0	0	0	0	3.37	1.43	0	0	0	0	0	0	0	0	0	0	0	0	0
lncRNA	0.115213	1.8	0.542	0.266	0.223	0.24	0.947	0.14	0.85	0.151	0.759	0.379	0.962	0.237	0.574	0.094	0	0.622	0.953	1.02	0.787	1.05	0	0.431	0	0	0.412	0.899	0.237	0.232	0	0	0.637	0.809	0	0	0	0.453	0.227	0	0.467	0.58	0.817	0.617	0	0.304	0.769	0.289	1.8
lncRNA	0.216055	6.54	0	0.799	0.223	0.278	0	0.14	0	0.842	0.726	0.314	1.65	0	0	0	0	0.207	0	0.116	0.815	0	6.54	0.253	0.945	0	1.24	0	0.237	0	0	0	0.462	0	0	0	0	0	0.453	0.136	0.506	0	0.953	0.231	0	0	1.48	0	0.097
lncRNA	0.346861	12.2	2.58	0.176	0	0	2.52	0.845	0	0	0	0.368	0.633	0	0.47	0	0	0.124	0.715	0	0.313	0	0.669	0.253	0	0	0	12.2	0	0	0	0.189	0	0	0.421	0	0	0	0	0.136	0	0	0	0	0	0	0	0	0.151
lncRNA	0.521323	25.4	0.542	0	0.798	0.12	0.841	0	0.685	9.22	0.199	0.943	1.12	0	0.166	0	1.83	0.415	1.27	0	0	0	6.64	0.156	0.28	25.4	0	4.85	0.193	0.722	0	0	0	0	0.421	1.43	0	0	0	0.157	0	0	0	0.663	0	0	0	0	0
lncRNA	0.300085	0.873	0	0	0	0	0	0	0	0	0	0	0.181	0	0	0	0.873	0	0	0	0	0	0	0	0	0	0	0	0	0	0	0	0	0	0	0	0	0	0	0	0	0	0	0	0	0	0	0	0
lncRNA	0.237748	1.73	0	0	0	0.12	0.172	0.281	0.942	0.302	0	0	0.958	0	0	0	1.73	0.334	0.318	0	0.414	0	0.427	0	0	0	0	0.314	0	0	0	0	0	0	0	0	0	0.894	0	0	0.233	0	0	0	0	0	0.185	0.145	0
lncRNA	1	0.232	0	0	0	0	0	0	0	0	0	0	0	0	0	0	0	0	0	0	0	0	0.232	0	0	0	0	0	0	0	0	0	0	0	0	0	0	0	0	0	0	0	0	0	0	0	0	0	0
lncRNA	0.246372	0.542	0.542	0	0	0.278	0	0	0.467	0	0.371	0	0.406	0	0.47	0	0	0.207	0	0	0	0	0.367	0	0	0	0	0.273	0	0.361	0	0	0	0	0	0	0	0	0	0	0	0	0	0.244	0	0	0.34	0	0
lncRNA	0.416627	4.06	0	0	0.958	0.556	0	0	0	1.06	0.726	0	4.06	0	0	0	0	0	0	0	0	0	0	0.431	0	2.39	0	0.243	0	0	0	0	0	0	0	0	0	0	0	0	0.467	0	0	0.188	0	0	0.34	0	2.85
lncRNA	0.862047	10.9	2.58	0	0	0	0	0	0	0	0	0.472	0	0	0	0	0	0	0	0	0	0	0	0	10.9	0	0	0	0	0.361	0	0	0	0	0	0	0	0	0	0	0	0	0	0	0	0	0	0	0
lncRNA	0.073767	6.62	2.58	1.7	0.958	1.39	1.35	2.53	3.82	0.302	2.24	1.57	3.54	4.7	1.49	0.565	0.873	2.9	1.43	0.763	5.41	1.12	2.68	1.68	6.62	1.47	1.44	1.64	0.827	0.465	1.11	1.13	1.85	1.62	0.21	0	0	1.03	0.867	1.6	0.467	2.23	0.953	1.97	0	0.578	1.36	2.14	1.81
lncRNA	0.751233	110	0	0	0	0	0	0	2.74	0.352	0.344	0	0	0	0	0	0	0	0	0	0.337	0	3.74	0	1.33	0	0	14.9	0	3.43	0	0	0	0	4	110	0	0	0	0	0	0	0	0	0	0	0.32	0	0.151
lncRNA	0.772796	13.2	0	0	0	0	0	0	0.266	13.2	0	0	0	0	0	3.33	0	0	0	0	0	0	0	0	0	0	0	0.276	0	0	0	0	0	0	0	0	0	0	0	0	0	0	0	0	0	0	0	0	0
lncRNA	0.415362	2.58	2.58	0	0	0	0	0	0.543	0	0	0	0.481	0	0	0	0	0	0	0	0.815	0	0	0	0	0	0	0	0	0	0	0	0	0	0	0	0	0	0	0	0	0	0	0	0	0	0	0	0
lncRNA	0.30904	1.53	0	0.283	0	0	0.225	0.14	0	0	0	0	0.731	0	0	0.094	0	0.124	0	0	1.35	0	0	0.493	0	0	0	0.243	0.806	0	0	0	0	0	0	0	0	0.447	0	0	0	0	0	1.46	0	0.609	0.34	0.145	0.491
lncRNA	0.798174	16.3	0	0	0	0	0	0	0.375	3.37	0	0	0	0	0	0	0	0	0.553	0	0.183	0	0.934	0.115	1.33	0	0	16.3	0	0	0	0	0	0	10.7	0	0	0	0	0	0	0	0	0	0	0	0	0	0
lncRNA	0.7771	7.36	0	0	0	0	0	0	0.553	0	0	0	0.406	0	0	0	0	0	0.738	0	0	0	0	0	1.33	0	0	3.59	0	0	0	0	0	0	7.36	0	0.814	0	0	0	0	0	0	0	0	0	0	0	0
lncRNA	0.416878	1.97	0	0	0	0	0.542	0	0	0.352	0	0	0.592	0	0.481	0	0	0	0	0	0.675	0	0.367	0	0	0	0	1.93	0	0	0	0	0	0	0.21	0	0	0.453	0	0	0	0	0.289	0.231	0	0	0	0	1.07
lncRNA	0.634776	4.69	0	0	0	0.278	0.947	0	0	0.842	0	0	0.256	0	0	0	0	0	0.184	0	0.596	0	0	0	0	0	0	4.69	0	0.381	0	0	0	0	2.1	0	0	0	0	0	0	0	0	0	0	0	0	0	0.301
lncRNA	0.498109	4.21	0	0	0	0	0	0	0.336	4.21	0	0	0	0	0	0	0.873	0	0	0	0	0	0	0	1.33	0	0	0.276	0	0	0	0	0	0	0	0	0	0	0	0	0	0	0	0	0	0	0	0	0
lncRNA	0.745909	1.33	0	0	0	0	0	0	0	0	0	0	0	0	0	0	0	0	0	0	0	0	0	0	1.33	0	0	1.05	0	0	0	0	0	0	0	0	0	0	0	0	0	0	0	0.128	0	0	0	0	0
lncRNA	0.135857	2.11	0	0.533	0	0.147	0	0.14	2.11	0	0.199	0.368	0	0.237	0.574	0	0	0.124	0	0	0	0	0.934	0.253	0.28	0.489	0.361	0.367	0	0.381	0	0	0.462	0.148	0	0	0	0	0	0.472	0	0	0	0	0	0.578	0	0	0.151
lncRNA	0.184431	0.958	0.542	0	0.958	0.278	0	0.14	0.671	0.352	0.152	0	0.451	0	0.166	0	0	0.415	0.369	0.116	0.657	0	0.934	0	0	0.479	0	0.552	0	0.232	0	0	0.32	0	0	0	0	0	0	0.472	0.101	0	0	0.617	0	0.609	0.32	0.206	0.521
lncRNA	0.351685	1.17	0	0	0	0	0	0	0.553	0	0	0	0	0	0	1.17	0	0.115	0	0	0	0	0	0	0	0	0	0	0	0	0	0	0	0	0	0	0	0	0	0	0	0	0	0	0	0	0	0	0
lncRNA	0.369904	2.95	2.58	0	0	0	0	0	0.467	0	0	0	0	0	0	0	1.73	0	0	0.143	0	0	0	0	0	0	0.412	0.303	0.573	0	0	0	1.38	0	0	0	0	0	0.347	0.157	0.933	0	0	0	0	0	0	0	0.097
lncRNA	0.498495	1.65	0	0	0	0	0	0	0.247	0	0	0	0	0	0.481	0	0.873	0	0	0	0	0	1.65	0	0	0.479	0	1.36	0	0	0	0	0	0	0.21	0	1.63	0	0	0	0	0	0	0	0	0	0	0	0.836
lncRNA	0.112213	0.873	0	0	0	0	0	0	0	0	0	0	0	0	0	0	0.873	0	0.184	0	0	0	0.232	0.253	0	0	0	0	0	0	0	0	0	0	0	0	0	0	0	0	0	0	0.136	0	0	0	0	0	0
lncRNA	0.188832	8.73	0	0.799	0	0.556	0.917	0	2.86	0.639	0.397	0.194	0.732	0.178	0.47	0	1.73	1.24	0.715	0	0.493	1.05	1.1	0.462	0	0	0	1.02	0	3.05	0	0	0.319	2.41	0	8.73	0.919	0.447	0	1.6	0.101	0	0	2.76	0	0	0.741	0.306	0.418
lncRNA	0.118778	1.8	0	0	0	0	0	0	0.288	0	0.199	0.19	0.481	0.209	0	0.303	0	0.115	0	0.143	0.196	0	0	0.239	0	0.479	0	0	0	0	0.474	0	0	0	0	0	0	0	0	0.314	0.183	0.446	0.402	0.488	0	0	0.639	0	1.8
lncRNA	0.204627	5.02	0	2.66	0.668	0	0	1.4	0	0.352	0.726	0	2.17	1.65	1.66	0.303	0	2.11	0	0.787	2.62	5.02	0	0.506	1.33	0	0.412	0	2.13	0	1.11	0.371	0.923	0	0	0	0	0	0.173	0	0.366	0	0.868	1.38	0	0	2.96	0.145	0.521
lncRNA	0.442779	6.48	0	0	0.223	0	0	0	6.38	0.352	0.726	0	3.25	0.178	0	0	0	0.192	0	0	1.96	0	0.734	0.506	0	0	0	0.784	0	6.48	0	0.742	0	0	2.52	0	6.44	0	0	0	0	0.58	0	0.732	0	0	0.518	0	0.301
lncRNA	0.679723	2.58	2.58	0	0	0	0	0	0.579	0	0	0	0	0	0	0	0	0	0	0	0	0	0	0	0	0	0	0	0	0	0	0	0	0	0	0	0	0	0.173	0	0	0	0	0	0	0	0	0	0
lncRNA	0.169123	0.289	0	0	0	0	0.225	0	0	0	0	0	0	0	0	0	0	0	0	0	0	0	0.274	0	0	0	0	0.289	0	0	0	0	0	0	0	0	0	0	0	0	0	0	0	0.128	0	0	0	0	0
lncRNA	0.250708	2.58	2.58	0.283	0.668	0	0	0	0	0	1.39	0	1.63	0.793	0.574	0	0	0.383	0	0.285	0.337	1.05	0.549	0.469	0	0	0.412	0	2.13	0	0	0	0	0	0.21	0	0	0	0	0.136	0.55	0	0.803	0.987	1.17	0	0	0.206	0
lncRNA	0.650231	0.934	0	0	0	0	0	0	0	0	0	0	0.146	0	0	0	0	0	0	0	0	0	0.934	0	0	0	0	0.606	0	0	0	0	0	0	0.631	0	0	0	0	0	0	0	0	0	0	0	0.518	0	0
lncRNA	0.292403	1.62	0	0.529	0.958	0	0	0	0	0	0.138	0	0.633	0	0	0	0	0.392	0	0.233	0.596	0	0	0.239	0	0	0	0	0.474	0	0	0	0.462	0	0	0	0	0	0.173	0	0	0	0.289	0.663	0	0	0.769	0	0.151
lncRNA	0.420813	1.06	0	0.353	0.223	0	0	0	0	0	0.199	0	0.414	0	0	0	0	0	0	0	0	0	0	0.115	0	0	0	0	0	0	0	0	0	0	0	0	0	0	0	0	0	0	0	0.256	0	0	0	0	0
lncRNA	0.449712	13.8	0	3.53	0.29	0	0	2.24	1.09	0	3.77	0	2.91	0	0	0	0	0.124	0	0	0.19	0	0.146	1.85	0	0	0	0.511	0	0	0	0	0	0	0	0	4.32	0.453	0	0	0	0	0	1.43	0	0	0	0	0
lncRNA	0.762631	41.9	0	0.266	0	0	0	0	41.9	0.352	0	0	0	0	0	0	0	0.251	0	0.127	0	0	0.367	0	0	0	0	3.4	0	33.2	0	0	0	0	0.841	1.43	6.44	0	0	0	0	0	0	0	0	0	0	0	0
lncRNA	0.400951	1.04	0	0	0	0	0	0	0	0	0	0	0	0	0	0	0	0	0	0.143	0.313	0	0	0	0	0	0	0.314	0	0	0	0	0.319	0	0	0	0	0	0.173	0	0.202	0	0	0	0	0	1.04	0	0
lncRNA	0.380596	9.16	0	0	0	0.556	0.445	0.845	0	9.16	0.138	0.26	2.97	0	0	0	0	0	0	0	1.01	0	0	0.156	0	0	0	0	0	0	0	0	0.462	0	0	0	0	0	0.347	0	0.467	0	0	0.188	0	0.578	1.48	0.145	1.04
lncRNA	0.018551	2.58	2.58	0	0	0	0	0	0.209	0	0	0	0.443	0	0	0	0	0	0	0	0	0	0	0	0	0	0	0	0	0	0	0	0	0	0	0	0	0	0	0	0	0.446	0.289	0	0	0	0	0	0.097
lncRNA	0.423586	17.4	0	0	0	0	0	0	0	0	12.1	0	2.64	0	0	0	0	0	0	10.3	0	0	0	0	0	0	9.49	0	4.74	0	0	0	6.69	0	0	0	0	0	2.49	0	14.2	8.91	10.6	0	0	0	6.39	0	0
lncRNA	0.382998	1.33	0	0	0	0	0	0	0	0	0.172	0	1.33	0	0	0	0	0	0	0	0.196	0	0	0.431	0	0	0	0	0	0	0	0	0	0	0.21	0	0	0	0	0	0	0	0.289	0	0	0	0	0	0
lncRNA	0.608767	0.812	0	0	0	0	0	0	0.209	0.352	0	0	0	0	0	0	0	0	0	0	0	0	0.232	0	0	0	0	0.578	0	0	0	0	0	0	0	0	0	0	0	0	0	0	0	0	0	0	0	0	0.812
lncRNA	0.713909	6.54	0	0	0	0	0	0	0	0.302	0	0	0	0	0	0	0	0	0	0	0	0	6.54	0	0	0	0	0	1.65	0	0	0	0	0	0	0	0	0	0	0	0	0	0	0	0	0	0.108	0	0
lncRNA	0.285132	1.36	0	0.266	0	0	0.324	0	0.74	0	0.152	0	0.197	0	0	0	0	0	0	0.143	0.337	0	0.464	0	0	0	0	1.36	0	0	0	0	0	0	0	0	0.617	0	0	0.157	0	0	0	0	0	0	0	0.306	0
lncRNA	0.136886	4.37	0	1.33	0	0	0.748	0	2.11	0.151	0.911	0.19	0.305	0.209	0.574	0.283	0.873	0.415	0.318	0	0.657	1.67	0.367	0.462	0.945	0.479	0	0.511	0.237	0.361	0	0.371	0	0	0	4.37	0	0.343	0	0	0.233	0.58	0.289	0.314	0	0	0.099	0.306	0.521
lncRNA	0.649121	16.7	0	0	0	0.24	0	0	0.476	3.17	0.726	0	0.443	0	0	0	0	0.251	0	0	0.282	0	2.2	0	0	5.86	0	16.7	0	2.32	0	0	0.32	0	14.3	0	0	0	0.227	0	0	0	0	0.143	0	0	0	0	0.875
lncRNA	0.517843	0.288	0	0	0	0	0	0	0	0	0	0	0	0.178	0	0	0	0.207	0	0	0	0	0	0	0	0	0	0	0	0.232	0	0	0	0	0	0	0	0	0	0	0	0	0	0	0	0	0	0	0.288
lncRNA	0.281545	2.58	2.58	0	0	0.556	0.445	0	0	0	0	0.26	0.204	0.695	0	0	0	0.207	0	0.787	0.196	0	1.92	0.106	0	0	0	0.273	0	0.232	0	0	1.62	0	0	0	0	0	0.347	0	0.366	0	0.545	0.244	0	0	2.31	0.145	1.04
lncRNA	0.504527	5.34	0	0	0	0	0	0	0	0	0	0	0.307	0	0	0	0	0.125	2.22	0	0	0	1.75	0.431	0	0	0	5.34	0	0	0	0.742	0	0	0	0	0	0	0	0	0.7	0	0	0	0	0	0	0	0
lncRNA	0.187066	2.58	2.58	0	0	0.278	0.973	0	0.433	0	1.06	0.737	0.481	0.209	1.16	0	0	0.462	0	0.714	0.475	0	0.159	1.01	1.89	0	0	0	0.386	0	0	0	0.32	0	0	0	0	0.343	0	0.157	0.233	0.58	0.402	0.627	0	0	0	0.145	0.097
lncRNA	0.139356	4.95	0.542	0.353	1.73	0.586	0.398	2.96	0.336	0	0.596	0.736	4.95	0.695	0.497	0.283	0	0.834	0.184	0.143	1.01	2.63	0.232	1.5	0.945	0	0.412	0.511	0.827	0	0	0	0.319	0	0	0	0	0	0.173	0.786	0.7	0	0	0.663	0.989	0.578	0.268	1.22	1.07
lncRNA	0.333812	4.73	0.542	0	0.223	3.61	0	0	0.58	0	0	2.76	2.86	0	0	0	0	1.45	0	0.127	0.342	0.503	0.823	0.639	4.73	0	0.412	0.511	0	0	0	0.189	0	0.809	0	0	0	0	0	0.472	0	0	0	1.33	0	0.304	0	0.306	0.288
lncRNA	0.226529	2.58	2.58	0.283	0.668	0	0	1.69	0.58	0.272	0.199	0	1.5	0	0.574	0	0	0.207	0.358	0.787	2.02	0.558	1.87	0.329	0	0	0	0.401	0	0	0	0	0	0	0	0	0	0	0	0	0	0	0	0.285	0	0.304	0	0	0.521
lncRNA	0.363499	1.59	0	0	0	0	0	0	0	0.272	1.03	0	0	0	0	0	0	0	0	0.349	0	0	0.934	0	0.28	0	0	1.12	0.237	0	0	0.371	0	0	0.631	0	0	0.453	1.59	0	0.506	0.446	0.402	0	0	0	0.518	0	0.93
lncRNA	0.230335	1.35	0	0.176	0	0	0.172	0.281	0.543	0	0.152	0.19	0.958	0	0	0	0	0	0	0.116	1.35	0	0.427	0.313	0	0	0.412	0	0.237	0	0	0	0	0.148	0	0	0	0	0	0.136	0.202	0	0	0	0	0	0.377	0	1.14
lncRNA	0.460675	1.62	0	0	0	0.733	0	0	0	0	0	0.949	0.191	0	0	1.17	0	0.231	0.184	0	0	0	0	0.106	1.33	0	0	0	0	0	0	0	0	0	0	0	0	0	0	0.472	0	0	0	0	0	0	0	0	0
lncRNA	0.77884	15.2	2.58	0	0	0	0	0	0.543	15.2	0	0	0.481	0	0	0	0.873	0	0	0	0	0	0	0.431	0	0	0	0	0	0	0	0	0	0	0	0	0	0	0	0.157	0	0	0	0	0	0	0	0	0.097
lncRNA	0.838611	17	0	0	0	0	0	0	9.03	0.426	0	0	0	0	0	0	0	0	0	0	0	0	0	0.253	0	0	0	2.21	0	17	0	0	0	0	0.21	0	0	0	0	0	0	0	0	0	0	0	0	0	0
lncRNA	0.363226	0.919	0	0	0	0	0	0	0.753	0.815	0	0	0	0	0	0	0	0	0	0	0.19	0	0.274	0	0	0	0	0.261	0	0.361	0	0	0	0	0.21	0	0.919	0	0	0	0	0	0	0	0	0	0	0	0
lncRNA	0.341373	5.72	0	0.176	0	0.24	0.174	0	0	0.842	0.199	0.779	5.72	0	0	0	0	1.86	0	0	1.2	0	0	0	0	0	0	0	0	0	0	0	0	0	0	0	0	0	0	0.136	0.183	0	0.136	1.15	0	0	0.769	0	1.56
lncRNA	0.225345	1.62	0	0.176	0	0.556	0	0	0.553	0	0	0.19	0.265	0	0.574	0	0.873	0.231	0	0	0.655	0	0	0.164	0	0	0	0	0	0	0	0	0	0.148	0	0	0	0	0.227	0.136	0.233	0	0	0.128	0	0	0.518	0	1.04
lncRNA	0.063335	1.26	0	0	0	0	0.728	0	0	0	0	0.184	0.153	0	0.574	0.303	0	0.207	0	0	0	0	0	0	0	0	0	0	0	0	0	0	0	0	0	0	0	0	0	0	0	0	0	0	0	0	0	0	0
lncRNA	0.385045	2.76	0	0	0.223	0	0.348	0	0.543	0	0.414	0	0.305	0.793	0.574	0	0	0	0	0	0.626	0	0	0	0	0	0	0	0	0	0	0	0	0	0	0	0	0	0	0	0	0	0	2.76	0	0	0	0	0.406
lncRNA	0.11591	1.08	1.08	0	0	0	0.174	0	0.342	0	0	0	0.305	0	0	0	0	0	0	0	0	0	0	0	0	0	0	0	0	0	0	0	0	0	0	0	0	0	0	0	0.233	0	0	0.231	0	0	0	0	0
lncRNA	0.405382	1.66	0	1.13	0.223	0.12	0	0	0	0	0	0.19	0.633	0.178	1.15	0	0	1.66	0	0.127	0.366	0	0	0	0	0	0	0	0	0	0	0	0	0	0	0	0	0	0.173	0	0	0	0.579	0.64	0	0	0.769	0.145	0
lncRNA	0.136578	21.8	0	0.176	0.223	0.556	1.08	4.48	2.12	0.151	0.759	1.26	1.22	1.59	0.574	0.916	1.83	0.383	0.369	0	0.815	1.12	0.464	0.493	1.33	0.958	0	1.6	0.474	1.08	0	0	0	0.809	0	21.8	1.23	0	0	1.6	0.7	0.446	0.402	0.462	0	0	0.377	0.612	1.07
lncRNA	0.630527	0.943	0	0	0	0.293	0	0	0	0.272	0	0.472	0	0	0	0.377	0	0	0	0	0	0	0	0	0	0	0	0	0	0	0	0	0	0	0	0	0	0	0	0.943	0	0	0	0	0	0	0	0	0
lncRNA	0.182537	16.6	0	0.799	2.87	1.2	0	4.48	0	0	7.35	3.14	11	6.54	6.74	0	0	5.77	0	0	5.29	16.6	0	3.88	0	0	0	0	0	0	7.77	8.53	0	4.04	0	0	0	0	0	0.813	0	0.58	0	15.4	3.51	0.578	0	4.59	1.22
lncRNA	0.206676	46.2	0	2.12	8.62	2.16	0	2.24	0	0	20.7	5.66	46.2	19.6	16.4	0.094	0.873	9.7	0	0	9.02	37.4	0	15.1	0	0	0	0	0	0	15.5	8.9	0	5.66	0	0	0.617	0	0.227	0.678	0.366	1.74	0	23.8	0.494	3.35	0.518	6.12	1.47
lncRNA	-1	0	0	0	0	0	0	0	0	0	0	0	0	0	0	0	0	0	0	0	0	0	0	0	0	0	0	0	0	0	0	0	0	0	0	0	0	0	0	0	0	0	0	0	0	0	0	0	0
lncRNA	0.614424	0.617	0	0	0	0	0	0	0	0	0	0	0.207	0	0	0	0	0	0	0	0	0	0	0	0	0	0	0	0	0	0	0	0	0	0	0	0	0	0	0	0	0	0	0.617	0	0	0	0	0
lncRNA	0.647972	4.67	0	0	0	0	0	0	0	0	0	0	0	0	0	0	0	0	0	0	0	0	4.67	0.354	0.561	0	0	2.09	0	0	0	0	0	0	0	0	0.617	0	0	0	0	0	0	0	0	0	0.518	0.206	0
lncRNA	0.203375	2.31	0	0.353	0.798	0	1.35	0.422	0	0.352	0.199	0.19	1.02	0.418	1.15	0	0	0.83	0	0	1.69	0	0	0.886	0	0	0	0.386	0	0	0.474	0	0.32	0	0.21	0	0	0	0.453	0.136	0	0	0.409	0.987	0	2.31	0.959	0.206	0.418
lncRNA	0.567625	2.93	0	0.266	0	0	0	0	0.247	0	0.172	0	2.93	0	0	0	0	0	0	0	0	0	0	0	0	0	0	0	0	0	0	0	0	0	0	0	0	0	0.453	0.157	0	0	0	0	0	0	0	0	0
lncRNA	1	0.542	0	0	0	0	0.542	0	0	0	0	0	0	0	0	0	0	0	0	0	0	0	0	0	0	0	0	0	0	0	0	0	0	0	0	0	0	0	0	0	0	0	0	0	0	0	0	0	0
lncRNA	0.223183	2.12	0.542	0.283	0	0.44	0	0	2.12	0.543	0	0.582	0.443	0	0.47	0.303	0	0.124	0	0	0.171	0	0.274	0.329	1.33	0.489	0	0.314	0	0.762	0	0	0	0	0.21	0	0.919	0	0.227	0.629	0.467	0	0	0	0	0.304	0.108	0	0.418
lncRNA	0.112727	1.22	0.542	0	0	0.24	0.841	0	0.342	0	0.172	0.472	1.22	0.178	0	0.094	0	0.125	0	0	0	0	0	0	0	0.479	0	0.423	0	0.232	0	0	0	0	0	0	0	0	0	0	0	0	0.136	0	0	0	0.185	0.206	0
lncRNA	0.267859	4.4	0.542	0	0.29	0.278	1.35	0	0	0	0.199	0.582	2.99	0	0	0.303	0	0.414	0	0	0.532	0	0.367	0.531	2.67	0	0	0	0	0	0	0.371	0	0	0	0	0	0.343	0	0.136	0	0	0	0.314	0	1.73	0	0.145	0.575
lncRNA	0.782896	1.07	0	0	0	0	0	0	0	0	0	0	0	0	0	0	0	0	1.07	0	0	0	0	0	0	0	0	0.193	0	0	0	0	0	0	0	0	0	0	0	0	0	0	0	0	0	0	0	0	0
lncRNA	0.344735	21.1	2.58	0.176	0	0.278	0.505	0.421	0.685	21.1	0.928	0.184	1.63	1.65	0.574	1.17	1.73	0.207	0.715	0.285	0.847	0	2.19	0.582	0	0	0.412	13.6	0.806	4.42	0	0	0.319	0	8.41	0	0.617	0	0.906	1.6	0.366	0.58	0.409	0.314	0	0	1.13	0	0.676
lncRNA	0	1.17	0	0	0	0	0.222	0.14	0	0	0	0	0.265	0.467	0	1.17	0	0	0	0	0	0	0	0	0	0	0	0.289	0	0	0	0	0	0	0	0.848	0	0	0	0	0	0	0	0	0	0	0	0	0
lncRNA	0.326098	1.17	0	0	0	0	0	0	0	0	0	0	0.291	0	0	1.17	0	0	0	0	0	0	0.159	0	0	0	0	0.56	0	0	0	0	0	0	0	0	0	0	0	0	0	0	0	0	0	0	0	0	0
lncRNA	0.61124	0.189	0	0	0	0	0	0	0	0	0	0	0	0	0	0	0	0	0	0	0	0	0	0	0	0	0	0	0	0	0	0	0	0	0	0	0	0	0	0	0	0	0	0	0	0	0.189	0	0
lncRNA	0.442456	3.89	0	0.266	0	0	0	0	0	0	0.138	0	0.207	0	0.166	0	0.873	0.124	0	0	0.655	0	0	0.106	0	0	0	3.89	0	2.29	0	0	0	0	0.841	2.54	0.919	0	0	0	0	0	0	0	0	0.304	0	0.206	0
lncRNA	0.176587	1.53	0	0.799	0	0.147	0.344	0.422	0.579	0.151	0.726	0.736	0.406	0	0	0	0	0.621	0.553	0.143	0.493	0	0.274	0.253	0	0	0	0.839	0.806	0.381	0	0	0.32	0	0.21	1.43	0.814	0.687	0.227	0	0.202	0	0	0	0	0	0.648	0.289	0.288
lncRNA	0.315394	3.88	0	0.566	0	0	0	0	0	0.352	0	0.314	2.99	0.89	0	0	0	0.251	0	0	2.02	0	0	3.88	0	0	0	0.401	0	0	0	0.377	0.319	2.41	0	0	0	0	0.227	0	0	0	0	1.38	0	0	0.108	0	0
lncRNA	0.125526	1.73	0	0.176	0.445	0.278	1.35	0.281	0.532	0.213	0.199	0.19	0.958	0.939	1.44	0.303	1.73	0.621	0.358	0.787	0.868	0.558	0.446	0.253	0	0	0.412	0.627	0	0.762	0	0	0.462	0.148	0	0	0.617	0.453	0	0.314	0.366	0.58	0.803	0.976	0	0.304	0.32	0.145	0.875
lncRNA	1	0.28	0	0	0	0	0	0	0	0	0	0	0	0	0	0	0	0	0	0	0	0	0	0	0.28	0	0	0	0	0	0	0	0	0	0	0	0	0	0	0	0	0	0	0	0	0	0	0	0
lncRNA	0.51638	1.23	0	0	0	0	0.841	0	0.579	0	0	0	0	0	0	0	0	0	0	0	0	0	0	0	0	0	0	0	0	0	0	0	0	0	0	0	1.23	0	0	0	0	0	0	0	0	0	0	0	0
lncRNA	0.409195	2.74	0	0	0	0	0	0	2.74	1.06	0	0	0	0	0.47	0	0.873	0	0	0.143	0.657	0	0	0	0	0	0	0.552	0	2.29	0	0	0.462	0	0.421	1.43	0	0	0.227	0	0	0.58	0	0	0	0	0.681	0	0.521
lncRNA	0.567247	1.47	0	0	0	0	0	0	0	0	0.138	0	0	0	0	0	0	0	0	0	1.35	0	0.934	0	0	1.47	0	0	0	0	0	0	0	0	0	0	0	0	0	0	0	0	0	0	0	0	0	0	0
lncRNA	0.625148	0.422	0	0	0	0	0	0.422	0	0	0	0	0	0	0	0.094	0	0	0	0	0	0	0	0	0	0	0	0	0	0	0	0	0	0	0	0	0	0	0	0	0	0	0	0	0	0	0	0	0
lncRNA	0.326937	1.16	0	0.266	0	0	0	0	1.16	0.213	0.186	0.379	0.958	0	0	0	0	0	0	0	0.327	0	0	0	0.28	0.479	0	0.735	0	0	0	0	0	0.148	0	0	0	0.453	0	0	0	0	0	0	0	0	0	0	0.097
[truncated: 21,634 more rows]
[truncated: 22 more columns]
